# Supplementary material for: RNA fine-tunes estrogen receptor-alpha binding on low-affinity DNA motifs for transcriptional regulation
Source: EMBO J. 2024 Sep 16;43(21):5186–210. doi: 10.1038/s44318-024-00225-y (PMC11535219; doi:10.1038/s44318-024-00225-y)
Supplement: Supplementary file 3 — Source data Fig. 1 [file 44318_2024_225_MOESM3_ESM.zip]

Archive with 11 entries (7 files):
- Figure_1_sourcedatafile/1F/
- Figure_1_sourcedatafile/1F/ERaWB_1F.tif
- Figure_1_sourcedatafile/1F/Molecularmarker_1F.tif
- Figure_1_sourcedatafile/1G/
- Figure_1_sourcedatafile/1G/ERaandGAPDHWB_1G.tif
- Figure_1_sourcedatafile/1G/Molecularmarker_1G.tif
- Figure_1_sourcedatafile/1H/
- Figure_1_sourcedatafile/1H/ERaWB_1H.tif
- Figure_1_sourcedatafile/1H/Molecularmarker_1H.tif
- Figure_1_sourcedatafile/1I/
- Figure_1_sourcedatafile/1I/Agarosegelimage_DNAladder_PCRproduct_1I.tif
