# Supplementary material for: RNA fine-tunes estrogen receptor-alpha binding on low-affinity DNA motifs for transcriptional regulation
Source: EMBO J. 2024 Sep 16;43(21):5186–210. doi: 10.1038/s44318-024-00225-y (PMC11535219; doi:10.1038/s44318-024-00225-y)
Supplement: Supplementary file 4 — Source data Fig. 2 [file 44318_2024_225_MOESM4_ESM.zip]

Archive with 12 entries (8 files):
- Figure_2_sourcedatafile/2A/
- Figure_2_sourcedatafile/2A/ERaandGAPDH_2A.tif
- Figure_2_sourcedatafile/2A/FLAGWB_2A.tif
- Figure_2_sourcedatafile/2A/MolecularmarkerERaGAPDH_2A.tif
- Figure_2_sourcedatafile/2A/MolecularmarkerFLAG_2A.tif
- Figure_2_sourcedatafile/2B/
- Figure_2_sourcedatafile/2B/FLAGandH3_2B.tif
- Figure_2_sourcedatafile/2B/Molecularmarker_2B.tif
- Figure_2_sourcedatafile/2H/
- Figure_2_sourcedatafile/2H/Log2FCRBMWT_2H_numericaldata.csv
- Figure_2_sourcedatafile/2J/
- Figure_2_sourcedatafile/2J/Log2FCRBMoverWT_promoter_introns_intergenic_numericaldata.csv
