# Supplementary material for: RNA fine-tunes estrogen receptor-alpha binding on low-affinity DNA motifs for transcriptional regulation
Source: EMBO J. 2024 Sep 16;43(21):5186–210. doi: 10.1038/s44318-024-00225-y (PMC11535219; doi:10.1038/s44318-024-00225-y)
Supplement: Supplementary file 4 — Source data Fig. 2 [file 44318_2024_225_MOESM4_ESM.zip › Figure_2_sourcedatafile/2H/Log2FCRBMWT_2H_numericaldata.csv]

fRIP-interacting ERa	fRIP-non interacting ERa
0.155347168	-1.230229336
0.805585339	0.82122279
-0.561642216	-0.24340694
-1.045905968	-0.48445254
-0.805364926	-1.590775427
-1.400011729	-1.376056321
-1.433490526	-1.549069348
-0.630079173	-1.504973039
-1.020320926	0.606677929
-1.361238815	0.328403238
-2.219170293	-0.885249786
-1.158299165	-0.65137342
-1.135534473	0.092897428
-1.042623307	-0.905061064
-1.467178066	-0.56274826
-2.184346663	-0.249345505
-0.929928598	-0.365248399
0.390198555	-1.365059286
-1.019940891	-0.041025302
-0.282288879	-1.242619762
-1.25732083	0.543819932
-1.324589444	-0.435377389
-1.625079624	0.251578907
-1.176733485	-1.563347504
-1.318875921	0.062832026
-1.001216169	-0.648237045
-1.329566849	0.088518032
-0.57846385	1.802782604
-1.396644232	0.108547332
-0.762331349	-0.994685228
1.779662813	0.104382711
0.877966213	-0.435229651
0.479601112	-0.303526171
-2.200475465	-0.866041945
-2.396826765	-0.331785035
-0.408998144	1.301971962
-0.557537263	-1.310771236
-1.899774187	-1.410770735
-1.020255967	0.4
-0.945232486	-0.261994954
-1.303214621	-0.350642618
-1.133832544	0.683397593
-1.584317985	0.480096747
-1.204993632	0.204995913
-1.659715393	0.775173532
-0.04005238	-0.177740834
-1.523539022	0.030180991
-1.037813848	-0.287893414
-1.249613024	0.960079765
-0.372701619	-1.394577972
-1.270996713	-0.170038881
0.233029406	0.983761721
-0.083140759	-1.74268555
-0.777503226	-1.385489184
-0.972159557	-1.089817308
-1.285008677	-1.192750066
-1.597171024	1.566643315
-0.93258385	-0.302332857
-1.306934199	0.293247795
-1.099744142	-1.596273123
0.347473681	0.239567561
0.798026463	-0.527152814
-1.457376641	-0.793361765
-1.069635272	-1.076863332
-1.752142976	-0.303544216
0.32259082	-0.279670464
-1.249844782	-0.388129125
-0.846538886	0.042074931
-0.424597053	-0.56902792
-1.03033881	-2.223633689
-1.408747249	0
-1.970129964	-1.234822331
-1.819779357	-0.301874658
-0.880444942	-1.0503646
-1.404298827	1.675752329
-1.488310036	-1.067689797
0.155654469	0.273516307
-0.77065915	0.417112299
-0.876096001	-0.029848818
-0.928028015	-0.443172558
-0.593123924	-0.911073965
-0.649513316	-1.55600138
-1.404187681	0.4545001
0.246467674	0.005868538
-0.734800544	-0.025600377
-1.256923672	-0.779259383
-1.423063541	0.615566507
-1.321880371	1.45986961
-1.077067146	-0.105864115
-1.108326731	0.557236559
-0.988115924	-0.216305835
-0.452272278	-1.206347831
-0.421184985	-0.136445489
-1.418300721	-1.263462376
-1.781491438	0.66
-2.367216911	-0.158654392
-1.254361869	0.642042705
-0.716569169	0.591262448
-0.818138546	0.568181818
-1.01012244	-1.065684102
-0.859321143	-0.720147288
-0.71190672	-0.491265626
-0.516070243	0.997999994
-0.59858944	-0.913496183
-1.63758178	-1.467225162
0.019717747	-0.785515248
-0.834242024	0.198856264
-1.92021179	-1.137176354
-0.901155559	-0.887715314
-1.880170127	-0.753243998
-0.565747105	-0.333974994
-1.286576944	-0.277374831
-1.746809236	-0.225740924
-0.181689434	-0.586695675
-1.414607866	-1.049327504
-1.090569836	-1.139067891
-1.290404783	-0.397369581
-1.932064134	0.148100765
-0.030399944	-0.294038062
-1.564382862	0.349610349
-1.292010361	-0.451923371
-0.856502735	-1.070785659
-0.609593951	0.595838248
-0.421516842	0.094119578
0.52140193	0.148658245
-0.039075437	-0.675796475
-1.448468856	-0.874635743
0.510211252	-1.09455394
-1.256564152	-1.248979203
-1.390956804	-0.285161729
-0.773655274	-1.003101747
-0.961561658	-0.580781136
-0.737205006	0.446160132
-0.382671013	0.335184947
-1.59647575	-0.080335096
-0.915772847	-0.845431174
0.212782572	-0.729250269
-1.536324195	-1.530184171
-0.523351017	-1.724919076
-1.005969621	-1.54200576
-0.381473186	0.002041424
-0.978531512	-0.989143005
-0.943157335	-1.36377799
-0.35686707	-1.023111963
0.899780143	-0.196155623
-0.653324774	-1.331493523
0.103315818	-0.920000202
1.071230477	-1.695158884
1.31785907	-1.697039637
-1.053611511	-0.707721606
0.087169233	-1.024636283
-0.204369073	-1.071514683
-0.69517545	-1.121138453
-0.675393553	-0.649927215
-1.153638458	0.434918353
-1.383758274	0.34038624
-1.5199214	-1.750278495
-1.426104915	-0.756557401
-1.022783982	0.024241784
0.251723297	-0.733642181
0.185295381	-1.024732739
1.147791262	-0.869002256
-0.158425049	0
-0.85023926	-0.302150126
0.688156036	0.170698627
-0.370314721	-1.218879234
1.404138543	-0.213663599
-0.146485444	0.055129214
0.313869346	-0.093675423
1.269397439	0.9244788
0.211305027	-0.16222642
1.261365611	-0.345674965
1.059572746	0.394524427
1.458126947	-1.058452112
-1.394139611	-1.140523992
0.01676146	-1.318904945
0.133465638	-1.349046944
-1.035256617	-0.944436185
0.380903843	-1.287804829
-1.488022759	-0.22749131
-1.21294156	0.496403348
-1.496500603	-0.562620113
-0.441459524	-1.030609481
-1.287700395	-0.448636404
-0.809000853	0.954181794
-0.784455962	-0.882713948
-2.109331325	-0.231740055
0.203566777	-0.250717895
-1.406849001	-0.591924302
-0.978884912	-0.494457629
-1.56286398	-0.391934575
-1.145558892	-0.594381143
-0.973410875	-0.337078284
-1.425237588	-0.05212902
-1.742312969	-0.420175022
-0.961804141	-0.366157118
-1.342066528	-0.18996972
-1.412973753	0.00870012
-1.29347602	-0.92609525
-0.989896883	1.271224608
-1.542216844	-0.17540499
-1.461434568	-0.803204857
-2.195184222	0.338784618
-1.197991174	-1.139467275
-1.870680704	-1.115896329
-1.869723494	-1.551811279
-1.261096504	-1.661455341
-1.920665072	-0.794321367
-1.222006026	-0.896122777
0.071802643	1.144417501
-1.031672578	0.486021622
-1.657102667	0.547385663
-1.436135689	0.577409955
-0.731898974	-1.002724189
-1.277821884	-0.315480602
-1.218864661	-0.720192335
-1.532709285	-0.300724377
-0.148437796	-1.922437374
-1.089989777	-1.300119759
-1.082894077	-1.013383404
-2.700813046	0.307689857
-0.333836295	-1.239614791
-1.760428611	0.588552098
-0.292938553	-1.258521804
-0.92445026	-0.945446843
-1.65434449	-0.038047389
-1.482559899	1
-1.414315027	0.426164111
-1.037145548	-0.653803411
-0.582494666	-0.276608106
-0.8732618	-1.127604905
-0.92278646	0.4375
-1.030075535	-0.513830645
-2.069991516	-0.286452445
-1.997159475	-2.132596843
-1.466138937	-0.518840654
-0.508698288	0.310295605
-1.074200431	0.699814307
0.049062366	-0.599424689
-0.971996549	-0.547951554
-1.580336007	0.799268552
-1.30536465	0.940101598
-0.573631331	-0.700438695
-1.441171031	1.561133795
-0.554873953	0.830781336
-1.328392211	-1.062370034
-0.706086278	-0.57196274
-1.184932728	0.255945898
-1.314286818	-0.835459535
-1.60291438	-0.336442391
-0.73208432	-0.886038089
-0.598510872	-1.094289151
-0.280176303	-1.162787525
-1.035428022	-1.047259714
-0.173705693	0.141125636
-0.068058955	-1.404878422
-1.504920438	-1.217145482
-1.100875638	-1.181206888
-0.081613152	-0.380374728
-0.837454817	0.558879724
-0.723801447	-0.944081697
0.492725144	0.334448161
1.073343416	0.449398753
0.908794135	-0.179707284
0.41602243	0.508699137
-1.203742036	0.259127561
-1.281869962	-0.546822845
-0.302476045	-1.44814329
-1.287926299	-0.271227419
-1.161101101	-0.334214377
-0.221877726	-1.634465783
-1.065441671	0.498679348
-1.646620518	-0.810208478
-1.362859169	-1.427713566
-1.880375655	0.841277382
-0.857901497	0.305555556
-0.829185654	0.485534101
-0.565080192	-0.59495051
-1.221742276	-0.727635999
-0.159630086	-0.724728082
-1.115322679	-1.430411616
-1.434351226	-1.418725067
-0.791049634	-1.816756438
-2.204199377	0.740393746
-2.08131783	-0.892247069
-0.943829383	-0.671766483
0.147512369	0
0.313074494	0.02243942
-1.18501171	0.544871795
-0.784853299	-0.398785096
-1.309422744	-0.19254527
-0.686739388	-0.535606375
-0.688810216	0.396779913
-0.61782609	1.048063386
-0.771316748	0.765883924
-0.596576086	-0.206608124
-1.167431716	-0.967324278
-1.14759824	1.130344344
-1.45130095	0.02144443
0.959253915	0.328396888
-1.549522288	-1.038947707
-0.919325022	-0.038348899
-1.304632703	0.79148603
0.575498578	1.093671299
0.836438821	-0.070885997
-1.578596969	-0.313353757
0.289819581	0.585545491
-0.498177252	-0.254380918
0.336843144	-0.56769797
-0.086815743	-0.505775067
-1.298378692	-0.963787292
-0.969819623	0.1359331
-0.262393512	0.354175915
-0.253998505	-0.388637513
-0.412919179	-0.889887542
-0.048217962	-1.623741677
-1.659521955	-0.401335706
0.010904016	-0.386352085
-0.009187202	-0.453265522
0.291022982	-0.833993843
-1.529843165	-0.179143223
0.39699762	-0.02788838
-0.53129922	0.858491268
0.243326723	-1.266042644
-0.491344223	0.63682707
-1.719351252	-0.846810467
-1.722653092	0.483262177
-1.191955086	0.207428775
-0.704830413	0.461874958
0.66117387	-0.327636941
0.551005814	-0.275970178
-1.410802998	0.121515692
-1.062673625	-0.237492456
-1.379078953	-0.665918831
-1.325033615	-0.464985564
-1.599042712	0.4631132
-0.829038972	-0.296390051
1.586657553	-1.705905445
0	-0.250479286
0.953097539	-0.197535604
0.970196887	-0.303551045
-0.695010466	-0.019760882
-0.267143094	0.601480068
-0.760122071	-1.282167342
-0.697490138	0.094493938
-1.608946005	-0.562692793
-1.282790455	-0.644603328
-0.37258577	-0.128134004
-1.427890379	-0.882209172
-1.460687405	-0.003323455
-1.656185832	0.14029522
-1.567030454	0.148381688
-1.118445118	0.02317779
-1.768711097	-0.926091697
-0.525950731	-0.471469915
-1.242582019	0.135752552
-1.407433757	-1.348023264
-1.378078182	-0.031519844
-2.201466994	0.876874841
-0.732374077	-1.381697512
-1.960808095	-0.072749257
-0.957703324	-0.788581751
-1.072257081	-0.068997524
-1.637209921	-0.532362044
-1.513354813	0.0402414
-0.234096894	-0.141776476
-0.852131778	-1.623297594
-1.636543806	-0.784100407
-0.89522469	0.919340362
-2.086034778	-0.327805314
-0.850024148	-0.159260681
0.463121903	0.491239243
-1.102501845	0.141152841
-1.091109826	-0.001618361
-1.597599324	-0.563161382
-0.833875829	-0.787500274
-1.73320035	-1.22410422
-0.744230799	-1.193060064
-0.916618066	-1.286759444
-0.986830284	-0.599424253
-0.686797679	-0.599739847
0.719497759	-0.631093576
-0.776306803	-1.945971141
-0.748593378	-0.426617261
-1.338116575	-0.841099425
-0.105223377	-1.302244456
-0.696745778	0.983615962
-1.063162992	-1.242380196
-1.706093777	-0.310707126
-0.161223679	0.194188061
-1.132598823	-0.246755071
-0.283201123	0.151396125
-0.297327279	-1.018697053
-1.105816935	0.525350752
-0.915324547	-0.274984491
-1.111630432	0.088393753
-0.270467639	0.908976038
-1.198733767	-0.294078616
-1.139102535	0.177729242
-1.196679507	0.180945381
-0.482000509	-0.506437999
-0.212678498	-0.371289303
-1.072316422	0.097081609
0.447513812	-0.87514585
-1.534959076	-0.287470984
-0.844173584	0.106233276
-0.641636085	-0.446761168
-1.427794236	-1.471014452
-0.731635449	0.412271949
-0.755946552	0
-1.685477555	0.339430927
-1.025237929	0.733964462
-1.532922179	-0.341512925
-0.130296561	0.014761812
0.473933649	0.553048821
-1.311511012	-0.300162145
-0.451936919	-1.772401516
-0.452374094	-1.206581468
0.023127219	-1.507118038
-0.045295192	-1.083393562
-1.125016074	-0.886237724
-0.087593159	0.439004125
-1.578072661	-0.544562943
-0.725902818	0.367990796
-0.936981047	-0.023222696
-1.110123128	-0.964917297
0.04541375	-1.295848838
0.818630078	-1.43582073
-0.228068982	0.222189022
-0.561305602	-1.109120093
-1.431458145	-0.88389688
-0.934808142	1.236471562
-0.580831646	-0.879773865
-1.031500725	-0.960747556
0.274831981	-0.522138571
0.489686125	-0.483948589
0.190591783	-1.174115274
-0.169118705	-0.541628339
-0.634472809	0.209771302
-0.107827865	-0.250623099
-1.959192153	1.330019144
-0.017512219	0.202514849
-1.494389603	-2.387051197
-1.127537819	0.637141597
-1.716598228	-0.718122776
-1.495700691	-0.294993103
-0.577966038	-0.310071493
-0.9160831	-1.182337049
-0.795240887	-1.578023367
1.439658695	-0.488693081
-1.284995031	0.418761814
-1.580328383	-1.948124859
-0.839316161	-1.214604045
-0.088551702	-1.196356967
-2.047574696	-0.382945992
-1.101580828	-0.44268749
0.591779222	-0.848811178
-1.26409329	0.040112205
0.326203105	-0.507472791
-0.329097098	-0.904390905
-1.433403833	0.023709361
-0.169287942	-1.275562982
-1.652974171	0.548611111
-0.793152311	-0.277239998
-0.667312368	-1.33348516
-1.173673835	-1.579835032
0.041918125	0.640054656
-0.758254859	-0.941899609
-0.520924043	0.176806788
-0.560875459	0.215120105
-0.633088757	0.315262029
0.008040627	-0.640714399
-1.325143253	1.023373102
-1.455053657	0.89375285
-1.328109017	0.560549119
-1.83155872	1.242536839
-1.535125208	0.958483069
-1.433410683	0
-1.135999403	0.240918603
0.712567502	-1.088256443
-0.195964113	-0.346571349
0.436241611	-2.327466832
0.384328387	-1.396996576
-0.405854565	-0.922514364
0.037415409	-0.208238006
1.084294238	-1.207171672
0.520402902	-1.281171626
0.391485309	-0.411743183
1.070951386	-0.074566626
-0.07910255	-0.985365048
-0.334704282	-1.964895213
0.190090515	-1.292493048
-0.400187546	-0.390816472
-1.911977331	-0.39220319
0.748589862	-1.011688045
-1.182213447	-0.535139582
-0.964191598	-0.218839341
-1.82159844	-0.951255901
-0.749989008	-0.635865421
-1.060357489	0.191075476
-1.721386135	-1.236459119
-1.383231297	-0.770752349
-0.309975446	-1.515664011
-0.692192842	-1.65613064
-1.33382388	-1.492872202
-1.292491374	-0.903683642
-1.99087366	-1.160072235
-1.683319754	0.004531657
-0.770260256	-0.860953938
-1.376168695	-1.180504438
-1.472794921	-0.613374818
-0.026686256	-0.950721958
-0.444713816	-1.592083413
-1.882406802	-1.796972487
-0.750882046	-1.055453003
-1.798925823	-0.770291159
-0.866466078	-0.285674995
-0.668996951	-0.263885867
-1.276596836	-1.495650699
-1.319390868	-1.688016884
0.779631546	-0.814182774
-1.516338771	-1.907940763
-0.079137448	-0.128457492
-0.653354575	0.3125
-1.403419413	-1.827502269
-1.197395536	0.900841315
-1.215638217	0.270514933
-1.594262069	0.471698113
-0.740944273	0.146919431
-1.129490941	0.464835204
-1.441031841	-0.472519378
-0.262928163	-0.99353861
0.75710576	-0.509722001
-1.571662368	-0.558502508
-0.905844551	-0.833824219
-1.828050696	-0.756365641
-1.161855958	-1.696865501
-0.362268918	-0.757294895
-1.412651536	-1.419308491
-0.846021012	-0.548178842
-0.961922845	-0.120177523
-0.667789543	-1.454534753
-0.676728848	0.574712644
-0.956170079	-0.305842963
-0.758891611	-0.068660285
-1.06816657	-0.681611171
-1.508665943	-0.182819211
-1.030454343	-0.596519455
-1.715279394	-1.374882812
-0.055955504	-0.555933569
-0.401273401	-0.914132853
-1.24915127	-0.456886719
-0.004038983	-0.909381429
-1.415519235	0.479466612
-0.341977436	0.507047785
-1.308419459	-1.225586192
-0.479072418	0.790209775
-1.395906272	-0.561502119
-1.216486179	-2.823520389
-0.660144472	-2.06337058
-0.387757009	-2.209737131
-1.297425548	0.911123673
-0.904389485	-0.069252344
-0.627583387	-1.318275829
-0.478186369	-0.843510408
-1.629827297	-0.562495364
-0.840507565	-1.316371726
-0.983462478	-1.113147075
-1.973784653	-1.559300528
-1.972408468	-1.376429164
0.83081571	-1.501116867
-1.513408286	-1.263567203
-0.560111524	-1.000469359
-1.434296768	-0.94904482
0.398921531	-1.070020894
-0.308537857	-1.027272973
-1.344110161	-1.537886445
-0.724373715	-0.319101122
-0.538124216	-0.626148309
-0.212480994	0.243704742
0.5462209	-1.44215105
-0.036522827	-0.531389582
-0.533009998	0.14556962
-0.184715166	-1.012337674
0.24229478	-1.48863529
0.032994627	0.065990065
-0.728238167	-0.067138345
-0.328655827	-0.017496701
-0.549106116	-0.772672779
-1.144955932	-0.431148847
0.636863727	-0.046067498
-0.399953332	0.825225931
-0.514443434	1.101396219
0.443850267	0.431095431
-0.730405341	-0.588920126
-0.077576175	-0.500569018
0.956607225	0.123141579
-0.277053611	0.149218016
-0.488031302	-0.130880747
-1.22288803	1.382728211
-1.268447956	-0.855294803
-0.582304143	-0.731381457
-1.173000665	-0.605296164
-1.21606586	-0.482297172
-1.767994605	-1.277037329
-0.796968409	0.181609999
-1.143019046	-0.466641293
-0.248182576	0.90632019
-0.983645181	-1.121123857
-0.249046753	-0.103392849
-0.999203179	-1.762957892
0.111768245	-0.152231858
-0.918839838	0.785550143
-0.074952718	-0.666827821
-0.831164514	-0.447258017
-0.554859705	-1.290458835
-1.264589402	-0.738568338
0.386957723	-0.067255338
1.057204335	-1.688034149
1.237098821	-1.596933902
1.81755389	-0.702944841
0.903328027	-0.847898284
-0.587050671	0.800585801
-1.339997371	-1.840354017
-0.927226311	-0.111015942
-0.74107308	-0.74641056
-1.240792676	-0.77483501
-1.16974613	-1.07050336
-1.264306599	-0.955122185
0.099818625	-0.148164164
-1.132734811	0.574265155
-1.19510012	-1.167825684
-1.035672417	-0.517699838
0.19793361	-0.476973614
-0.135005804	-0.266120546
-0.030511725	-0.956485911
-1.851950243	-0.133311279
-1.091141465	0.411961926
-1.413340358	-1.546909666
-1.689208668	-0.995702966
-1.501301259	-1.649185005
-0.05999206	-0.147714804
-0.292546803	0.086028011
0.040765435	1
-0.941480982	-1.538622041
-0.844754952	-1.073988477
-1.261569025	-0.952208355
-0.993185716	-0.583763908
-0.390561951	-1.031135985
-0.792785788	-1.450501507
-0.912077278	-0.161160375
-1.475088967	1.052943719
0.069283763	-1.314884298
0.046643441	-0.639103176
-0.956653411	-0.313809518
-1.804312142	-0.265997597
-0.952713746	0.762448665
-1.602781937	0.336849828
0.043124187	-0.621135747
-1.188111385	-0.54532573
-1.098264145	-0.417616897
-1.354180177	-0.919913068
0.118286159	-0.475798741
-0.944493484	-0.274869079
0.251440682	-0.452375926
-0.818447263	0.388222646
-1.463499524	0.445622051
-0.696292804	-0.108193047
-0.806270067	-2.871742953
-0.424616792	-0.821729525
-1.576332981	-1.113150897
-0.866207673	-0.806199057
-0.248791823	-2.041681324
-0.932687249	-1.489487891
-1.182307612	-1.448064617
-0.71792042	-1.224716526
-1.583710855	-2.116620026
-1.368485347	-0.230321166
-0.29504132	0.405969446
-0.78440378	-0.939638019
-0.958171911	-1.406528408
-1.260151573	-0.142035749
-0.70653583	-1.021505925
0.605596829	0.708573079
-0.821073234	-1.718333906
-0.195773527	0.750050599
-0.223675726	-2.557204665
-1.029946921	-0.087390988
-0.303371708	0.105499963
-1.624384423	-0.256113897
0.403907344	-0.369788845
-1.718079102	1.231950423
-1.701823824	1.079663007
-0.161425792	-0.096153274
-0.195025726	-0.476938364
-1.830657977	-0.635939709
-0.869384538	-1.371531735
0.35032998	-0.604194948
-1.513018641	-0.640120583
-0.409819922	0.020012355
-1.664809777	-1.461870348
-1.415220521	-1.068646659
-2.045231423	0.060362101
-1.782497937	-1.451402741
-1.166942947	0
-1.529561477	-0.412611517
-0.683909729	1.062606239
-1.114050606	0.043497772
-0.858229372	-0.224793784
-1.465203778	-0.328481081
-1.397155677	-0.088056188
-1.402154183	0.079647935
-0.488769836	-1.344782846
-1.726336969	0.052453523
-1.336203588	0.199841369
-0.905419221	1.236854963
0.927694694	0.101574856
-0.702996396	-0.321542491
0.280254777	0.341615688
-1.414278853	0.24561926
-0.80285665	-0.524325289
0.671073604	-1.503622002
-0.563564419	-0.731453781
-1.28034027	-1.55268101
0.136049791	-0.150588667
-0.853992098	-0.658170363
-0.567529655	-1.189747761
-0.418831257	-0.936566255
-1.68213466	-0.802379239
0.159148031	-1.057536729
-1.449056324	-1.504072272
-0.549036656	-1.508030401
0.336202221	-0.258236631
-0.288552603	0.539094855
-0.402702008	-0.597767785
0.003147603	-1.431324871
-0.98064033	-1.520923157
-0.969296745	-1.760332288
-0.407463785	-1.239859443
0.916105462	-1.703175861
-0.188222942	-1.121023562
-1.499799965	-0.579900669
-1.248258367	-1.891642191
-1.088535406	0.309573011
0.219108009	0.14395864
1.388888889	1
-1.445319562	0.499185545
-0.57957005	0.49686321
-1.203160764	0.459415766
-0.779879494	-1.402854924
-1.40832312	-0.36007963
-0.36818363	0.587203045
-0.449279831	0.352760609
-1.953672169	-1.611207405
0.950098507	0.31074113
-0.747750615	0.342062366
-0.65503391	0.686446315
0.731707317	-0.079042899
-1.646188828	-1.257912868
-0.808205135	-1.190425542
-0.697171644	-0.485359712
-1.025044544	0.157388762
-1.223015713	-0.130960358
-1.38938952	0.344819492
-1.486764297	-0.604500626
-1.015207671	0.943416052
-1.785948053	-0.841860458
-2.339554604	0.273498027
-1.316282355	-1.255181132
0.091481777	-0.076220936
-1.628559783	1.525959995
-0.679419685	-2.002838262
-0.840695851	-0.077244284
-0.353134754	-0.220276936
-1.4851672	-1.222370997
-0.688732449	-0.654137474
1.583155364	-0.154406995
-0.738736205	-0.424489058
-1.417667058	-1.549385708
-1.079504597	-1.501182375
-0.434876113	0.081069668
-0.271411099	-0.28543932
-0.255598898	-0.622606727
-1.210916065	-1.014165496
-0.327456339	-1.007926805
-1.198800675	-0.290443435
-0.180545325	-1.344832607
-1.514579458	-0.61337215
-0.871730566	-1.492752035
-0.745682402	-1.317302994
-1.428316418	0.167163052
-1.56843107	-0.73930692
-0.264125873	-2.29117845
0.490039841	-0.944124098
-0.525234486	-0.757382119
-0.646993991	-1.044638965
0.550578152	-1.303386249
0.761722857	-0.859669395
-0.920507617	-0.736346386
-0.678249603	0.060889081
-0.595647626	-0.593143692
-1.313261102	-0.396806506
-0.777031607	-1.04460573
-1.610050059	-0.717026483
-1.354734493	0.353610414
-1.216055535	-0.782515466
-1.045516938	-0.694161921
-0.482623146	-0.899759414
-0.303332822	-1.135021063
0.601791094	-0.622236671
-0.255136856	-1.409013698
-1.676587734	-1.676515228
-0.934367068	-0.252063761
-1.066957967	-0.07721493
0.210437599	-1.416544852
-0.784861964	-1.088966533
1.043822857	-0.370922475
-1.823550443	0.15663384
1.299835001	-1.255203104
-1.785107919	0.31706449
-1.424207385	-1.077947849
-1.357443387	-1.070720329
-0.893906714	0.43819438
-1.464470029	0.686499237
-1.251437383	-1.101353063
-0.782961023	-3.15340386
-1.491317505	-0.588854189
-0.964199133	-1.390672328
-1.425487128	-1.699753074
-1.371631317	-1.515708807
-1.566347655	-1.79119808
-1.216424991	-1.458139769
-1.361390178	-1.043617699
-0.902939098	-0.863690997
-1.656110081	-0.19517071
-1.802094234	-0.294640775
-0.343576809	-0.493059246
-1.65075067	1.249062352
-1.334055001	0
-0.221040732	0.692630976
-2.168348972	-1.663377424
-0.639980344	-0.444394572
-1.105012074	-1.219484595
-0.628211385	-0.692143703
-1.414596246	-1.617144906
-1.637674432	-1.38985315
-1.51023699	-0.323027154
-1.549298646	-0.689052744
-1.583930494	-0.385342204
-1.678017966	0.824869363
-1.565675932	-1.596423427
-1.016124614	-1.243416697
-1.631686596	-1.926518846
-1.588313571	0.138707533
-1.22924632	0.235861314
-1.206857367	-1.021622389
0.441910959	-1.121161491
-1.843351052	-1.371826484
-0.184602908	0.680372942
-1.059660471	-0.16191226
-1.158765766	-0.986838899
-1.362936358	-0.198670332
-1.544619044	-0.59516649
-1.811192397	-0.930249383
-1.233235832	-0.231688149
-0.027819207	-0.553164362
-1.464568679	-0.589481191
-0.606322687	-0.260253372
-0.817790795	-0.670054854
-0.404114655	-0.876173496
0.354159429	-1.277014394
-1.497836051	-1.632610245
0.012521837	-1.075418841
-0.435339561	0.620862561
-0.980274366	-1.356735712
-0.26425135	-1.237588206
-0.90136217	-0.333701171
-2.243568496	0.023199966
-0.660376785	-0.27134952
0.577235248	-0.698911742
0.16828338	-0.544625624
-1.341595509	-0.123313576
-1.644971961	-0.956914264
-0.95917028	-1.109006075
-0.923582035	0.156778398
-1.444345301	-0.210251735
-0.751297921	-0.828245086
-1.224297961	-1.330971559
-1.260680695	-1.909558191
-1.495211561	-1.540701183
-1.369044409	-1.046539464
-0.696841463	-1.015319215
-0.647690622	-0.233701091
-1.512506907	-0.042508681
-1.635158659	-1.564895696
-0.995535361	-0.556365519
-1.661885891	-0.141598131
-1.462871895	-0.501199043
-1.87133745	-0.913703301
-1.603617826	-1.918673565
-0.593561884	-0.113171595
-0.350280132	-0.51484218
-0.783041598	0.850017808
-1.735610034	0.586329965
-0.407202774	0.124463924
0.007562512	0.647442096
-0.994372298	-1.267037266
-1.781606167	-1.06068565
-1.375510849	0.578932809
0.527486023	-0.997777433
-0.320981774	-1.009942774
-0.461332092	-1.557997086
-0.777585858	0.145833333
-0.062910477	-0.453905949
-1.182535076	-0.932124549
-1.931888708	0.703690375
-1.485169175	-0.400963197
0.877698794	0.740091252
-1.343850881	-0.745812509
-1.95943363	0.326948123
-0.804069971	-0.257162202
-0.370912774	-0.621728864
-1.102956504	-0.532131788
-0.539712965	-0.985885988
-1.158957449	-0.97815934
-0.23263969	0.111893923
-0.786479276	-0.223341692
-0.366040174	-1.077209079
-1.258424217	-0.426322641
-1.52586787	-0.564906193
-0.540388262	-0.274656699
0.22057368	-1.477124447
-0.359506534	0.325887949
-0.51599564	-0.25204896
0.081256564	-0.9053141
-2.00421013	-0.960230744
-1.82941064	-1.954094253
-1.679437851	-0.84592857
-0.773627642	-1.448576919
-0.626142943	-0.83119687
-0.896436413	-0.605626302
-1.458052862	-1.918473372
-1.439780616	-1.432225311
-0.331178023	0.885658677
-0.86868978	-1.710430382
-0.666200967	-1.321040247
-1.522533142	-1.235995337
-1.059275543	0.072424428
-1.634549655	-0.360304859
-0.938019914	0.26606336
-0.045612758	0.457246539
-0.683243391	-0.977867891
-0.358909355	-1.350275493
-1.158485402	-0.289526564
-0.944807057	-0.534569487
-0.383610525	-0.804174068
-0.009618952	0.180523601
-0.112848338	-0.239639226
-1.405943665	-0.337908919
-1.442213046	-1.523360148
-2.19331778	0
-0.907244015	-1.232055794
-1.070019085	-0.913557016
-0.93959357	-1.804039003
-0.353439743	0.885716213
0.047388104	-0.023617236
-1.164785802	0.002246274
-1.271279285	0.275118258
-0.84683516	-1.161839377
-1.453867466	-0.455979052
-1.193366138	-1.043933809
-1.561296686	-0.936177453
-0.464361172	0.1733499
-1.366204275	0.345665351
-2.059035242	-0.039994794
-1.314624615	-0.051015506
-0.983002313	0.057659992
-1.999277352	-0.863505619
-1.434047599	0.197829375
-1.551488409	0.018635526
-1.44529259	-1.739459245
-1.575327992	0.358041779
-1.877988116	-0.580965791
-0.957692243	0.161828027
-1.488796312	-1.361023251
-0.749183011	0.556734789
-1.973643384	-0.948946654
-1.298026117	-0.584286687
-1.626792257	0.219508169
-1.148061285	-0.583358455
-0.941113638	-0.040247707
-1.252487928	-0.138999707
-1.501519502	0.633946222
-0.685834248	0.709302326
-1.439221	-0.309526353
-0.863410815	-0.401653863
-0.910424973	-0.1853975
-1.487035742	-0.805869006
-0.829126445	-1.115175952
-1.729130605	0.179876048
-0.902892657	-0.151678047
-0.698070109	0.638522467
-1.907469346	-0.028610176
-0.973055051	-0.413779003
-1.565281846	-1.333303364
-1.267807015	-1.203004585
-1.524995268	-0.274061089
-1.605825047	0.097237859
-1.593028824	-0.749713414
-1.08092107	-1.340359204
-0.974862097	-1.203512989
-0.82283577	-0.535688216
-1.150809496	-0.827869551
-1.180342978	-0.291954696
-1.267851819	-0.024021275
-1.593698798	-0.321181551
-1.368612949	-0.63515712
-0.538777318	0.618090452
-1.055086232	-0.740932568
0.13876567	-1.492913448
-0.754220739	-0.205307789
-0.602772806	-0.38932895
0.012497001	-0.565500405
-1.300889454	-0.17283698
-0.324500059	-1.013004592
-0.680641334	-1.491166327
-1.136371578	-1.959132962
-1.264988	-0.439422208
-1.506184273	-1.304548048
-0.663556854	0.822620907
-0.516150388	-0.163606322
-1.55099665	-0.816218365
-1.266552873	0.148809524
-1.291353487	-1.274648751
-1.510230397	-0.9626295
-2.387041635	-0.859108005
0.669156052	0.882064089
-0.821857336	-0.113787861
-0.70536689	-0.395790672
-0.562138401	-0.63759896
-1.53423565	-0.261837695
-0.893155156	-0.409503022
-0.391792593	-0.58148384
-1.203757275	-1.632670929
-0.09169719	-1.058623306
0.43021667	-0.358382981
-0.703782957	-1.210708019
-1.027905452	0.155310675
-0.099525692	-0.608866715
-0.010104121	-0.851493559
-0.489926714	-0.204993538
-1.371964848	-0.912319757
-1.883245705	0.275291411
-0.93658318	-1.599413118
-1.680190137	-0.490906446
-1.084700415	-0.696192405
-1.153418448	-1.277010057
-1.083264891	-0.49597072
-1.187805838	-0.985538061
0.59981091	-1.218820944
-1.791899811	-0.2934219
-0.725003915	-0.017840441
0.386867292	-0.728519441
0.95117419	-0.690175917
-1.245791127	-0.974271302
0.090334885	-1.310571026
-1.874470765	-0.94506822
-1.116827269	-0.187340962
-2.06883919	0.114460948
-0.797789173	1.313078895
-0.131093015	-0.185428691
-0.984034995	-0.571263911
-0.992388948	0.428642885
-1.114795545	0.02513279
-0.584079649	-0.464769654
-1.111379713	0.721208446
-2.180270354	-0.484930417
-1.815342868	-0.75229578
-1.456794056	0.130168321
-1.074454379	-1.162883349
-2.069651184	-0.551379759
-1.395832099	1.241402059
-1.486676236	-0.993743412
-0.904604523	-2.315099678
-1.264479412	-1.16412769
-1.003473019	0.229816025
-1.357496219	-0.720267666
-0.603016675	0.730396306
-1.095160157	-0.756231903
-1.096445536	-0.734773445
0.021376151	-0.533699254
-1.317858822	-2.243898183
-0.807779632	-0.163531781
-1.191146184	0.556965097
-1.461078928	-1.119106101
-0.712752579	-1.407013552
-1.792459704	-0.751803453
-0.660066223	-0.085067564
-1.206386774	-0.137435213
0.792728532	0.069806761
-0.956299552	0.775444111
-1.554886848	0.707671342
-1.49156514	1.13931378
-1.285118764	0.95046416
-1.498440352	0.746150162
-0.880157356	1.073655019
-1.627605285	0.294164678
-0.801629214	-1.304407258
-0.771342858	-1.555887712
-1.18404884	-1.548621737
-1.470488269	0.664350463
-1.760439591	0.530804445
-1.210907061	-1.255744131
-1.312103219	0.972013976
-1.366590772	-1.045609777
-0.449425653	-0.97087338
-0.619671698	-0.939895471
-0.61681575	-0.760891396
-0.164689046	-1.008194893
-0.238526431	-0.846358248
-0.204235615	-0.554636767
-0.376791648	-0.392153487
-0.169238716	-0.907315599
-0.362293996	-0.210709984
-0.269240762	-0.154270718
-0.560235784	0.786205604
-1.119831523	-0.758906783
-0.315864238	-0.07815511
-0.287728256	0.605117882
-0.271931882	0.686761807
0.022605135	-1.012381134
-0.138436949	0.333480504
-0.963639545	-0.426223134
-0.58045592	-0.470250893
-0.900492106	-2.029180278
0.072038831	-0.800255355
-0.941810835	-1.416247823
-0.289646969	0.25439609
-0.949828722	0.655172414
-0.875039691	-0.33483164
-1.302438308	0.700356413
-1.375088254	0.586790998
-1.41599146	0.02478196
-0.812519121	-1.490930677
-1.411385276	-0.311116419
0.169145628	-1.451878229
-1.508671689	-1.776491782
-0.927578562	-0.870505861
0.068297514	0.190889228
0.531204137	-0.475595892
0.436808169	-0.483553936
-0.874553865	-0.711218948
-0.710990573	-1.209437746
-0.27592513	-1.098850402
-1.763153671	-1.306666969
-1.621497985	-1.050670614
-0.162176216	0.291510946
-1.604315252	-0.374816576
-1.12881557	-0.876415239
-1.267726534	-0.182978307
-1.177187864	0.529711989
-0.198822644	-1.247869416
0.210629183	-1.00155994
-1.197949776	-0.917919023
-1.622532556	-1.19412367
-0.575436931	-1.714736601
-1.865661213	0.58165581
-1.819241274	-1.312511366
-0.498489212	-0.491181271
0.366211068	-0.447299409
-0.847536704	-0.093117281
-2.156592022	-0.601606174
-1.299674045	-0.589012285
-0.477489344	0.164037855
-1.135302212	0.228553161
-1.17427915	-0.512731075
-0.599312587	-1.718185291
-1.252720407	-0.095320259
-0.516427902	-0.852459513
-1.118420544	-0.679795136
-1.047259853	-0.78024881
-0.745619412	-1.163677545
-1.490067419	-1.40138843
-0.246218399	-0.274618658
-2.023361134	-0.698220368
-0.624585969	-1.004494864
0.068972522	-0.635459491
-1.736800798	0.021606846
-0.374357776	0.687807289
-0.354954386	-0.068682872
-1.075872492	0.453152429
-0.903644064	-1.371671361
-1.450037793	-1.1138636
-1.147235776	-0.216819502
-1.256334162	-0.6107075
-1.230090795	-0.234011873
0.560050367	-0.044378471
-1.457513388	0.346656019
-1.374062949	-0.210899181
-1.766997522	-1.444363207
-1.072467729	-0.892466428
-0.732342808	-0.687836213
-0.358487366	-0.782643096
-1.196108126	-0.626205971
-1.415734433	-1.925848811
-2.196323535	-0.364202857
-1.435512876	-1.498355048
-0.21784675	0.5653792
1.083839392	-0.636759588
-0.673768715	-0.190319587
-0.364690285	-1.024222042
-1.042389731	0.712927476
-0.485423911	-0.189883899
-0.737832798	0.516832943
-1.870866708	0.319698429
-0.427710137	-1.204797511
-1.268472248	0.487195332
-1.477553361	-0.040964004
-0.937791172	-0.340976732
-1.185937694	-1.681225666
-0.396447707	-0.570467203
-0.529848993	-0.357401041
-0.93677841	-1.211818849
-1.575868529	-0.638081103
-0.26661771	-0.418731277
-0.897669669	-0.632626338
-0.889713173	-0.564894127
-0.67925117	-2.026103947
0.468335309	0
-0.238764505	-1.084402455
-0.839097487	-1.851267568
-0.760583252	0.896423736
-1.009599609	-0.646888698
0.394079666	0.584091806
-1.234297945	-1.412242005
-0.849301707	-1.870592674
0	-1.868935032
1.234787065	0.476365549
-2.103690595	-3.039504334
0.282463165	-0.456293615
-0.07765019	-1.223597141
-0.913987608	-1.838643316
-1.716810156	-1.046929694
-0.620956161	0.23653841
-0.73497277	-0.776645422
-0.903288073	-1.591066239
-0.036736743	-1.201206164
-1.110522712	-1.237490687
-1.018320995	-1.787848517
-1.603751661	-0.973226519
0.822714577	-0.523767982
0.096426679	-0.367348273
0.463082428	-0.19932136
0.399151924	0.742616034
-1.247336779	-1.718324486
-0.200016434	-0.942775259
-1.065815725	-0.648219304
-1.153304076	-0.58448196
0.388253067	-1.185711593
-1.303665862	0.577151741
-1.566197752	0.752793976
-0.490027578	-0.847968408
-0.998179947	-0.647511904
-0.962618174	-1.033917779
-1.830617076	-0.273777919
0.828691353	-0.120122229
-1.05797491	-0.211706337
-0.389891294	-0.477553573
0.183468958	0.753904971
-0.120184058	-1.316931004
-0.12856823	-0.114658758
1.145127593	-1.686674721
-0.713058447	-1.15932892
-0.422426933	-0.424244728
-0.799943003	-0.135439843
-1.644004475	-0.78428555
-1.140541637	0.051652076
1.584959984	-1.108704377
0.421692847	-1.189883818
0.680555556	-0.62529923
0.156975857	-1.558630679
-0.354304261	0.937293768
-1.052274549	0.263623428
-0.353874638	-0.314616948
0.33673938	-1.068876304
-0.418440846	-0.676126661
0.005068551	0.322580645
-1.099932826	-0.306142501
-0.241414794	-1.057145683
-0.181712245	-0.48904388
-0.962192777	-1.4199657
-0.970442947	-1.378478735
0.794984708	-0.890332159
-0.704900922	-0.555828006
-0.492639652	-0.641253561
0.051255231	-1.582422689
-0.8873706	-1.041555242
-0.434774016	-0.074916361
0.526279201	-0.970534014
-0.262076242	0.108510195
-0.875361088	-0.40220308
-1.799380687	0.651798909
-2.209276203	0.348629844
-0.73351976	-0.857450144
0.235473303	0.187751459
-1.217330438	-1.08484028
-0.294297472	0.748598665
-1.472154256	0.380584534
-1.554618684	-0.527417281
-1.057434286	-0.820298072
-1.299983177	0.805117728
-0.733434158	-0.374730706
-1.651046385	-0.659151325
0.598222382	0.986802995
-1.563968422	-0.471142968
-1.022494717	-1.996568535
-2.512475933	-1.825239039
-1.804465739	-0.825699913
-1.591163317	-0.34786386
-1.050846387	0.234972592
-0.634214495	0.092978897
-0.528263036	0.59801496
0.24699791	-0.475341783
-0.968505696	-1.126424216
-1.534701279	-0.160944554
-0.890658414	-1.104737303
-0.003470723	0.20295906
0.124229741	-1.953283681
-1.243179217	-0.678957376
-1.908945816	0.099917639
-0.771429729	1.562276497
-0.559989803	0.560361028
-1.202511898	-0.204736712
-1.917267302	0.1308764
0.583850932	-0.386993133
-0.881043221	-0.484742129
-1.35375376	-0.067741398
-1.465284377	-0.764988898
-0.835199327	0.493276103
0.004676666	-0.057099836
-1.548482696	-1.725837675
-0.608030706	0.557264163
-1.102518784	1.083313396
-1.553386518	-0.578063584
-0.78383377	-1.319681712
-0.408251297	-0.376387658
-1.071301468	-0.02744493
-0.50390424	-0.776433947
-1.326637447	0.072971256
-0.834962202	-0.605684786
-1.405814747	0.081069668
-0.952039637	-1.3621209
-1.775490163	-1.088383538
-0.826071702	-0.513054236
-2.13516424	-1.247072363
-1.266552178	-1.064601583
-1.952214346	-0.37861624
-0.413779044	-0.962318896
-1.263335102	-0.634573322
-0.542854958	-0.148713207
-1.149358081	-0.164442622
-0.297281381	-0.521946906
-1.69908032	0.011587457
-0.845378455	-0.580040829
0.107064171	-1.255881551
0.194185393	-2.005102245
-0.442971707	-1.034807981
-0.544346471	-0.93612675
-0.978843517	-0.522971302
-0.112644972	-0.218171247
0.011482856	-1.009458324
-0.514973943	-0.337430954
0.535294118	-1.016566668
-0.602312111	-0.447350848
-0.135918736	-0.567252114
-0.724759446	-1.581140214
-0.605026659	-1.30274835
-1.190425542	-1.436908712
-1.199418231	1.652777778
-0.496346912	-0.959552288
-1.109015536	-0.91017714
-0.42603928	-0.658999317
-0.339251137	-0.458316183
-1.033645698	0.381386358
-1.583643815	-1.020525452
-0.530621972	-1.749285338
-1.156124231	-1.878165021
1	-1.519697183
-0.708955831	-1.290328463
0.186537515	-1.925211605
1.697000659	-0.967339327
-0.487021453	-1.038371047
0.116820397	-0.984298587
-0.246834652	-1.641628187
-1.483354918	-1.021794707
-1.146300765	-0.631640748
-1.596098783	0.368214948
0.230125523	-1.592726327
-1.562030885	-0.939638019
-0.744529495	-1.525914366
0.79599442	-1.16659839
-1.223277152	-0.414548909
-1.927084218	-1.931699068
-0.608007585	-0.093069839
-0.386217475	-1.936657367
-1.145442151	-0.795863267
-1.519569272	-1.353555515
-1.325606696	-1.412132707
-1.259308942	-1.304943344
-0.63869021	-2.044667701
-1.201821553	-0.834867154
-1.535881982	-0.649149338
-1.015018858	-1.418146941
-0.990141136	-0.817924884
0.455699981	-1.491621005
0.045077676	-0.874987858
0.071828668	-0.094762687
0.050806284	-0.917156021
-0.704758183	-1.300877463
-1.036322845	-0.937063879
-0.34645743	-0.450243217
0	-1.701966938
-1.683186735	0.052326687
-0.157009404	-0.86185709
0.093597397	-1.257248657
-0.921862843	-0.633785531
-1.284807701	-1.802406254
-0.828072834	-0.428880584
-0.182814578	0.267736494
-0.457395494	-0.998188463
-1.416862847	-1.875473011
-1.10821993	-0.68350455
-1.360063622	0.128174318
-1.528252572	0.582086274
-0.629957089	-0.780015275
-0.400990817	-0.181331861
-0.527886527	-0.998968354
-0.093729499	-0.626746592
0.274256106	0.055555556
-0.015049992	-0.858704719
-0.939638019	-0.708757934
-2.044403125	-1.834064719
-1.277178274	-1.000236299
0.108514916	-1.285034754
-1.188358772	-1.754029981
-0.65993647	-0.947246517
-1.150337396	-0.689758547
-0.791612264	-1.585973132
-0.017622189	-0.597817364
-0.477762099	-1.435047778
-0.139032222	-0.300872979
-0.640105832	-0.683949148
-0.600672983	0.138385147
-1.378260327	0.126520366
0.071502508	-1.482079766
-1.246402321	-0.428672463
-0.978163933	0.86116397
0.551235426	-1.099974217
-0.887454799	-0.223542487
-1.96595684	-1.575290409
-1.66767516	-0.86897588
1.691305169	-0.169484736
0.445395994	-0.383297408
-0.814530228	-1.281701332
-0.688768072	-0.62267032
-1.182703568	0.097222222
-1.167102242	-0.746459789
-1.544391319	-0.865176592
-1.142494514	-0.1631316
-1.111001517	-0.241540218
0.011002029	0.67301805
-1.221935803	-0.815466959
-0.124004137	-0.353247375
-1.141859078	-0.215200497
-1.022092419	0
0.140806416	-0.150442335
-1.919493351	0.407308152
-1.485132286	-0.260982455
0.227617456	-0.927581618
-0.016999435	-0.277554332
-1.801000332	-1.493572975
-1.859907071	-0.467723189
-0.682182979	-1.379706273
-0.688836903	-0.856005315
-1.252674778	-1.339481868
-1.347604196	-0.845985755
-1.440624921	-0.969235451
-1.019938747	0.810459859
-1.760428055	-0.878763163
-1.617262777	-0.647616232
-1.604904581	-0.161322104
-1.206657696	-0.275736926
0.861676752	-0.390129731
-0.539785545	-1.274083934
-0.927680748	-0.69492914
-1.486725374	-1.150925731
0.462279995	-0.929870784
0.85019061	-1.309413371
-0.357872492	-1.217416643
0.406504065	0.585384547
-1.684542643	-1.347132922
-0.936582405	-0.434573657
-1.279834719	-0.829296366
-0.772395352	0.395063091
-0.839884594	-0.966504455
-0.300859271	-0.817066344
-1.642175678	0.042794846
-0.688300407	-1.821636689
-1.293436647	0.12712608
-1.024170373	-0.354549349
-1.343232901	-1.314919565
-1.385905435	-2.179733507
-1.179802939	-0.947877009
-1.283179632	1.076082046
-1.74165095	-1.877574497
-1.425177643	0.069271096
-0.588551956	-1.48047664
1.159873112	-0.464145364
0.834846825	-0.642841417
-1.321447123	-0.391745084
-1.354739906	0.636444927
-0.859966772	-0.087577552
-0.68525959	0.626367806
0.296941049	0.089798358
0.306190561	-0.315262962
0.666666667	-0.582420785
-1.699391501	-1.205028939
-0.993546373	-1.283575666
-1.413350742	-2.178470058
-0.12062284	-1.752913513
-0.450260646	-0.459424453
-0.417895119	-0.427463614
-0.319483567	-1.891397546
-0.758378193	0.378988479
-0.227379898	-2.652569274
-0.977063083	-1.26609517
-0.457525118	-0.922705959
-1.460451641	-1.700272714
-0.449012176	-0.926054757
-1.557349152	-1.903140496
-1.039473536	-0.592230027
-1.6956664	-1.198368272
-1.319739664	-0.77107487
-0.278093196	-0.723366985
-0.949517249	0.072772829
0.885452505	-0.704523376
-0.322255973	-0.083013145
-0.174298403	0.660921877
0.00947716	-0.698913455
0.110089618	-2.258696564
-0.397053613	0.709956853
-1.230520057	-0.301660249
-1.371472001	-0.516520667
-0.809871972	-1.461607193
0.627346439	-1.013496946
0	-0.63295061
-1.110052667	0.216326766
-0.420026417	0.916998356
-0.628287003	-0.222420662
-2.037048423	-1.825790412
-1.108693383	-0.990627095
-1.663460406	-1.22655555
0.103214384	-0.79458296
-0.555556965	-0.891907285
-0.876013908	-1.091897749
-1.631116365	-0.999683264
-1.417676431	-1.002476207
-1.581125929	-0.021316525
-0.771167213	-0.86044686
1.514282088	-0.804068901
1.750521333	-0.606267546
1.546592448	0.49587915
2.005181329	0.508865274
2.024995257	-1.616951754
2.255332176	0.094952437
2.255277457	-1.552237491
2.322092806	-0.135089463
2.072463967	1.400966857
1.920283773	-1.271175748
1.881824397	-0.672863014
2.029335587	-0.36010653
-1.125182789	-0.63295061
-2.39770917	-0.397027621
-0.787315409	-0.041369954
-1.447807774	0.411103597
-0.493117007	-1.427440736
-0.306473677	-2.363154144
-0.929186185	-0.790648604
-1.745684453	-0.958041329
-1.422350309	-1.542204987
-1.8683061	-1.420888107
0.873127848	-1.303831233
-1.464807462	-0.753458388
-0.824029429	-0.770731249
-1.712595987	-1.639808101
-1.068759376	-1.478841113
-2.287408956	-1.898518301
-0.982678356	-1.472794595
-1.541111794	-1.212970215
-1.787116252	-0.778156682
-1.549953762	-1.665515973
-0.678953523	-2.002051416
-1.507030003	0.062112329
-1.320752825	-1.416223859
-1.968229575	-0.908144069
-1.496953152	-1.347792281
-1.029799953	-3.04861336
-1.076930497	-0.970330493
-1.690003095	0.811145291
-1.708870433	0.216518756
-1.485993287	-1.058749598
-1.878639247	0.469498976
-1.353957823	1.576889643
-0.444230505	0.994565664
-1.007895965	-0.047077534
-0.063685716	0.276262659
-1.787762833	0.004876136
-1.464325669	-0.684041301
-0.680469425	-0.819755886
-1.271309887	-0.906200182
-0.576361493	-0.637421589
-0.309451348	-0.456655247
-1.062681238	0
0.56181991	-0.36870003
-0.373768749	-1.004779201
-1.025656601	0.004406492
-0.619377267	-1.255694584
-0.401639702	0.102083348
-1.199678976	-0.250397492
-1.318640326	-0.585497546
-0.966912717	-1.350830973
-1.108456975	-0.671817654
-1.492924548	0
-1.671780051	-0.832293373
-0.929498015	0.468810408
-2.084081956	0.008989348
-1.965904246	-0.39655448
-2.08760081	-0.860312037
-1.529096079	-1.528031018
-1.271186801	-0.278863001
-1.549428572	-0.28056896
-1.251194153	0.606002826
-1.136635584	-0.297918242
-1.113550355	-0.355635141
-0.544548917	-0.649626284
-2.075930598	-0.864358166
-1.190423299	-0.101807975
-1.304026428	0.18974359
-2.053196329	-1.53924995
-0.836654606	-0.911122456
-1.524890197	0.028029195
-1.096175699	0.974299586
-1.534266495	-1.620185759
0.127146451	0.212121212
-1.019514878	-0.451115533
0.212046024	-0.950292349
-0.866992161	-0.918505486
-1.585974596	-0.116853362
-0.684855462	0.2421574
-1.422002032	1.271999992
-0.298668991	-1.303692739
-0.489106546	0.765103547
-0.064496817	-0.740951352
-1.444071684	0.034513162
-2.129500055	0.65078503
-1.728487124	-0.607410781
-0.726300882	-1.632131419
-0.521324717	-0.411232852
-0.371974626	-1.025246949
-1.396015139	-1.690387178
-1.610422977	0.811195363
-0.473233595	0.458333333
-1.074842665	-0.71178989
-1.583770412	0.387828948
-1.773045471	-0.266724353
-0.643679114	-0.016460558
-0.874248985	0.281746032
-1.38270597	-0.185188245
-0.480325469	-0.815860688
-0.806141664	-0.724151149
-1.793779565	-0.665754826
-1.651253785	0.006095318
-0.139256672	0.242835419
0.673962012	-1.235418332
0.06952552	0.928129551
0.674790096	-0.797847609
-0.867028701	-0.154760563
1.1281554	0.852857869
0.970141971	-0.489206686
0.996804064	-0.424142161
1.058909027	-1.080649687
1.316301191	-0.855729673
1.11990931	-0.438350248
-0.757757986	-1.100040549
-0.551487536	0.436948223
-0.27733919	-0.695540859
-1.43490985	-2.53657093
-1.280425348	0.198575969
-0.368129594	1.543772009
-0.538731221	0.435019864
-1.091286751	-0.341120338
-0.990321431	-0.668860393
-1.151677126	-0.64377219
-0.54625853	-0.685317057
-0.44313114	-0.905115396
-1.223859727	-0.591151864
-1.094606697	0.980934729
-1.014306344	-0.419376969
-1.280992559	0.102441665
-1.075117198	-0.534065113
-0.374796602	-0.032630238
-0.886914341	-0.49111691
-1.704013172	-0.532991448
-1.539114901	-0.864484114
-0.813268717	-0.561728561
-1.21330843	-0.022588845
-1.321483679	-1.332136732
-1.90686523	0.057961589
0.455152853	-0.317781402
-0.472681453	-0.975501499
-0.811073225	0.132636641
0.07773759	0.053668657
-1.264882148	-1.340941226
-2.166196986	-0.379774968
-1.458884479	-0.508718467
-1.716370494	-0.381669775
1.00541989	-1.18397271
-2.176338159	0.512195122
-0.755472409	0.462335197
-1.157223792	0.919049177
-0.956798581	0.816989682
-0.446858667	-0.730327125
-0.972824587	-1.464527008
-1.642436359	-0.980567812
-0.787711519	-1.361230139
-1.982164724	-0.793081914
-1.166920784	-0.63163911
-0.71443557	-0.383778597
-1.472420705	0.428177894
-0.544960175	-1.65533663
-1.089908049	-1.341071401
-1.585122656	-0.555943045
-1.734352972	-1.22836903
-1.098598571	-1.31312383
-1.014003484	-1.591172315
-0.706902453	-1.851658698
-1.023654482	-2.015905258
-0.035986218	-0.446572772
-0.754106724	0.548946081
-1.070592937	-0.248096248
0.078962642	0.586301483
-1.271268713	-0.358035108
-2.036994145	-0.738200878
-1.562609322	-0.924191177
-1.39263003	-0.625070872
-1.219381059	0.694444444
-1.257660214	-0.941094862
-1.084296322	-0.686434724
-0.144267369	0.407411343
-1.932869385	-0.327561037
-0.316871333	-1.231262474
-1.025845754	-1.129564595
-0.593535204	-1.187868551
-0.934057362	-1.078414515
-2.060825373	-0.548206877
-0.799159018	-0.586541481
-1.725023671	-0.294244584
-1.325974329	-1.799344741
-1.908955852	0.186322917
-1.432764398	-0.563761278
-1.534446694	-0.053088059
-1.179103226	-1.025703796
-1.103382699	-0.202166556
-0.790397102	-0.137471382
-0.498304155	-1.44666444
-1.254313014	-0.776916196
-0.974167273	-0.359705754
0.316822377	-0.63449677
-0.888916544	-0.564530064
-1.283706267	-1.421317835
-1.034366391	0.393454382
-0.757757501	0.497948351
-0.183711638	-1.133940726
-0.956274846	-0.997573432
0.385677283	-2.134391716
0.180013626	0.640462674
-1.066687502	-1.226281715
-0.0438682	-0.487424446
-1.728995295	0.389014618
-0.401554709	-0.664125975
-1.075929359	-1.680769351
-1.20099325	-1.500397187
-0.148068607	-1.044234415
-1.000903911	-0.70921071
-1.456802232	-1.331143876
-1.232693308	-0.87116824
-0.95028392	-0.795662458
-0.385762591	-1.748272335
-0.601007935	0.044412091
-0.076280484	-0.87360158
0.327404703	-0.827252961
0.198183143	-0.106768394
-1.033408972	-1.268254999
0.38662526	-1.666614266
1.002066044	0.038483864
-0.145974817	-0.585520107
-1.355924691	-0.279997865
0.14588358	-2.564356341
-0.175657783	-1.195562329
-0.440610965	0.255933861
0.249670155	-1.960937191
-2.190508957	0.710020604
-0.040678037	0.163689247
-0.283734688	-0.595791937
-0.39932063	-0.708289976
0.540532361	-0.610188417
0.21417127	-1.067809837
0.30730119	-1.122028583
0.433900002	0.775386558
-1.06179085	0.819865143
-1.854544541	1.017040001
-1.246119408	-0.952444355
-0.872926838	-0.722491022
-1.690461259	0
-0.455766993	-0.156215661
-0.720910978	-0.769385251
0.581395349	-1.213178522
-0.359241303	0.425543487
-1.672550925	0.130144608
-0.538277427	-0.746969804
0.254928576	-1.111774665
-1.1040541	-1.170633628
-1.235896789	-1.357367573
-0.495453788	-1.426332628
-0.976500772	-2.12318754
-1.582370185	-1.676808593
-0.095717045	-0.834320294
-0.454256775	-1.056417284
-0.696671363	-1.087800877
0.338701702	-1.108507702
-1.237139905	-1.071552384
-1.629356902	-0.45285206
-0.484395186	-0.909662485
-1.900379317	-1.56E-05
-1.229589846	-0.259913236
-1.62924491	-1.232848222
-1.759181734	-0.727379453
-1.039849508	-0.294104602
-1.212278243	0.198638429
-2.416424975	-1.101359632
-1.182501873	-0.024334853
-1.820475006	0.119627086
-1.64029976	0.152966546
0.663700118	-1.013785493
0.831180726	-0.528367764
-0.40618887	0.399480175
-0.489038151	0.316793893
-1.151861806	0.4144041
-0.121576981	-0.143461894
-0.808239792	-0.18210153
-0.594870363	0.311022961
-0.870408718	-0.586365982
-0.477724494	-0.402933312
-0.901737175	0.490774908
-1.602442685	0.449225798
-0.201297783	0.748761442
0.231166475	-1.237479681
-0.863142449	-2.582068615
-1.423579967	-0.268629217
-0.428675894	-1.181742609
-0.329706319	-1.140017566
0.321421007	-0.777504664
-1.750079025	0.169668592
-0.598792331	-0.474995569
-1.279164959	-1.458257087
-0.643380496	-0.291484971
0.563600942	-0.489964902
-2.007500802	-0.989414438
-0.504479161	-1.393169004
-1.757490703	0
-1.388567271	-0.212167798
-1.375570103	1.125584805
-1.733281691	0.631612009
-1.506940555	0.126733593
-1.573983664	-0.566997618
-1.424050051	0.32735426
-1.511456386	-0.952927731
-0.066973802	-0.155306612
-0.948376741	0.228310502
-1.705659433	0.972764439
-0.454309532	0.007942382
-1.257496941	-0.008754391
-0.530518482	-1.406332348
-0.001829844	-0.245547126
-1.260436884	-0.33067177
-1.586861446	1
-0.918724042	0
-0.908925243	-0.934216474
-1.301368211	0.010946462
-0.853820593	0.256119996
-0.749251819	-0.50442352
-1.63399622	0.20372229
-1.680431653	-1.396474061
-2.078901518	0.154195781
-1.259955331	0.042958304
-1.289943619	-0.507912442
-1.25583689	-0.044449716
-0.141491859	0.245768184
-1.233293626	-0.89339719
0.731255025	0.015544041
-0.722948584	-0.909077507
-1.43786649	-1.700723622
1.206098833	0.032805457
0.685396502	-0.886265908
-1.342549476	-0.56258582
-1.829966758	-0.411444399
-1.410892216	0.451062162
-0.07131296	0.737292923
-0.937319173	-0.939638019
-1.179696462	0.352512117
-0.864285731	-0.855745171
-0.777286844	0.008461807
-1.442492369	-0.117975132
-1.402062455	-2.020134214
-1.452250092	-1.407743708
-1.559734767	-0.296556473
-0.363595	-0.374357776
-1.777092984	-1.10677362
-1.814950929	-1.00315761
-0.943459908	-0.732173108
-1.401130951	1.995008664
-1.537488146	-0.569246682
-1.834847283	-0.659393363
-1.484257842	0.210778256
-1.212611778	0.328207068
0.307539315	-1.771601373
0.138929235	-0.909964848
-1.530523011	-1.740524682
-0.857022827	-0.593752953
-0.829554433	-1.594255776
-0.378964315	-1.552673376
0.240721305	-1.77273018
-0.526239917	-0.604888434
-0.178290291	-0.981552439
1.10085517	-0.975706653
-0.418361386	-1.840380188
-0.423565667	-0.155933931
-0.296319523	0.11376737
-0.860340077	-0.989621132
-0.746685893	-1.256634732
-0.968556279	-0.71012415
-0.932113449	0.032059417
-0.750870556	-0.570373309
-1.496657548	-1.719192086
-1.337944507	-0.984877482
-1.187067654	-0.167509904
-0.51784783	-1.219967849
-0.121144913	-1.281477603
-0.889326513	-1.863456103
-0.261527897	-0.472118482
-0.045018858	-1.080631569
-1.545230531	-1.407000469
-0.960889486	-0.652526402
-1.043060074	-1.457562863
-0.176115646	-1.227987308
0.633135623	0.182990345
-1.750094179	-2.374743329
-1.1980467	-1.593714712
-0.738469195	-2.602684876
-0.926291653	-1.199252024
-1.317198823	-1.251996217
-1.151060085	0.503155232
-0.396307912	-0.512588776
1.036550379	-0.365220592
-0.57030936	-1.132895015
0.887916327	-1.248333352
-1.592825647	-1.061821976
-0.820119414	-1.196332853
-0.545270373	0.012752556
-1.101703389	-1.325356178
-2.106645238	-1.189569965
-0.998679223	-0.583649879
-1.485267346	0.507660715
-1.385068929	-0.447913884
-0.307376207	-1.228908448
-1.455614809	-0.297646157
0.211023345	-0.709245961
-1.433834088	-0.599984512
-1.428418018	0.884520966
0.023872461	-0.703651611
-0.600509506	0.856442245
-0.388486079	0.01543611
-0.184616587	-1.014254064
-1.192179597	-1.18353351
-1.434194796	0.404337347
-0.362740782	-0.90189879
-0.141358153	-0.000884811
-1.54260805	-0.896262636
-0.992849867	-1.619842662
[truncated: 782 more rows]
