# Supplementary material for: RNA fine-tunes estrogen receptor-alpha binding on low-affinity DNA motifs for transcriptional regulation
Source: EMBO J. 2024 Sep 16;43(21):5186–210. doi: 10.1038/s44318-024-00225-y (PMC11535219; doi:10.1038/s44318-024-00225-y)
Supplement: Supplementary file 4 — Source data Fig. 2 [file 44318_2024_225_MOESM4_ESM.zip › Figure_2_sourcedatafile/2J/Log2FCRBMoverWT_promoter_introns_intergenic_numericaldata.csv]

Promoter	Intron	Intergenic
-1.196469234	-3.493062397	0.470766936
-0.639778108	-1.935390919	-0.263516187
-1.288687274	-1.138272873	0.286971015
-1.20438003	-2.730144328	0.572227688
-1.55292123	-1.473897695	0.419671073
-1.449426225	-0.969308931	1.134597912
-1.863123858	-1.485426827	0.632135621
-0.972114788	-0.389042291	-0.040592263
-1.539899335	-2.1776045	-1.158371557
-1.949021147	-0.65201856	-2.147060893
-1.307640227	-3.112380473	-0.09576649
-1.263814674	-1.139317664	-1.148189072
-1.472946077	-1.157083936	-0.124297985
-1.074976874	-1.591381622	-1.079439249
-1.57626673	-0.975174721	-1.018670339
-0.806314853	-2.319903259	-0.553230584
-1.11024151	-0.64254248	-0.826368628
-1.055671234	-1.654764532	-0.598603997
-1.861400399	-2.300995768	-0.827380889
-1.129213551	-0.909017879	-1.170691114
-1.072027257	-0.038542676	-1.036781981
-1.092934591	-0.983561975	-0.938896391
-1.110846533	-2.837418297	-0.618589431
-0.801657317	-3.057519039	-0.734691331
-1.171731635	-1.14527182	-1.798418108
-0.68907667	-1.627771278	-0.844039243
-1.357767864	-3.182794802	-1.675897534
-1.578154111	-1.125991691	-1.472856655
-0.928732987	-0.96055038	1.110431146
-0.998454531	-2.22121711	1.166492613
-1.659808146	-0.961010372	1.306794699
-1.117127494	-1.394628236	1.448333333
-1.187270086	-1.383334062	1.539207923
-1.268332566	-1.453996528	1.296534135
-1.317594476	-1.863118194	-1.554409932
-1.02481632	-3.079625131	-1.786471291
-1.216489877	-1.752112812	-1.206558313
-1.140270307	-1.550641701	-0.87821152
-1.115348641	-1.400150681	-0.596654271
-1.444847187	-4.03562391	-3.198667386
-1.161240404	-1.071744608	-0.300089342
-3.322514437	-1.001423947	-3.459431619
-1.266657489	-1.126079748	-2.744043425
-2.862892767	-1.235598663	-1.183234612
-1.261674643	-1.472792237	-1.549085464
-1.073007807	-2.258961869	-1.309493322
-1.284374606	-0.770518154	-1.575360502
-1.163509696	-2.103835811	-1.016445681
-1.348276272	-2.341899516	-1.801499028
-1.115946528	-2.213237129	-1.344543927
-1.410205363	-2.055416568	-1.180471244
-1.299450066	-3.184728905	-1.07312689
-0.983287447	-1.249321238	-1.265912073
-0.698401215	-1.169987252	-0.827982153
-0.529038058	-1.474378624	-2.60215415
-0.955555223	-1.550095747	-2.120551179
-0.663487681	-1.491351661	-0.576642737
-0.792453678	-1.550289923	-1.03253543
-1.261758463	-1.957933259	-1.971396167
-1.199575808	-1.112986601	-1.955840187
-1.37380727	-0.972442711	-1.437808807
-1.907353666	-2.028310396	-1.243060142
-1.749537165	-1.230187098	-1.882264118
-1.468629159	-0.958731676	-1.09093496
-0.858807221	-2.116601249	-1.657776052
-1.478945264	-1.08094461	-0.814066563
-0.575672148	-1.666262603	-2.215621216
-1.670556259	-1.425484287	-1.059482424
-0.638593467	-1.358748368	-2.675980393
-1.31836148	-0.56473996	-0.9819392
-1.459874141	-1.461698938	-0.819427754
-0.78294604	-2.124133037	-1.421447453
-1.113111791	-1.49729034	-2.127716856
-1.500561082	-0.349149564	-2.523859204
-1.126472282	-2.10983564	-1.709151671
-1.489932064	-2.068626719	-1.0474945
-1.169341214	-1.095912005	-1.428600289
-1.653570306	-1.935745458	-1.178774322
-1.317203668	-2.099828874	-1.039182037
-1.464065365	-3.291931166	-1.549199815
-1.107262945	-2.199702542	-1.005812304
-1.38866492	-1.745779643	-2.277984747
-0.968038236	-2.754766881	-0.906010252
-0.853422596	-0.905221775	-2.535348746
-1.322703297	-1.009275039	-1.349276041
-1.018998102	-1.447401176	-1.21764671
-1.121057231	-3.119221562	-0.848827235
-1.224842989	-0.813854145	-4.212235806
-1.286157877	-1.195583092	-2.651560249
-1.215593619	-1.277163788	-1.63628447
-1.665793182	-1.464913986	-1.149333907
-1.371560209	-1.517820033	-1.907541778
-1.929618869	-3.111208886	-1.016112997
-0.96535193	-1.576464152	-1.678474387
-1.415157719	-0.918143494	-1.279057668
-2.158718676	-0.898145768	-1.11533061
-1.404340129	-1.358582613	-1.649628857
-0.874832845	-1.997669044	-1.874756079
-0.84429259	-1.421545621	-2.008650018
-1.155036054	-1.508352681	-1.159671765
-1.935261589	-1.376546098	-0.025252016
-0.968629203	-1.741522019	-3.916757625
-0.942435461	-1.233059346	-2.884033982
-1.291287076	-2.884591654	-1.097793814
-1.300442095	-1.347423602	-1.618180278
-1.285946377	-1.457547795	-1.144095347
-1.275693521	-1.045590117	-1.607939006
-1.51133116	-0.928298535	-2.256498004
-1.135130127	-1.425906793	-1.361886435
-1.347566109	-2.011942721	-1.052240196
-1.907108674	-1.514654863	-2.019304354
-1.044705873	-0.690774666	-0.69647241
-0.665799905	-1.016380576	-0.442518236
-1.7644707	-0.980040079	-2.944858446
-1.308586558	-1.657586117	-1.293196376
-2.222290388	-1.506933111	-1.684952209
-1.176990551	-2.025454994	-2.035533913
-1.173758228	-1.627579336	-2.860856118
-1.135187385	-1.00752848	-0.720568989
-0.978417562	-0.932455695	-2.59004779
-0.960903057	-1.367036923	-1.608981784
-1.573185333	-1.10810224	-2.384212373
-1.014568745	-1.16393148	-1.118816018
-0.505151608	-1.717860116	-4.440572591
-1.525650602	-1.346695287	-1.340005474
-1.23654112	-1.554075455	-2.732089373
-1.525702625	-1.117736508	-1.204735765
-1.189110431	-1.556821756	-1.748520635
-1.330588787	-1.918972032	-2.445283786
-1.214628572	-0.04488525	-1.034716205
-0.801582583	-4.617290233	-1.079789827
-1.585599031	-1.536333936	-1.066851338
-1.076187895	-1.117771924	-1.18670774
-1.375327387	-2.078461239	-1.506794858
-1.084291225	-2.461566099	-4.285402219
-1.238428099	#NUM!	-1.552671649
-0.694393522	-2.021429678	-1.43948608
-1.024982156	-2.39434653	-2.141355849
-1.206494794	-1.907999835	-1.902164615
-0.390055143	-1.567620604	-1.814166124
-1.349238853	-1.723710035	-0.89596347
-1.097631254	-0.970525708	-2.439082973
-1.43724789	-1.072246932	-2.117145073
-1.32947542	-3.35716242	-1.667248238
-1.216139556	-1.32887667	-1.487505903
-0.736358016	-1.7221534	-1.114732216
-0.883781285	-1.358696166	-2.114770187
-2.919374699	-1.125104409	-0.964141698
-1.423416764	-1.321571389	-1.070389328
-0.931394883	-0.909721533	-0.872426364
-1.349499383	-2.28819671	-1.292737738
-1.103669026	-1.146588379	-1.409783246
-1.779519137	-1.406270095	-2.386344823
-1.368763647	-1.379131582	-1.028159451
-1.265064062	-2.326650505	-1.335112084
-1.274674321	-1.341505554	-0.890925037
-1.298052119	-1.379656284	-1.906890596
-1.462139732	-2.217304342	-1.017293924
-1.204297376	-1.39115163	-1.578466789
-0.773339286	-1.106417934	-1.212303604
-1.037112238	-1.364150568	-1.225949144
-1.829822664	-1.291231298	-0.801191913
-0.331205908	-1.838296502	-1.032061209
-1.255536873	-0.484411202	-1.649860205
-1.87037433	-3.064993889	-1.291036329
-1.540577008	-1.083178768	-1.269743806
-1.327941077	-0.972785115	-0.781412322
-1.316779547	-1.173867871	-1.792698226
-1.076706371	-1.70776926	-1.511970142
-1.513392831	-1.356042036	-1.339371267
-1.34006863	-0.272896617	-0.363681555
-1.389449874	-1.698125852	-1.671939528
-0.962554379	-0.138869066	-0.192315357
-1.713156938	-1.28218034	-1.866692393
-1.118444234	-1.147368144	-3.203399706
-0.788943504	-0.471380325	-1.976747269
-1.188856095	-1.132050836	-1.529326041
-1.69680507	-1.356391504	-0.244073317
-1.323257784	-0.586820447	-1.781094731
-1.132947205	-1.392513135	-3.575608704
-0.72243758	-1.150103561	-0.492466398
-1.211088672	-2.259174844	-1.825189551
-1.246011794	-2.115876358	-0.572559419
-1.796257357	-1.34649324	-1.16167178
-1.466318004	-1.640113007	-0.723467104
-1.316367706	-1.617931259	-2.076687523
-0.544463799	-1.712972895	-2.020545055
-0.883170912	-1.228759135	-1.424037498
-1.748147201	-2.870662532	-2.820178962
-1.522557312	-1.380183667	-1.896437544
-1.209607508	-1.475519401	-1.760689788
-1.246165963	-1.495181644	-1.705165566
-1.230715069	-0.631800751	-1.319934596
-0.714743207	-0.931123195	-1.713067326
-1.750204509	-1.297495659	-1.461710758
-1.37936029	-1.125503496	-1.611462766
-1.219694865	-0.834585428	-1.40506933
-1.72010486	-1.804139896	-1.729290096
-0.815476835	-2.271249711	-0.921947036
-0.849305643	-1.216575095	-1.963917076
-1.407260149	-1.428375996	-1.328119929
-1.002959517	-0.775269482	-1.132998432
-1.316230458	-1.862791046	-1.564164095
-0.928578525	-0.963431308	-1.383308809
-1.136573053	-1.169925001	-1.143598045
-1.367660078	-2.316378291	-1.810930376
-1.434049468	-1.226493174	-1.619581919
-1.39357299	-2.417054785	-1.07594434
-1.154794957	-1.144303984	-1.257674891
-1.295301265	-1.084774366	-0.68457675
-1.379179271	-4.669278787	-1.398320104
-1.034374796	#NUM!	-1.225077558
-1.371708614	-2.336606061	-1.773756396
-1.623399145	-1.272915917	-1.595830311
-1.957609559	-1.57872381	-1.159944976
-2.121928003	-2.19644236	-2.059936708
-1.177339055	-1.997625193	-1.687297439
-2.706803624	-1.03211528	-1.131334654
-1.543549291	-1.401903472	-1.641625409
-1.36081547	-1.64226117	-1.444844806
-0.9004211	-1.725234228	-1.279057668
-1.411054382	-1.431289086	-0.70339399
-1.799776398	-1.400291907	-1.344056782
-1.888425164	-0.968001538	-1.185942399
-2.160366566	-2.198730945	-2.064467534
-1.60833206	-1.808771003	-0.318850579
-1.289730923	-1.466945171	-1.418713157
-1.184424571	-1.90194138	-1.894313929
-1.294193772	-1.696286641	-0.824475713
-1.259299457	-0.988007453	-1.544623572
-1.266640329	-1.678548908	-2.346631016
-1.267891969	-0.902012501	-0.812128319
-1.133519662	-1.759670124	-1.710533357
-0.918706251	-1.188621095	-1.5164691
-0.892228682	-0.915197159	-1.565744585
-1.765784694	-1.819375595	-2.360364277
-1.099835268	-2.623126872	-1.285056456
-1.171611378	-2.587739585	-0.695702865
-1.653977309	-2.228069044	-0.044952793
-0.615707333	-1.033246223	-1.495855027
-1.880954192	-1.262299393	-1.872572582
-2.375367354	-1.45277361	-1.402777583
-1.327176289	-0.798401638	-1.626185163
-1.972391339	-1.404046715	-2.060531151
-1.754703871	-1.417035818	-0.180778213
-1.117899617	-1.159054716	-0.858069355
-1.600904045	-2.171643007	-1.259909347
-1.696957178	-2.168992727	-2.643248611
-1.028519319	-1.49549638	-1.782936001
-2.101390579	-1.057909561	-1.465303556
-1.530201958	-1.547215419	-1.464391915
-0.5136441	-1.86644967	-1.861545632
-1.366284032	-1.244611046	-1.718223831
-2.562371797	-0.937321836	-1.84526042
-0.864515644	-2.351675438	-2.129122202
-1.12278583	-1.668537422	-3.67678845
-1.315164174	-1.219866915	-1.317174565
-1.435165701	-1.200519744	-1.846155853
-2.52959269	-0.90024222	0.233603318
-0.5588124	-1.718654559	-1.699918607
-0.849360727	-1.617105045	-0.955025472
-1.283727547	-1.076702039	-1.397070953
-0.977476655	-0.770860452	-1.06102499
-1.648146047	-1.358990189	-1.243805301
-0.913870588	-1.102120097	-1.257157839
-1.57090093	-1.018307377	-1.448970944
-1.145038487	-1.111773249	-0.771999191
-1.414812735	-1.304033407	-0.645721819
-1.229885266	-1.592269151	-1.641487681
-1.332012425	-1.373505237	-1.653530538
-2.442838138	-0.84334675	-0.898035389
-0.756673626	-1.990463237	-1.01802056
-1.064578951	-3.112591826	-1.903383997
-0.58569372	-2.313239148	-2.069988496
-1.025047418	-2.187981495	-2.979113943
-1.083706054	-0.859541142	-1.879877242
-3.005521228	-1.757701203	-1.313815449
-1.099231275	-1.085300186	-2.360769394
-3.253909671	-2.010229332	-1.207559319
-0.855546813	-1.557927315	-1.972829799
-1.630994562	-4.965784285	-1.135678482
-1.276877521	-1.918641601	-1.096417483
-1.895075687	-1.068296494	-2.76858055
-1.518741082	-1.767260606	-1.345274583
-1.027577505	-1.234031977	-0.458364931
-1.52697662	-2.697531644	-1.034500873
-0.463068813	-2.14974712	-1.620531514
-1.314788703	-1.361284541	-0.682181792
-1.550400679	-0.692374448	-1.552436597
-1.898770339	-0.838135193	-0.740071505
-1.132700963	-0.474631356	-1.432494696
-1.54634216	0.31115457	-1.153989593
-1.381320513	-0.700928519	-3.023922061
-2.51926996	-3.003713503	-0.25213224
-1.060187006	-1.37557857	-0.663371005
-0.677256006	-0.575684687	-1.598825154
-1.029948992	-1.364357529	-0.174057617
-1.788271916	-1.478588967	-0.835097104
-1.337848596	-0.245394247	-1.027419289
-1.570080701	-0.743565204	-1.904139985
-1.049543474	-1.110973836	-1.520404689
-3.039077522	-1.373125872	-0.256863566
-1.61345961	-1.550131676	-1.937462295
-0.62929856	-1.282007061	-1.370090093
-1.096641243	-1.309457187	-0.771205479
-0.897501569	-0.71911023	-1.569500658
-1.752456676	-2.100998722	-0.877935329
-1.042123231	-0.958314097	-0.846690413
-1.697013469	-1.397017853	-1.733432377
-1.058550558	-1.197078914	-1.997052716
-1.60814951	-1.142143247	-2.410103906
-2.120342044	-1.125728606	-0.851883157
-1.118587145	-1.298482046	-1.329781042
-0.812251346	-1.387198452	-0.961267606
-1.919268728	-1.127997973	-1.210695503
-0.118000334	-3.266786541	-1.341667439
-1.49472299	-1.03413634	-1.010134754
-1.787126342	-1.224240149	-0.539763979
-1.651332579	-1.025291354	-1.207232614
-0.923405844	-1.236364011	-2.3293839
-2.699786767	-1.645004782	-1.223200428
-3.417951768	-1.420827587	-0.51903076
-1.754214075	-0.629157302	-1.629500897
-1.010888316	-3.738147647	-0.991621582
-1.431502101	-0.677254746	-1.399759965
-1.070474245	-0.757877197	-1.656713504
-0.940160066	-1.261928977	-2.866827801
-1.293346918	-1.487008164	-1.629139101
-2.393965276	-1.544377685	-1.614962912
-0.647932045	-0.336343876	#NUM!
-1.45935728	-1.850151791	-2.387516437
-1.79774267	-1.888975077	-1.765772442
-1.276886514	-0.392749432	-2.719646118
-1.586225656	-2.541407941	-3.125229687
-2.091347226	-1.053211128	-0.992528751
-2.039163056	-0.647784581	-0.88755731
-1.172858217	-2.419147212	-2.155146485
-1.378177318	-1.334686027	-1.363109707
-1.186997569	-1.448267319	-0.916065983
-1.149856951	-1.611339497	-0.883268982
#NUM!	-1.28008859	-2.951187751
-1.056703397	-1.58980135	-1.572964968
-1.913940856	-1.435528583	-1.089316899
-1.38503742	-2.502813459	-0.202889765
-1.018720233	-1.615144038	-2.03769229
-1.423464191	-1.06226414	-3.574535129
-0.825647181	-1.766393284	-1.107894741
-1.463686662	-0.882331017	-0.071479388
-0.898673463	-1.433383792	-0.987763327
-0.695935741	-1.692769064	-2.115885162
-2.336303823	-0.942164811	-2.283553574
-1.5927509	-1.745529331	-2.206980696
-0.850303709	-1.820639501	-1.070434258
-2.309597293	-1.599321366	-1.307714236
-1.341195659	-1.901218519	-0.93007408
-0.82169225	-1.509058875	-1.091064478
-1.26926636	-1.047559431	-0.381898853
-1.148672452	-1.488041102	-1.738374706
-1.540016714	-1.968958268	-2.280358975
-0.893775432	-3.077444085	-0.099535674
-1.729933264	-0.853455135	-2.854149134
-1.527891143	-1.262433158	-0.732545231
-2.203018311	-1.472512814	-1.178754937
-1.677085631	-1.893298346	-0.526290131
-0.599238246	-2.664886045	-1.601738213
-1.365108476	-1.658805229	-1.986060809
-1.907947128	-0.531764935	-1.083609433
-2.816854183	-1.651842334	-2.324612804
-1.449164538	-1.736676448	-0.339596743
-1.192252229	-1.558801838	-0.985147604
-0.730040527	-1.365408414	-0.348515989
-0.844238353	-1.907262856	-2.527900557
-1.406500061	-1.462343214	-1.475084883
-1.19939612	-1.484908897	-1.001731581
-1.066957304	-2.353051638	-1.940411204
-1.081467292	-2.217367992	-0.861344054
-0.671527132	-1.180587811	-2.484810861
-1.157660955	-1.143122519	-1.027576244
-1.98990614	-2.065489082	-1.066859208
-1.271367028	-1.164489254	-1.327737056
-0.863946488	-1.812893106	-0.538547751
-1.148866761	-1.461764287	-1.135096859
-1.641131988	-1.954833684	-3.458873408
-1.126585098	-1.692733819	-2.544745401
-1.882296164	-1.340255181	-0.661328641
-0.988273885	-1.308062885	-1.081216358
-1.013738721	-0.751591651	-1.412238866
-1.596418204	-2.930929607	-6.470658874
-1.88684753	-0.89442663	-2.050735646
-1.153631024	-0.133645824	-0.660291586
-0.631637962	-0.668378509	-0.908500746
-1.123403327	-1.477706489	-1.896840266
-0.62378175	-1.987264012	-1.903090752
-0.873906115	-1.904699202	-2.67732308
-1.477186757	-1.599018985	-1.47650834
-0.982596954	-2.713100067	-1.209337014
-0.472220394	-3.237958209	-0.991146614
-1.070634444	-1.925177883	-1.780589755
-1.134047965	-2.016555955	-1.205569381
-1.133453445	-2.473189252	-2.097994607
-1.373890355	-2.37978248	-1.718111811
-1.707015398	-1.03151311	-0.820046046
-0.824234408	-1.615289712	-1.52162638
-1.108856616	-1.162365584	-0.323636662
-0.877203727	-1.893367152	-0.859487726
-1.089851787	-1.090602549	-2.491928176
-1.197804963	-1.914791143	-0.807275376
-1.260878005	-1.203155815	-1.346933205
-1.050955493	-1.5412691	-1.417621502
-1.290422905	-0.838874507	-0.52582559
-1.274199281	-1.899582027	-1.191548691
-1.961897627	-2.067959013	-0.008869055
-1.099119931	-1.196101124	-0.958972732
-1.33864134	-1.981161495	-0.788939351
-0.997673243	-1.492807964	-2.444893084
-1.269735697	-1.682384898	-1.879654011
-1.637819617	-2.062083477	-1.785432072
-0.979307784	-1.06554098	-0.298787518
-1.147031407	-1.166967143	0.042970039
-0.953684807	-1.363359265	-0.944755433
-0.937100106	-2.026685331	-0.878472635
-1.102922319	-1.07566427	-2.124060864
-1.246026137	-1.059665086	-1.673913424
-1.140280169	-0.894001666	-1.470078863
-0.659608439	-1.401677608	-1.420843121
-1.098464034	-0.663324151	-1.432364757
-1.460895541	-0.667435163	-1.571659225
-1.225941488	-3.96384648	-1.42467993
-1.589097485	-1.559778444	-1.210092433
-1.083411541	-1.523577417	-2.667016717
-1.281520378	-1.147472995	-2.530664677
-1.130425693	-1.346100636	-3.342702388
-0.847208213	-1.714002603	-1.621071934
-1.28270382	-1.600740594	-1.729226753
-1.421007413	-0.963701696	-3.02112434
-2.55041907	-2.124284596	-1.215911207
-1.044634241	-1.673356723	-1.904719497
-1.311662209	-0.674101987	-0.990535533
-1.00335797	-1.853148244	-2.715791571
-1.213217859	-1.802630966	-2.155994223
-1.620680808	-1.191792218	-0.75802721
-0.87582358	-1.278844921	-1.088024748
-1.109703919	-1.685963704	-1.793464534
-2.200975747	-1.010248214	-1.075079117
-1.599729211	-1.054298237	-1.336193061
-1.470615834	-1.024550902	-4.903388907
-0.775148788	-1.697845578	-1.906007943
-1.158965953	-2.360380423	-0.997305891
-1.017066836	-1.090114222	-2.486184346
-1.628918277	-1.446873213	-2.134864849
-0.972337049	-1.086655522	-1.849771284
-1.071326836	-1.372202899	-0.91844037
-1.039374735	-1.458618787	-0.642286741
-1.465766036	-1.608470798	-1.579511707
-1.40208641	-1.435754426	-1.653197236
-1.742533372	-1.183041523	-2.095815787
-1.161537216	-1.618369591	-1.947727578
-1.361416873	-1.436099115	-0.850688812
-1.27244573	-1.195550809	-0.984017701
-1.511443304	-1.580121238	0.186413124
-0.589888319	-1.009500825	-1.073304132
-2.216533753	-1.565951942	-2.514654221
-1.139506145	-4.553392422	-2.329087886
-1.846408544	-1.670999619	-3.982582947
-0.089353083	-1.329054059	-2.217151969
-2.532379869	-0.872402219	-1.322322759
-1.47988671	-0.672895383	-4.095335685
-1.208133753	-1.040057402	#NUM!
-1.199862345	-1.601218906	-1.686830413
-2.015149818	-1.477008813	-1.333423734
-0.951698191	-1.163612889	-0.175238801
-1.489395576	-0.659954084	-1.033211779
-1.228247213	-1.639489443	-3.938599455
-1.71713258	-1.728306208	-1.584962501
-1.013053498	-0.960240543	-1.057600267
-0.775629327	-1.654686965	-1.298021705
-1.226870124	-1.163415893	-1.672026862
-1.601447091	-1.371353638	-2.298410929
-1.159162639	-1.34598412	-1.436771021
-1.317004831	-1.806222064	-1.461923887
-1.276589149	-0.463431051	-1.759055136
-1.144855136	-0.962525295	-1.247083585
-1.159884993	-2.76410867	-1.280974984
-1.222120138	-2.529160709	-3.577235139
-0.595283306	-2.318906216	-1.30781053
-0.827018474	-1.395888401	-0.71853217
-0.965695665	-0.935901682	-1.379134952
-1.122629505	-1.298545167	-2.493622189
-1.29223641	-1.029252641	-0.742810649
-0.961748836	-0.924453609	-1.740278328
-1.217071036	0.10225629	-4.873415891
-1.459084608	-1.320685463	-1.763890309
-1.16302235	-1.156765719	-0.903226939
-1.662787177	-1.343984202	-1.401534493
-1.542778264	-0.8475794	-2.228988054
-0.984816966	-1.127868227	-1.146318388
-1.17557346	-1.232428781	-1.705151845
-1.036902663	-1.906510818	-1.975954526
-1.158963272	-1.749000076	-3.751793012
-1.214652419	-0.631240184	-1.003936415
-0.951530858	-1.291826063	-1.552583996
-1.17105923	-1.004482743	-1.214124805
-0.774167043	-1.495047745	-1.695186614
-1.048542622	-2.024006929	-1.316515999
-1.766728475	-0.623708583	-0.988549979
-1.159848328	-1.463621599	-5.809806401
-1.923917607	-1.821824404	-2.218834602
-0.97554016	-1.170479564	-2.472159284
-1.498959983	-1.397107911	-1.261970079
-1.587091043	-2.302392393	-2.787165745
-1.040049239	-1.080058892	-2.602767992
-1.216197566	-1.139938605	-3.136947679
-1.217885039	-0.239983822	-1.106875781
-1.397032514	-1.799886251	-0.890252708
-1.479012566	-1.464938903	-0.561629997
-1.111064956	-1.546134599	-0.978253019
-1.000760848	-0.936368894	-4.421137699
-1.660198445	-0.942119084	-1.004628477
-1.551254815	-1.835952871	#NUM!
-1.410910558	-0.739966131	-1.742667954
-1.583121624	-2.999516442	-1.318958058
-1.420838908	-1.594481784	-1.921240267
-0.653819964	-1.828039076	-1.887502239
-1.224883873	-1.360826641	-1.389348336
-1.408971234	-1.139767364	-2.563454683
-1.375755231	-1.526230694	-2.013095658
-1.103143518	#NUM!	-0.328566737
-1.34273409	-1.381771952	-0.931828497
-1.351451156	-1.435071037	-1.833569836
-1.009561054	-1.610165998	-2.927417998
-1.079457118	-2.557385581	-1.276067302
-0.958367055	-0.124942867	-1.040268201
-1.976957353	-1.439950069	-1.917505645
-1.224221104	-1.829652107	-1.665628146
-1.166436015	-0.670760373	-0.992252132
-1.264649356	-2.014105767	-1.534463019
-1.154402518	-1.038732394	-1.675957033
-1.06046222	-2.11376511	-0.81091722
-1.155538475	-4.069386063	-2.668033573
-1.195468822	-1.557484861	-4.703903573
-1.231016328	-1.840651533	-2.304979941
-1.141078029	-0.90572431	-1.276517635
-1.238317999	-0.921354288	-1.388962317
-1.16728467	-3.115097111	-1.313499473
-0.885722004	-0.994257403	-0.99476968
-1.213511582	-4.226251617	-3.675283108
-1.341032447	-1.336589275	-0.925835764
-1.101064851	-2.500791796	-3.957453294
-1.157254791	-1.01352621	-0.812328958
-0.807405556	-1.63859517	-0.613203805
-1.709736341	-0.887105944	-1.591565236
-1.134795276	-1.809291859	-1.976431529
-1.215727855	-1.502623685	-1.909487707
-1.294271752	-0.928044023	-5.229692786
-1.07475398	-1.551033955	-1.903671273
-1.765372107	-3.973701513	-0.654503434
-1.311179612	-1.661191571	-4.119111212
-1.074057778	-1.617530363	-2.736168305
-0.819962762	-3.988360084	-2.072220159
-1.27001114	-0.93110217	-3.019159578
-0.658928228	-1.186096292	-2.400920151
-1.111171294	-0.749282225	-1.889421582
-1.490307329	-1.064538622	-1.418169653
-1.218720505	-0.932084678	-1.760716581
-1.166073963	-0.703060951	-1.823677227
-1.172281192	-0.258124492	-1.570172394
-1.186589044	-1.148863386	-1.402471522
-1.43976525	-0.5663145	-3.472852134
-0.855692651	-1.551487796	-1.611463317
-1.134031403	-1.960923716	-2.774729775
-1.455111612	-1.05644221	-2.363330794
-1.233574275	-2.193435812	-2.068308881
-1.274522901	-3.092222644	-0.347819628
-1.084414609	-0.863605815	-1.418621837
-1.284334685	-2.327003544	-1.150709445
-1.145269382	-3.549547983	-0.759311753
-0.797548031	-2.308094716	-2.204977017
-1.261336118	-2.135342523	-1.88311999
-1.00371733	-0.595947541	-0.899107772
-1.029511986	-2.997325866	-1.247211002
-1.476598074	-1.895262011	-1.617838657
-0.811191879	-2.117445871	-2.229451068
-2.156217582	-1.5941225	-1.635982493
-1.00608733	-1.323987617	-2.110530681
-1.02012689	-0.763738913	-1.617348474
-1.946739404	-2.467691346	-1.489999557
-1.157840869	-1.822750297	-3.114783447
-1.709960876	#NUM!	-1.336323176
-0.909775454	-1.513561583	-1.456930025
-1.551666397	-1.903832093	-1.237680395
-0.917793367	-2.259867127	-1.897333226
-1.321928095	-1.537056115	-0.942155925
-0.848039778	-1.821227097	-2.495695163
-0.922922113	-1.53082381	-0.67304647
-1.472930928	-0.932762515	-0.517383162
-1.798136392	-1.164226783	-1.34543693
-0.81029399	-2.089570741	-2.817576959
-0.681441616	-7.913886706	-1.01632817
-1.269013336	-2.505989327	-1.560592073
-1.111080187	-2.266194747	#NUM!
-1.445767383	-1.794558686	-1.123965467
-1.758414637	-1.78181983	-1.005012263
-1.24447333	-0.248140191	-1.71529178
-1.193951119	-4.07630662	-1.740613371
-0.708282047	-2.3104932	-1.546359661
-1.499401331	-1.696622777	-1.514573173
-1.271337935	-0.915860925	-2.621360774
-1.158661724	0.095047209	-1.101368091
-0.470078863	-2.164030427	-1.764250781
-0.438442104	-1.03970971	-1.756578963
-1.747655551	-2.572298594	-0.569667998
-1.371831004	-1.190656026	-0.871687557
-1.344782639	-1.946632373	-2.162170453
-1.384374921	-2.053897956	-0.562893723
-0.76586492	-0.481059691	-0.969846112
-1.391119894	-1.167744527	-1.064186292
-1.239608557	-1.222910166	-2.117575247
-0.425241279	-1.381467967	-0.969294826
-1.477132507	-1.536776567	-1.525846509
-1.285604495	-1.884203001	-1.409356131
-1.420698623	-5.460424868	-3.320028562
-1.395452072	-1.543351679	-1.41284994
-0.957738776	-0.929610672	-1.640302256
-1.013188879	-1.786481158	-1.438905283
-1.555318358	-1.609964663	-1.686395385
-1.052414254	-1.143859561	-2.195473014
-0.873186865	-0.510194732	-1.338014321
-1.166427621	-1	-1.454616899
-1.410173489	-3.300927796	-2.934830986
-1.242494288	-1.340809561	-1.130973554
-0.900646044	-1.379155622	-1.756416173
-1.034400231	-1.246551906	-3.742522326
-1.128568001	-0.633357336	-2.228477184
-1.328101797	-1.120294234	-2.144569427
-0.958823391	-6.400879436	-1.818960787
-1.689456669	-1.88225675	-1.620075228
-1.52682941	-1.861415712	-1.842401869
-0.933586364	-2.8116069	-1.93942456
-1.441379338	-1.39913577	-1.166831155
-0.952707428	-1.399888655	-1.726443524
-1.072891234	-2.424676292	-1.583180295
-1.3626196	-0.982765011	-1.745492405
-1.382072384	-1.131012197	-1.536608877
-1.035811315	-2.030217598	-5.545675796
-1.600424156	-2.139504488	-4.62935662
-1.213292164	-1.868069164	#NUM!
-1.055539931	-1.466932099	-1.45716651
-1.366930615	-1.155931377	-1.137503524
-1.287597373	-1.35612497	-1.333113718
-1.415159839	-2.561503528	-1.465886641
-0.845233453	-0.811818376	-2.931893133
-1.235289415	-1.074419638	-1.353117607
-1.246459578	-0.923513885	-2.112283109
-0.833756671	-1.456025911	-3.177578574
-0.85797579	-2.04504648	-1.601624492
-1.233856612	-1.131314852	-1.008363473
-1.755661688	-1.25109154	-3.198924873
-2.737144577	-2.023747919	-1.719591175
-2.011344974	-1.395186263	-1.592534875
-1.463767779	-4.524573309	-1.730208228
-0.897393105	-1.171814088	-1.402551414
-1.177362842	-2.658909648	-1.105342553
-1.652977861	-1.36027936	-1.806422045
-1.20739704	-1.551000898	-1.647206402
-1.044101285	-2.51080339	-1.424497829
-1.408340826	-2.371747216	-1.362211114
-1.615519968	-1.51893263	-1.389873167
-1.400898079	-0.913068425	-2.468360794
-1.162865995	-1.3239666	-1.583002983
-1.313983745	-1.248385611	-1.083041838
-1.405374402	-1.296673812	-1.455205029
-1.257375918	-0.789077627	-0.737527501
-1.781304256	-1.815575429	-1.038558439
-1.337464538	-1.328823439	-1.404132723
-1.063078683	-0.871316427	-1.828801899
-1.519493235	-1.437975983	-0.075701924
-1.425211529	-1.887525271	-1.074578645
-1.16307566	-1.405256478	-1.773810011
-1.403669102	-0.927575765	-1.004517501
-1.883147136	-2.021121783	-1.498818109
-1.036623109	-2.592410607	-1.440740247
-0.907220317	-2.193098115	-1.31371809
-1.585862217	-2.019831172	#NUM!
-1.016135021	-0.097709813	-1.902404226
-1.292380809	-0.541382638	-0.94054615
-2.066953315	-1.107832657	-1.491643539
-1.232528726	-1.532019823	-2.227532518
-1.01204156	-0.254997087	-1.001390103
-1.781872893	-1.734655433	-2.062897081
-0.667180015	-1.453511647	-1.390115909
-1.620941798	-1.242119555	-2.04873224
-1.148917707	-1.543838166	-1.52466199
-1.743803322	-1.347043343	-1.459151945
-1.433896527	-1.421282713	-1.847252619
-1.119335401	-1.894773289	-2.452028647
-1.618708512	-1.315605583	-1.62785919
-1.305366207	-1.618475857	-0.630711887
-2.050745799	-1.567114499	-0.458302783
-1.922358814	-1.573150054	-0.552994772
-1.222431911	-2.406013412	-1.282108051
-0.800682171	-1.716479729	-1.428626564
-1.417601152	-1.277728291	-1.001611821
-1.184775582	-1.378313502	-1.176858203
-1.519335609	-4.924812504	-1.741502375
-1.151753038	-0.955064769	-2.584962501
-1.069977932	-1.867740842	-0.527487659
-1.261945305	-1.013696181	-1.203416067
-1.914407702	-0.8179828	-1.537324824
-1.039811992	-1.838593984	-1.463762022
-1.656690276	-1.1399653	-0.403694813
-1.433592599	-1.006392993	-1.561635068
-1.104985309	-1.951887889	-1.138889916
-1.39057449	-0.93143367	-0.8736335
-1.191342951	-1.598986378	-1.437393097
-1.339878016	-1.812731256	-1.238047455
-1.226745431	-0.550521121	-3.22194431
-1.61106249	-1.082089669	-1.67321497
-1.197340459	-3.273512188	-0.355568764
-1.251458689	-0.883891904	-1.064501156
-0.810766518	-1.291238685	-1.746373047
-1.476274563	-1.507514743	-0.540744343
-1.081063453	-1.619428125	-0.976653511
-1.083725721	-1.661820276	-0.592262021
-0.809841354	-1.611597627	-0.874396455
-0.805034269	-1.54602189	-1.820726895
-1.49994435	-1.066411915	-1.179174822
-1.569041482	-1.516447246	-0.653309797
-0.639429498	-1.733829189	-0.994123434
-1.109160337	-1.609131229	-1.071022367
-1.055290508	-2.012165786	-1.710767217
-1.427310606	-1.727315424	-0.989690901
-1.116634838	-2.765976681	-0.99818369
-1.025058457	-1.594607708	-3.419538892
-0.963478915	-1.27153986	-1.234266522
-1.269227614	-0.942424966	-1.386568745
-1.097365434	-1.545429777	-0.54902996
-1.497283412	-1.848700189	-2.664935908
-1.509141974	-1.164694889	-1.66726515
-1.164691555	-1.882280515	-1.145029106
-1.280116652	-0.54402394	-3.390070584
-1.067375435	-2.283633367	-6.238712909
-1.059165802	-0.621086829	-0.715893371
-0.828320789	-1.104584248	-1.426421334
-1.358239746	-0.72635919	-1.506644582
-1.295363476	-1.77358144	-1.219522448
-1.244612586	-1.036666005	-2.347538739
-0.309539183	-2.273505457	-2.305142938
-1.312623999	-1.166432711	-1.295159185
-0.484578433	-1.286221757	-0.708048551
-1.450067851	-1.686652159	-2.561390794
-2.446726459	-1.792718221	-2.401595236
-0.941074234	-1.592167275	-1.032214625
-0.835968184	-0.950585031	-2.25535262
-1.070972443	-1.535475723	-1.344608796
-0.844217247	-1.738913866	-2.341671266
-1.050786952	-1.605153518	-1.29211547
-1.62648416	-1.972284036	-1.797896731
-1.313321866	-1.637557927	-0.850026098
-1.854927671	-2.131373593	-1.664839649
-1.219821188	-1.006345013	-3.189534751
-1.51882547	-1.971063516	-0.883313436
-1.11330688	-0.696934145	-1.425919617
-1.222329928	-1.433606501	-1.555120489
-1.786429338	-1.446149486	-1.018210614
-1.35646988	-0.895635681	-0.363573955
-1.486117427	-0.973523412	-2.413341607
-0.831264066	-1.20310288	-4.765731178
-0.896533561	-1.49698453	-1.167824135
-2.225120337	-1.896648768	-2.020433592
-1.070984258	-1.708477037	-1.342636992
-2.795114474	-0.334041475	-0.483715445
-1.023986474	0.282310889	-2.513363704
-1.112000296	-2.053909164	-0.886442671
-1.104376302	-0.580883632	-1.300017586
-1.074510278	-2.794200426	-3.167007518
-2.338580583	-2.884751618	-1.635499894
-0.699806461	-1.09259013	-0.746105645
-1.47058294	-1.931806573	-1.62793254
-1.368337081	-1.546367902	-0.683044111
-1.658577879	-1.20194367	-1.654615223
-1.915047925	-0.912500815	-1.040855133
-1.217706755	-0.655197652	-1.436099115
-1.736179884	-1.007788278	-2.391552189
-2.125022228	-1.590939495	-1.729231066
-1.47494472	-1.545856446	-1.600036163
-1.315721166	-1.4813937	-1.541335568
-2.091710618	-2.25276607	-2.128676498
-1.836086641	-0.510761559	-1.777968568
-1.394029143	-2.641105579	-2.531523242
-1.252217523	-1.386087539	-1.299244792
-1.483249129	-1.269236221	-1.332839765
-1.388264003	-1.708552077	-1.764353769
-0.575040073	-1.461530573	-2.012667379
-0.976746671	-1.384140959	-1.613133173
-1.234346662	-1.195999884	-1.309827443
-1.397207505	-1.635566783	-1.618034322
-1.093878101	-0.865050633	-1.191463348
-1.209127743	-1.342381039	-1.903297331
-1.090133619	-1.729269097	-0.78890334
-0.881327234	-2.463422479	-1.140477107
-1.158852936	-1.356272341	-1.948486428
-1.784108578	-0.850417733	-0.461725546
-0.51861103	-1.649290076	-2.244745487
-1.448607539	-1.871563828	-1.851699236
-1.877941978	-0.977898708	-1.761571901
-1.615962184	-2.944208486	-1.687688802
-1.625781405	-2.231325546	-1.964115464
-1.550563999	-1.062637158	-0.382857094
-1.521195401	-1.218529782	-0.425408535
-1.363024114	-2.111968432	-0.914069821
-1.194080732	-1.812139985	-1.641449692
-1.319359593	-1.596325159	-0.667762806
-1.669137458	-1.536443685	-2.427640923
-1.331242017	-1.400233749	-3.998297705
-1.504024046	-1.768393515	-2.148961063
-1.223203608	-2.345884836	-1.58004701
-1.101121924	-1.667487154	-1.470669806
-1.100375426	-1.40212596	-1.356263569
-1.046661439	-0.806523637	-1.079468395
-0.385579674	-0.756239887	-2.884737453
-0.592273739	-1.504932923	-1.715141323
-1.515588798	-1.088493215	-0.997040625
-1.379305986	-2.715989722	-1.627220188
-2.000740413	-1.627883368	-1.212136252
-1.380671886	-1.598986378	-2.014895458
-1.092131279	-1.24581331	-0.523383478
-1.153072269	-6.896681711	-1.73042731
-1.70295971	-1.468613827	-1.155298223
-1.356222541	-1.706298103	-1.103034505
-2.96275565	-1.328441402	-2.322752257
-0.921067671	-0.516398214	-1.966467268
-0.830517756	-1.1627295	-2.34662943
-0.998171103	-1.433636277	-1.240203697
-1.39933686	-1.541608318	-1.850150235
-1.237252335	-0.971985624	-2.368992657
-3.255210189	-0.747510612	-2.029636234
-1.037872136	-1.215649411	-1.381279306
-1.353174279	-1.338966698	-0.64895473
-1.837130956	-1.236285543	-1.512797548
-0.940722048	-1.457367539	-1.011344974
-1.407745007	-1.453769894	-0.947189018
-1.837859399	-1.506510428	-2.605100146
-6.847281106	-1.268488836	-0.485090574
-1.454353936	-1.623382719	-1.151736397
-1.133478223	-1.061919538	-0.969193953
-1.340898287	-0.109439605	-1.374300055
-1.072457473	-1.256658385	-3.010327138
-1.074043402	-1.499571009	-1.143179899
-0.738312146	-3.426142746	-3.82092978
-2.217487104	-1.654533742	-0.99299904
-0.941084641	-1.369879038	-1.387072367
-0.952680908	-1.184328067	-1.581915625
-1.548652937	-1.65777519	-2.416339923
-1.082803498	-1.048134408	-2.291041719
-0.962906708	-1.81793062	-0.688456855
-1.587951658	-1.227531588	-5.454455087
-1.936145286	-1.598877889	-0.964350938
-1.521595492	-1.336973033	-1.169925001
-1.558368291	-1.2981158	-0.667137743
-1.241426292	-1.400347128	-2.646331189
-1.622272237	-0.839629305	-3.368958407
-0.381134764	-1.298492342	-1.176553405
-1.800839885	-0.743200717	-1.237668363
-1.346922474	-0.825388845	-1.122789678
-1.186520102	-0.617383978	-1.461741533
-1.217346745	-4.365649472	-1.71088899
-1.23891069	-1.751772233	-1.562681053
-0.922078333	-0.879781914	-2.795089641
-1.202690652	-0.895716852	-1.294507917
-1.822909276	-1.181668486	-1.758932714
-2.564699597	-2.757975369	-1.511596809
-1.055519949	-2.685707474	-1.429507982
-1.393496011	-3.309122028	-2.053312657
-1.207223543	-1.266783263	-1.359732677
-2.376357454	-1.580011093	-1.176008556
-1.82136536	-0.96632384	-1.393504338
-1.624756091	-1.620035268	-3.551174187
-1.853178961	-1.305214221	-1.482426231
-1.274926302	-2.484548296	-2.022896536
-1.232056443	-1.018043669	-1.824743547
-1.221236261	-1.038641916	-1.140419915
-1.146271788	-1.919327699	-1.178046187
-0.809132735	-2.655351829	-1.798081944
-0.837740473	-0.952212101	-1.302269569
-1.619667094	-0.763102659	-1.526107568
-1.148533087	-1.21620855	-1.163536327
-1.099884338	-1.988701174	-1.028722884
-0.841620238	-2.089183701	-1.384914405
-1.175267074	-2.658181537	-1.885914771
-0.93809369	-1.332923102	-1.595361789
-1.365263731	-0.447205684	-1.647528187
-1.294395098	-0.636208741	-1.429651987
-1.406333381	-1.317678622	-1.053195189
-1.812858387	-1.255257055	-0.744339578
-1.440161575	-0.282500228	-1.470136956
-1.162520611	-1.157734461	-0.89462693
-0.983364686	-2.867778118	-3.156679581
-0.944396867	-1.055034002	-1.082835164
-1.01269862	-1.648657176	-1.20578048
-1.318519481	-1.184424571	-1.563981964
-1.851916761	-1.679821687	-0.664278662
-0.825091745	-1.851549797	-1.829683122
-1.152848026	-2.318588522	-2.308469055
-1.055205502	-2.317827994	-1.663713437
-1.737963654	-1.794133651	-1.97087719
-0.800758543	-0.847480433	-1.253415026
-2.072745069	-0.425922744	-2.02305154
-1.328855285	-2.084580333	-1.639628862
-1.43718658	-0.764120519	-0.999843483
-1.228435056	-2.071598797	-0.547557201
-1.435970888	-0.816882974	-1.37339858
-2.014873276	-1.294462714	-1.162843607
-0.938793881	-1.141159003	-1.262360721
-1.05018834	-1.028886961	-2.427606173
-1.0151283	-1.220469814	-1.244659083
-1.218916427	-1.304905583	-2.604360373
-1.064112742	-1.652378307	-1.29479282
-1.071329662	-1.60308828	-2.158219501
-2.808390225	-1.326887427	-2.114215569
-1.959856959	-1.974089678	-1.239536949
-0.502445268	-1.199374493	-1.21257698
-2.041649432	-0.933847665	-1.206045776
-1.389374212	-1.955975376	-0.874142989
-2.355895163	-1.451185525	-1.141074226
-1.345719998	-1.821473606	-0.821304096
-0.40819553	-0.997946341	-0.602696346
-1.072149786	-1.090516473	-1.571244219
-2.042331498	-1.838399863	-1.048141494
-1.064479136	-0.858211505	-1.932142913
-1.128123863	-1.35515235	-1.782073015
-1.38074732	-1.006761214	-1.141661149
-0.709425441	-1.117110787	-1.41794792
-0.908895731	-1.263916287	-1.367413109
-1.184485831	-1.828251293	-3.233740099
-3.31817596	-1.170827902	-1.607426394
-1.257492041	-2.30642	-1.140481224
-1.537608448	-1.368950985	-2.076183292
-1.484538645	-1.12892261	-0.67824647
-2.115831958	-1.721577574	-2.394045672
-1.545968369	-1.167904703	-1.562529257
-1.740594771	-1.617293154	-1.72890876
-1.394690075	-1.685827557	-1.773922532
-1.673275941	-1.594844012	-1.590511335
-1.934225537	-2.590543533	-2.76589278
-1.437125747	-4.768759677	-1.114523891
-1.288529512	-1.966010572	-0.690224754
-0.776898533	-1.239352171	-1.224424029
-1.690840913	-2.131556052	-1.810639998
-0.950156487	-0.856051484	-2.401127368
-1.138315395	-0.904434789	-1.777150852
-0.77088869	-1.05359894	-1.23792212
-1.191368283	-1.377871584	-1.842365179
-1.574442239	-3.488688794	-1.719350051
-1.440967756	-1.715257721	-1.486939934
-1.141067101	-1.158176812	-1.364847268
-1.571704267	-1.463674426	-1.322578299
-1.07995692	-2.798506472	-1.286925437
-1.084002678	-0.644306459	-0.893871649
-0.926806972	-1.318211113	-1.673405984
-2.040157126	-1.300150162	-2.045427416
-1.578157841	-1.430999794	-2.566550464
-1.349584438	-0.731456025	-1.14028679
-1.964973313	-0.986164779	-1.227265357
-1.60334103	-1.873422711	-1.999551888
-0.766530052	-1.48869701	-2.432696166
-1.391163225	-2.647999162	-1.519985438
-1.920054037	-2.015512999	-3.233519121
-1.293328328	-3.064742765	-2.378511623
-1.218804875	-1.238488584	-2.85862693
-0.962972358	-1.174999558	-1.016585773
-1.207592593	-1.644465621	-1.391571394
-1.330002217	-1.432095466	-2.501304572
-3.088853391	-1.211771898	-1.486374297
-0.715623962	-1.170318804	-1.79078685
-1.363355647	-1.132094139	-1.532954473
-1.650451004	-0.968001538	-1.634274365
-1.328562046	-2.909135083	-2.276610268
-1.164397427	-2.54452456	-1.063866882
-1.933212909	-0.918914852	-1.481469078
-1.422911846	-1.020375174	-2.351086463
-2.143423758	-1.594513932	-0.563706356
-1.755907738	-1.00446359	-2.404359249
-2.252947334	-1.390478423	-0.742621381
-1.116134289	-1.542471268	-1.633114123
-2.283672576	-1.348304542	-2.771187908
-1.287648855	-0.839327312	-1.388308375
-1.544750308	-1.233610487	-1.862287979
-1.53885939	-1.320812707	-2.059668826
-1.922142679	-1.10822685	-2.203533394
-0.869796776	-1.091951273	-2.707359132
-2.687193764	-1.21155615	-0.926506989
-2.090798117	-0.74686	-1.307687369
-1.204797475	-0.927549979	-1.429339092
-1.640053398	-2.330369046	-1.975546956
-1.061059023	-1.773499957	-1.458776791
-1.908630355	-3.302355352	-5.245213129
-1.632268215	-1.257347373	-1.881680033
-0.741947926	-0.89943013	-2.516812909
-1.001741334	-1.193500425	-0.652222254
-1.620071346	-1.728702945	-1.703038389
-0.660534931	-1.831941983	-2.462649356
-1.172789035	-1.71625768	-0.605959582
-0.850307067	-1.352163925	-0.621711687
-1.353867758	-2.664270366	-0.355162878
-0.267068138	-1.481419338	-1.937771009
-0.919860845	#NUM!	-1.284126062
-1.936200295	-0.785328616	-1.571485569
-0.797566341	-2.192874691	-0.844455565
-0.899200248	-4.765066668	-1.757842029
-2.130692587	-1.071799965	-1.468129239
-1.14488754	-1.735138241	-1.620411337
-0.974218976	-1.528962885	-1.660542413
-0.891970608	-2.098989095	-1.391477328
-1.494298886	-1.599811284	-3.762284496
-1.225389631	-1.351064158	-1.055988975
-1.661785688	-1.824341571	-0.87506515
-1.404790735	-1.049476727	-0.528182145
-1.571998968	-2.232215824	-2.775554092
-1.85198619	-1.299110785	-0.413351123
-1.415210806	-2.386124807	-1.115641862
-0.805716427	-1.550223244	-0.207485392
-1.174613282	-1.859533659	-1.541977474
-1.603554189	-0.96021756	-2.419903254
-2.083404279	-1.174623888	-0.933427641
-1.025692376	-1.406505866	-2.576003773
-1.443015157	-1.628250683	-2.056984731
-1.386885111	-0.749751259	-2.540673225
-1.451274305	-0.919198386	-1.220201706
-0.993225608	-1.404568072	-0.698148698
-1.239892326	-1.199496451	-1.907414165
-1.109344781	-2.006877874	-0.858247003
-1.387441371	-4.667125969	-0.522659733
-1.214124805	-0.968480086	-1.87718154
-1.601029366	-1.812227831	-2.057054689
-1.387677504	-1.336702499	-0.842331866
-0.947127374	-1.182014982	-1.905861569
-2.935459748	-1.25487614	-1.810571635
-1.28907654	-1.522627275	-1.146624914
-1.082393138	-1.470595476	-3.057128616
-1.250323354	-1.781323632	-0.860282312
-1.995158112	-1.565199246	#NUM!
-1.365428649	-2.050441672	-0.48508296
-1.418103802	-1.282769719	-4.498873524
-1.232158491	-1.190461932	-1.820607771
-0.979919338	-0.918260788	-2.556374265
-1.157066843	-1.307565997	-2.582617036
-1.539168377	-0.803085476	-2.384457825
-1.566656972	-0.739509858	-1.741473793
-1.495075234	-1.532942525	-1.015512999
-1.202040821	-1.108396252	-1.445072662
-1.18643109	0.099322777	-0.90489506
-1.534069985	-2.405034531	-1.59919138
-1.729647632	-1.20033376	-1.803809344
-1.967603628	-1.48157726	-1.85452003
-1.982436672	-2.42341864	-1.827293008
-0.924550955	-0.28452536	-0.982078092
-0.879126444	-2.362078279	-1.324297701
-1.23183957	-1.370922339	-3.670656249
-0.936593458	-0.72013695	-2.034506863
-1.627973294	-1.152003093	-2.274525226
-2.291963663	-1.30795066	-1.501201639
-3.91165197	-1.583166987	-1.40245587
-1.520868234	-1.696461331	-1.514670255
-1.558353275	-1.446132117	-1.612385196
-1.453945984	-1.754615057	-1.612254192
-0.792874915	-1.138091162	-2.035765219
-1.616513749	-1.485886797	-1.09443969
-0.367148488	-2.716990894	-2.024360797
-0.831518622	-1.607503511	-0.771900806
-0.95419631	-0.73716294	-1.741815488
-0.944504887	-1.675891467	-3.120558924
-1.49319032	-1.310936423	-3.27995191
-2.172354191	-1.762620889	-1.508595938
-1.490362545	-1.921033166	-1.87731748
-0.643442948	-1.609999052	-1.251259621
-0.427899256	-1.791690327	-0.613817363
-2.279486523	-2.08246216	-1.638722435
-1.325647793	-0.610554215	-1.530308426
-1.94613442	-0.692993808	-0.704768239
-1.226718071	-1.378511623	-1.769983767
-1.719379834	-0.811874175	-1.082142985
-1.505561046	#NUM!	-0.972192491
-1.249666392	-2.697301377	-2.25760963
-1.64567349	-1.119991891	-3.268802886
-1.153890983	-1.760862337	-0.477478074
-1.600241695	-2.741709178	-1.672565145
-0.710331193	-1.197949565	-1.220543734
-1.611302093	-0.531022083	-0.837621578
-1.31685874	-1.477416969	-0.658867091
-1.880418384	-2.025111779	-1.622156699
-1.12312639	-1.183805609	-1.363389792
-2.290261419	-1.205956477	-1.710299209
-1.098759822	-1.587351564	-1.147562363
-0.979428166	-4.304061674	-0.954632816
-1.151058529	-2.424114564	-0.796011999
-1.07028694	-0.982794131	-3.286951957
-1.060230301	-1.255013843	-1.352947495
-1.811431757	-1.65803878	-1.903615464
-1.955167376	-0.955345343	-1.831987322
-1.278237447	-1.222004965	-1.925212351
-1.146757983	-0.959181663	-1.330694974
-1.33793564	-1.661668674	-1.593687249
-1.49809794	-1.496308826	-0.916418504
-1.008446663	0.321492827	-1.328873417
-0.968982634	-8.035388259	-1.786969682
-1.222009591	-1.162110076	-1.658913809
-1.071179788	-1.333021925	-1.916744496
-1.571911224	-1.854810031	-1.0435982
-1.898475962	-1.833057623	-1.657911785
-0.871543903	-0.264184422	-3.057977401
-1.121395108	-2.006295407	-0.97924144
-0.993662652	-1.069262662	-1.578783926
-0.868828541	-1.705115546	-1.731715845
-0.94610071	-1.324149335	-0.91753784
-1.378327265	-1.30120897	-7.224001674
-1.126091821	-1.848364519	-1.187513855
-1.186403629	-1.74496531	-1.257585861
-0.936580413	-1.344847849	-1.098690437
-1.045344087	-1.306450758	-2.398890077
-1.702341182	-1.703877672	-1.439548435
-1.642713613	-1.531886566	-2.039494546
-0.871694742	-3.346853927	-1.63527836
-1.375066259	-0.778492092	-1.278426456
-1.476403724	#NUM!	-1.459007109
-1.165840358	-1.656623486	-2.283619221
-0.736471154	-1.367677698	-1.399222502
-1.093130281	-2.199108197	-1.452536456
-1.095106036	-0.981390401	-1.436995747
-0.980321916	-0.984943274	-1.984166763
-1.228727335	-1.698149726	-2.3272863
-1.534477364	-3.401693908	-1.162997484
-1.382999645	-2.045650218	-2.221218257
-1.765179621	-3.694110115	-1.291815853
-1.532095074	-1.524715958	-2.396785195
-2.678627251	-1.523848638	-1.441961133
-1.111264736	-1.682309619	-0.100231134
-1.491017772	-2.292431198	-1.899306
-1.024441536	-2.025200554	-1.484735053
-1.210617378	-1.949091829	-1.077775155
-1.256595057	-1.121839611	-1.261963306
-2.012506413	-1.32737777	-2.20216988
-0.924688964	-0.955236733	-1.280461478
-0.821463432	-1.440312529	-0.94999662
-1.261679023	-2.245112498	-2.4119777
-0.682591929	-0.999634159	-1.576912951
-0.887563485	-0.907906431	-0.897501478
-1.330930417	-0.42931163	-1.614372931
-1.77844223	-1.195874592	-1.970455724
-0.777983493	-3.142079601	-1.564174028
-1.322701056	-1.086356904	-1.392979118
-1.115842947	-1.513162536	-1.222910166
-0.881631668	-2.850911288	-1.475377681
-1.091701805	-2.112072808	-1.627824826
-1.07060589	-0.837569535	-1.670273177
-2.867615447	-3.886498807	-1.003163421
-1.493383975	-3.414494214	-2.162380584
-1.398635073	-1.781185989	-1.571592864
-1.294399738	-2.005743983	-1.217398573
-1.327068712	-2.023790563	-1.004191273
-0.919486012	-4.280923692	-1.227843267
-1.089148283	-1.205475005	-3.15277028
-1.12138106	-1.185182261	-2.504042505
-0.763861377	-1.010219842	-3.37895904
-1.414350576	-1.221699004	-2.216145288
-0.938581044	-1.764763045	-1.804064852
-0.511822198	-1.571008329	-2.97071164
-0.653210802	-0.932483053	-0.902702799
-2.016126873	-1.406975904	-1.589963182
-0.560087832	-2.603821528	-1.760764069
-1.162296548	-1.364126919	-3.693629186
-0.936613713	-2.430239906	-1.860563
-1.192564352	-1.284736396	-2.290826878
-1.321686273	-1.638758981	-0.452710655
-1.183829656	-1.699518882	-1.243745235
-1.505882821	-0.828974964	-0.987240769
-0.803352298	-2.389603038	-1.981306511
-1.620860982	-1.386970379	-0.535953863
-0.85077702	-1.635588574	-1.196353998
-1.436485393	-1.266566097	-1.770866001
-0.632859772	-1.658749808	-2.400020464
-1.284391967	-1.437763488	-3.280956314
-1.315613641	-0.207915237	-1.939408594
-1.204776712	-1.279151334	-1.862403396
-1.507979012	-1.917001821	-2.424319681
-0.882921228	-1.282981815	-1.07568264
-1.33088943	-1.285765554	-1.006634887
-1.133323588	-0.814910363	-2.293785131
-0.938970567	-2.20968137	-1.458440189
-1.257239715	-2.384942368	-1.344236854
-1.000164232	-0.78117627	-1.392841753
-1.488171811	-1.678071905	-1.446966664
-1.384220203	-1.538168289	-1.62001496
-1.149959679	-1.140930499	-2.014203095
-2.401891393	-1.855610091	-1.433055334
-0.93029474	-0.688478091	-0.859392132
-1.253749228	-0.760980539	-1.567432576
-1.166792912	-1.359662729	-1.257329147
-1.101735291	-1.214327019	-1.280335545
-0.059841043	-1.333185291	-1.61994357
-1.190613713	-2.01563152	-1.253456548
-1.05075143	-0.955358144	-0.898466075
-1.287644256	-0.922800368	-1.50576067
-1.235264343	-3.086819786	-2.177477134
-1.8004955	-2.165066809	-1.381876771
-1.352483444	-1.556803685	-0.859022666
-1.290000539	-2.164995114	-1.229985571
-1.244534379	-1.414199542	-0.540624841
-1.309030148	-1.257569166	-1.483946001
-0.739952541	-1.322032824	-1.395459431
-1.177184475	-1.07782714	#NUM!
-0.75931122	-0.68574672	-0.800526542
-1.260461219	-1.435213939	-1.67876005
-1.378491287	-2.959358016	-0.915266952
0.075623525	-1.111605784	-2.108711463
-1.466344892	-1.363748271	-1.693406846
-1.167717763	-1.244742908	-2.553477534
-1.659956199	-1.532363141	-2.418889825
-0.379239155	-1.574686852	-1.391368593
-0.907034503	-1.308885057	-2.243102058
-0.901950827	-2.266992419	-1.260642639
-1.817112094	-1.870478001	-1.709646109
-1.058284945	-2.630151274	-1.638869143
-2.077076223	-1.813975101	-3.266280065
-1.061000616	#NUM!	-2.086123664
-0.719981087	-0.983558853	-1.739161716
-1.513632839	-1.731357903	-1.217518447
-0.661967446	-3.176173149	-1.683199814
-0.560335529	-1.040241847	-1.704808516
-1.565042026	-1.913500633	-1.724446748
-1.245249882	-1.140139272	-3.106670603
-0.823409547	-0.945234197	-2.594361199
-1.144072455	-2.20583103	-2.619383974
-1.156567003	-2.367456435	-3.579424317
-1.384976818	-4.321928095	-1.996593399
-1.820615797	-1.844456549	-0.358141235
-0.981510513	-3.55264478	-1.215210957
-0.699104507	-1.374123411	-2.073540465
-1.540228511	-1.823197992	-3.716511496
-1.152890633	-5.811166536	-1.670692375
-1.380465022	-2.032761295	-0.82247448
-1.27398104	-2.10684253	-1.923045403
-1.345735087	-1.365275034	-2.106298419
-0.739446584	-1.408930504	-2.961525852
-0.692573135	-0.175719471	-1.928194109
-1.04047375	-1.354824588	-1.013369306
-1.417750863	-1.785300556	-2.327164743
-2.306620842	-0.888756064	-2.42076411
-1.344365149	-0.817669978	-2.861120703
-0.995692407	-0.920734595	-7.386170438
-0.700781306	-1.026406811	-2.44007784
-1.338779891	-1.222145575	#NUM!
-1.176943944	-1.928142067	-1.738023233
-1.218253179	-2.050179833	-2.200951897
-1.206532661	-1.063253718	-1.586970427
-1.832284184	-0.702055247	-1.123271375
-1.437370686	-1.705077784	-3.75126036
-1.822268825	-1.924878226	-1.71196381
-2.411459316	#NUM!	-1.126957175
-1.868111051	-1.326825383	-1.854052299
-0.82527915	-1.463688409	-1.0193406
-0.981368977	-1.328767326	-1.178679122
-1.197708158	-1.080051164	-0.380512923
-1.393162027	-1.094161571	-1.927017869
-0.751939358	-2.781490209	-2.576250069
-1.947783713	-1.074348724	-2.324310746
-1.406498521	-0.962902388	-1.856938774
-1.702095134	-2.031893336	-2.163824802
-1.139455658	-1.136017564	-1.367713383
-0.939865474	-1.230699456	-2.349392482
-1.331791418	-0.675899405	-1.522780925
-1.226176045	-2.252053923	-2.126263773
-0.633955156	-1.324375156	-1.036446779
-1.092409048	-1.637554673	-0.578897273
-1.198623989	-2.201633861	-1.858326209
-1.370871779	-1.568893109	-1.689016633
-0.860607671	-2.095273324	-1.330283495
-1.495981055	-0.376017643	-2.757159463
-1.821312094	-2.13725573	-1.36628971
-1.562443565	-1.505248936	-1.749896366
-1.061379972	-1.658401925	-2.147029791
-1.314349192	-1.153287773	-0.767277483
-0.892635428	-1.117499215	-1.495973727
-1.503340338	-2.726269774	-1.727053963
-0.911054608	-1.653055451	-2.56148289
-1.881525499	-2.010154758	-2.439266441
-1.275031183	-1.042307902	0.018216088
-0.699511372	-1.378073887	-1.824800926
-1.666732056	-3.092446249	-3.488747185
-2.087462841	-1.228899077	-1.765261205
-1.370973838	-1.517817974	-1.721442162
-2.485842849	-1.495111091	-1.851901361
-0.943808322	-1.201000127	-1.440767774
-1.007108832	-0.582940503	-2.215067157
-1.764014108	-0.734671179	-1.883940128
-0.751696736	-1.248419425	-1.210203012
-1.723825243	-2.22650853	-0.893778233
-1.758333489	-1.12818046	-1.797037631
-2.450559707	-1.383156798	-2.192120748
-1.084093703	-2.371605222	-1.62512577
-1.366034937	-1.034254403	-1.775222301
-1.579506781	-1.291474101	-2.267586736
-1.148943294	-0.821442602	-1.442501278
-0.940914858	-1.09881085	-1.574714059
-1.502979151	-1.287345798	-1.353387029
-2.329010062	-2.789403672	-1.820838992
-1.760649699	-1.242128639	-1.353527577
-1.131018508	#NUM!	-2.550105445
-1.087162118	-1.532852688	-0.979182994
-1.168057874	-1.769476539	-1.686760852
-1.312833372	-1.364939745	-1.355094959
-1.507840298	-1.689321938	-3.457727312
-1.300171087	-1.956878006	-1.299042829
-1.550528574	-1.353985777	-2.841424253
-4.165829923	-0.678172061	-1.508393367
-1.725465315	-1.740658187	-1.074767768
-2.170657732	-1.08760404	-0.979167272
-1.661911152	-0.781849843	-0.734643482
-1.326373558	-1.536915326	0.401335691
-1.684127297	-1.572989859	0.726676335
-2.656698254	-1.457300514	-0.600186205
-1.757450016	-1.276370788	-1.553813802
-1.340526213	-1.961626516	-0.529152398
-1.502041954	-2.53308866	-1.475461728
-1.030928351	-1.074243712	-1.465260697
-0.987080257	-2.433857164	-1.538799289
-0.576850965	-1.993323052	-1.621113926
-1.38815659	-1.599246727	0.574829395
-1.583652854	-2.351254766	0.671294765
-1.12363602	-1.473179767	-1.031427436
-1.166496855	-0.321928095	-1.615115335
-1.063914249	-1.536073706	-1.242742456
-0.860288133	-2.688710426	-0.40545145
-1.120294234	-1.111778187	-1.227847517
-0.924469789	-1.940026501	-0.893785293
-1.769158275	-1.601191463	0.299489038
-1.303077081	-1.585841188	0.520117806
-0.669623366	-1.952752667	0.410088283
-0.891535565	-0.712558802	0.437355879
-1.033105153	-1.556593988	0.561418451
-0.411639271	-1.259968103	0.168505724
-0.407651492	-1.29512336	0.636251729
-0.702773682	-2.616721221	-0.901545402
-1.003235532	-0.993033811	-0.068832713
-1.061434953	-1.456654178	-0.193197729
-1.609327049	-1.199957283	-2.340164651
-1.5960056	-0.939667384	-1.326288213
-1.80142661	-1.359636724	-1.781359714
-1.345581221	-1.281842345	-0.543823806
-1.797932161	-0.873619424	-2.201849769
-0.752208614	-1.916452209	-1.245345013
-2.040785615	-3.59138877	-1.440939954
-1.054523306	-0.886081511	1.449282687
-1.08965017	-1.799688107	1.220955474
-1.779630439	-1.31492739	-0.610541126
-1.228099041	-1.350840787	-1.714688674
-1.438914601	-2.070340981	-2.572380188
-2.403064858	-1.417003981	-2.62833591
-0.969405836	-1.124441688	-3.051428239
-1.377512774	-1.350197871	-1.780475258
-1.335701495	-0.539421717	-1.266118187
-1.725487008	-1.844699316	-3.415776396
-1.106589159	-1.283143904	-6.120826949
-1.575267085	-1.198380831	-1.886960774
-1.213771285	-1.32851113	-0.764729211
-1.751607061	-1.110103832	-1.181913998
-1.425481537	-1.686014407	-1.315186517
-1.423964327	-1.283647099	-1.292415629
-1.550940171	-1.375327255	-2.974887714
-1.34504924	-1.2421374	-1.704739856
-1.579444385	-1.247556419	-0.356864337
-1.268091012	-1.809648191	-2.362761812
-1.279427884	-2.35654185	-2.053215833
-1.184748216	-2.535313878	-1.255532784
-1.076698157	-2.058189764	-0.49013335
-1.714116064	-0.782242834	-1.343321659
-0.983317035	-0.662918342	-1.133219618
-1.352216979	-1.406230223	-2.516917113
-1.108547194	-1.403854932	-1.5776577
-1.290356956	-1.252055698	-0.82565201
-1.281529662	-2.135422963	-2.967108118
-1.5095861	-1.921060369	-1.73776465
-1.305701666	-3.284945453	-1.703700047
-1.447717177	-1.223125974	-1.516116215
-1.389877788	-1.992894143	-1.862813053
-1.654791422	-1.495535592	-1.113204685
-1.074051013	-0.954944116	-1.236709212
-1.297560088	-1.534647501	-1.902571989
-0.870601054	-0.893281987	-1.43930387
-0.655371922	-1.996122988	-1.159950559
-1.068959428	-2.190156273	-0.784271309
-1.127872654	-0.841114806	-2.153402044
-0.82097262	-1.832890014	-1.279336218
-1.19787326	-1.254845667	-1.403253784
-0.952529402	-2.019322097	-1.777961137
-1.590560548	-1.015287409	-1.373193539
-1.155997628	-1.488659745	-1.994363818
-1.185295005	-1.208532006	-1.249665351
-1.221081595	-1.883558092	-2.409775384
-1.449655696	-0.997669313	-1.13197065
-2.056912907	-1.978275229	-1.057364195
-1.212149207	-2.082777676	-2.100873069
-1.510552586	-0.964149091	-1.919356584
-1.504643758	-1.968260134	-1.928332318
-1.176725202	-2.301062307	-1.675796958
-1.161912371	-2.165966988	-1.42663712
-1.109432675	-1.324316455	-1.280296914
-1.061544671	-1.754611193	-1.711211231
-2.070800645	-1.288057299	-1.377843606
-0.753560516	-1.588494192	-2.103680161
-2.066325795	-1.768072584	-1.357438752
-1.233302782	-0.84582907	-2.093511886
-1.760258856	-1.060457145	-3.765534746
-1.077734452	-1.062038608	-2.454889894
-0.475667481	-1.584348196	-1.182525038
-1.207843501	-1.868958346	-1.436651312
-1.279589306	-1.526019699	-1.948884684
-1.404657149	-1.442038135	-0.332014022
-1.142535569	-1.111597618	-1.327687364
-1.100994661	-1.878084097	-1.456756642
-2.129283017	-0.775111744	-2.487817278
-1.304237802	-1.575623162	-1.419654127
-0.886500357	-2.40599236	-2.035505028
-1.269854727	-2.297587571	-1.119384822
-0.969141237	-1.345456793	-1.47154952
-1.177435854	-1.533869584	-1.431565691
-1.167826321	-1.293387994	-1.865109873
-1.297674139	-1.247727153	-1.260926401
-1.408254567	-0.58054695	-2.8872704
-1.369044065	-1.492678591	-4.358958826
-2.090741163	-1.534863889	-1.078119866
-1.33333943	-3.026384186	-3.454455087
-1.160931736	-3.825753833	-0.851175525
-1.344329919	-1.677879173	-2.249862142
-0.265857565	-1.132008226	-1.952791042
-1.647408856	-0.612539304	-1.526761868
-1.523561956	-0.937662944	-0.860791019
-1.800555675	-1.416182484	-1.406384136
-1.401816024	-1.177339882	-2.080919995
-1.526913989	-0.593411691	-2.391862386
-1.232171707	-2.737293442	-0.71942168
-1.189842095	-2.166159401	-0.761519823
-1.217898718	-1.191058129	-1.782039108
-1.633755221	-1.268672518	-0.755129261
-1.477486133	-1.784552945	-1.84582907
-1.555335577	-1.01504388	-3.026921299
-0.868497174	-1.841351593	-1.458469287
-1.499535354	-2.140675885	-1.328484456
-1.452780016	-1.675208966	-2.408084739
-1.228790193	-1.221580967	-0.912481291
-1.066005369	-1.296102108	-2.128390536
-1.1403735	-1.525319554	-1.77790078
-1.286429608	-1.162248341	-1.841753543
-1.14570521	-0.769896169	-2.769152468
-1.446414823	-0.611743277	-2.125497262
-1.360103343	-1.340119027	-1.780192591
-0.76695742	-1.064870449	-1.582724029
-1.153043436	-0.934945326	-1.012315764
-1.037792734	-1.260249279	-2.583430164
-1.854596088	-1.312327325	-1.396154584
-1.192873334	-0.20558523	-2.225174862
-2.497511577	-1.633121012	-0.969158829
-2.528004371	-1.555078221	-2.129911505
-1.941148465	-2.147643554	-2.358986129
-1.57426122	-1.681514877	-1.587958753
-1.091465067	-0.544379149	-1.208878636
-1.413302448	-1.804013415	-1.229734397
-1.347863619	-2.542879802	-1.497724782
-2.330148602	-1.060074625	-2.107177171
-1.102096262	-1.339840179	-1.388402373
-1.080810447	-1.497059294	-1.631421812
-1.0921272	-2.128713045	-0.94125939
-2.704664304	-1.157730421	-1.115109525
-1.271613939	-1.486728064	-1.665202538
-1.067106429	-1.358441175	-1.621541809
-1.65690144	-1.74555865	-0.774008482
-1.07947444	-0.650670672	-1.70214604
-1.078745178	-1.474443641	-1.19467371
-1.117129292	-1.444319803	-1.499210914
-1.175452018	-0.477731941	-2.357664421
-0.909852917	-1.865534085	-1.385977363
-1.22529953	-1.341247969	-0.666469031
-0.915095959	-1.256123397	-0.846614353
-1.132208713	-1.696297119	-1.6939811
-1.496972963	-2.075047735	-3.173181651
-2.106814448	-1.075159919	-1.351182723
-1.623351683	-0.730543795	-1.781472288
-0.947921793	-1.15462129	-0.891492041
-1.333006866	-1.227764948	-0.84512223
-1.024657753	-0.963942137	-1.091957481
-0.430172777	-1.000443565	-1.269548992
-1.616761322	-0.82653766	-1.029778833
-1.892725991	-0.884825653	-0.959166282
-0.996701496	-1.456468596	-1.797569478
-1.138881327	-1.887039448	-1.754106727
-1.309002552	-0.507660176	-1.889423334
-1.179111513	-1.454099582	-0.970853654
-1.098223536	-1.360032203	-2.440343864
-1.785875195	-2.170975074	-1.88233863
-1.053876957	-1.379301276	-1.326438997
-0.966300481	-1.415348391	-0.805632488
-1.23560146	-1.802572503	-1.166255441
-0.895590982	-1.166407579	-2.339178335
-1.675829954	-3.242856524	-1.004865755
-1.057547186	-1.132789727	-0.689989978
-1.472084149	-0.933184932	-2.429784085
-1.360260255	-1.401974851	-2.486718407
-1.401497022	-0.829393926	-2.901423246
-0.679280811	-0.779712167	-1.270403656
-1.528891026	-1.525293675	-1.118422314
-1.002621758	-1.182309855	-1.850330669
-1.057304926	-1.52903031	-2.656658599
-1.353727835	-1.641410339	-1.769607146
-1.813550025	-1.486259464	-0.898075731
-1.11294979	-0.957258911	-1.771219997
-1.748740427	-0.689816232	-1.187719844
-1.313630243	-1.189058499	-3.259464008
-1.387827597	-1.416807406	-0.944197226
-1.955217171	-1.663540365	-2.16585074
-1.617797214	-1.43835677	-1.202622347
-0.947127727	-1.163127551	-1.233902243
-1.057117638	-1.11197405	-1.348061125
-1.226533433	-1.398611951	-1.945720149
-1.186097749	-0.546611092	-1.99489311
-1.87561162	-1.139583472	-0.651647744
-2.370935436	-2.514338187	-1.644790136
-2.090780113	-1.377065892	-1.658572408
-1.141244946	-1.412544259	-0.567189439
-0.899191882	-2.117787378	-1.526253193
-1.429231381	-2.65082815	-1.452828884
-1.486212003	-1.741887434	-1.92692614
-1.381032766	-0.699766976	-1.942666825
-1.083376032	-1.295559382	-2.333922375
-2.801149773	-2.071737221	-0.383793444
-1.647379581	-1.199237755	-0.758660665
-0.80234793	-2.549595458	-0.940269867
-1.256116344	-1.835945044	-0.719356195
-1.878299566	-1.466781074	-2.108270484
-1.068131284	-1.270302406	-0.657230531
-1.488807705	-1.078936161	-0.933859793
-1.784825233	-1.078071164	-0.856722911
-1.65893476	-0.995181874	#NUM!
-1.372131155	-2.438487604	-2.491436674
-1.044515891	-1.194968467	-0.492681444
-0.872051096	-1.361816714	-1.449232419
-1.817730957	-2.275109189	-3.083159497
-1.694861563	-1.366608426	-1.534001896
-1.168183375	-1.579329167	-0.812675254
-1.262088473	-1.48182459	-1.304440668
-2.760988037	-1.520321249	-1.349284151
-1.146092205	-1.597271048	-1.095635279
-1.410977651	-1.737634128	-2.38466385
-1.911883616	-1.709346718	-1.24319374
-1.539546071	-0.394725318	-0.759479932
-1.592507638	-1.361316718	-1.943829595
-0.566857165	-2.093896081	-1.821039172
-1.084579071	-1.415504618	-1.208287028
-1.910448415	-1.743436253	-1.561878888
-1.552613422	-1.970913415	-1.876119394
-1.230966509	-0.740356183	-1.782194848
-1.411740796	-1.019062915	-1.468973287
-0.618615694	-1.062790373	-0.727125377
-1.25333281	-1.307439901	-1.332832871
-1.163911309	-1.402098444	-2.734062786
-1.67680773	-1.188713305	-2.900975764
-1.9744252	-1.30144105	-1.575270655
-1.497632474	-1.248189422	-1.849963528
-1.03041442	-1.340571892	-2.466188985
-1.419633365	-1.658765793	-1.853543685
-2.703623518	-2.526686334	-1.558760736
-1.788104443	-2.838399863	-1.707641377
-1.199749965	-1.598915698	-1.423211431
-0.905466721	-1.035373767	-1.352430183
-0.875778229	-0.972051409	-1.364053571
-1.051664329	-3.626439137	-1.310866993
-1.163781082	-1.100339345	-1.45540653
-1.378752725	-1.232717917	-1.243021922
-0.466643276	-1.344564291	-1.376326601
-1.533379385	-1.353745661	-2.633114123
-1.114229481	-1.199231554	-0.952502713
-1.547268417	-1.182605988	-0.745564723
-0.989656906	-1.631226795	#NUM!
-1.616785472	-1.483131088	-0.68749148
-1.219239094	-1.810808826	-1.412845508
-0.895262011	-2.785639441	-0.98901217
-1.044360631	-2.006018762	-1.033203921
-1.491836488	#NUM!	-1.019346089
-1.042503964	-1.061128693	-0.660584478
-0.815790969	-2.520453368	-1.467495612
-1.154956411	-2.496001067	-0.401564211
-1.384554609	-1.380578856	-1.528223986
-1.141676899	-1.13661793	-2.470969944
-1.086360975	-1.731380749	-1.306566595
-1.128952568	-0.673743095	-1.480929128
-1.989684783	-2.605334133	-1.09261115
-1.445937771	-1.654620585	-1.317315317
-3.237588314	-0.406882051	-1.599774695
-1.171280536	-2.600927054	-1.563497992
-1.515208366	-1.579085934	-1.97938972
-1.067290586	-1.560655574	-2.320889811
-1.251933972	-1.799871932	-1.111361109
-0.208496749	-0.979900902	-1.054447784
-0.946514447	-1.510857141	-2.1672055
-1.141224689	-2.0158581	-2.479014089
-1.288582236	-1.397586706	-0.832230527
-1.75228942	-1.654575745	-0.790411825
-0.896870262	-0.977108836	-0.411314413
-1.240115487	-1.374706809	-1.672987249
-2.900238982	-0.813850949	-1.41014042
-1.125694937	-3.198676352	-2.025275326
-1.177500314	-2.150284576	-1.285775829
-1.196498582	-1.466830716	-2.28529179
-1.085724591	-1.377398647	-2.31386714
-1.028815566	-1.065553682	-1.256767481
-1.639838829	-1.520288175	-1.467748927
-0.183873252	-1.80064782	-1.076311356
-1.747340139	-2.132180437	-0.687842467
-1.229148553	-1.705552642	-2.380999335
-1.693432078	-1.131770661	-2.303780748
-0.93474198	#NUM!	-2.140550399
-1.442149647	-0.90202484	-1.323714714
-1.477484913	-1.564663635	-1.327270517
-1.658155805	0.501689505	-1.636509541
-0.936058343	-1.54743809	-2.036466941
-1.74623998	-1.767996635	-1.935110469
-1.086353401	-0.809340826	-3.706507845
-1.548747041	-1.097982079	-0.019066732
-1.404066381	-0.595736972	-1.653715192
-0.892603231	-1.273484556	-0.81583449
-1.816223977	-1.20320664	-1.358763494
-1.07796931	-2.783135776	-1.604310961
-0.943491399	-0.91753784	-5.379123496
-0.756142642	-1.189421177	-1.192348441
-1.448203042	-1.773983936	-1.718472455
-1.329634023	-1.763179112	-1.489572155
-2.088120555	-1.32545024	-1.908014127
-1.031174251	-0.976928106	-0.723173835
-1.302415278	-1.517491564	-1.53243345
-1.468473694	-1.782065165	-1.379744169
-1.719295516	-1.680065824	-1.244267077
-0.739153153	-0.617556333	-2.290128067
-1.252731229	-1.87993897	-2.848907412
-1.169911464	-1.101096802	-2.565904165
-2.021310506	-1.484795934	-1.001533966
-1.629563935	-0.759134919	-1.515904062
-1.201872821	-0.896207967	-0.836555074
-0.83456563	-2.142132849	-0.877485957
-1.266263302	-0.645325244	-1.565815637
-1.117518611	-2.021897718	-1.318874771
-1.485986032	-1.623363495	-1.301770462
-1.298351709	-1.690269684	-1.336010622
-0.836932502	-1.64687779	-0.681377694
-1.464129284	-1.991785632	-1.988007453
-0.569247111	-1.532474102	-1.26059123
-1.070649348	-1.11353696	-0.986023297
-1.300060513	-1.207648767	-1.494602457
-0.949243298	-1.757517506	-1.535476643
-1.401114241	-2.440198865	-0.870220189
-1.214555927	-2.034913897	-2.33804776
-1.355159001	-1.718640936	-0.715441881
-1.528756517	-1.104009781	-0.806967708
-1.140568198	-1.331645468	-3.068171503
-1.047773699	-0.945120672	-0.630680441
-1.285568172	-1.187151416	-2.787955632
-1.08017365	-1.888020844	-1.344998345
-1.33711161	-1.15324626	-1.303206358
-0.762917069	-1.227986241	-1.104055871
-1.048096599	-1.516025846	-2.377092695
-2.351222402	-1.384917511	-1.992149291
-1.244422584	-2.006380793	-2.163173959
-1.42791138	-1.756364519	-2.804489588
-2.763417151	-1.328528506	-0.41638267
-1.128541081	-1.565377074	-1.132122969
-0.667773069	-1.566187525	-3.824033663
-1.217492954	-0.530403402	-0.843645573
-1.707839332	-1.482228414	-1.125980579
-1.170686033	-1.097404933	-2.375719009
-0.788096351	-1.42152987	0.564083771
-1.148729467	-1.149126333	-3.903279342
-1.07848635	-0.799174811	0.345660169
-1.469385218	-1.782207646	0.493780997
-1.293157319	-1.863585541	0.366039648
-1.902339503	-1.536844621	0.778879236
-1.57316814	-0.623778872	0.470843114
-0.986909002	-1.148283934	0.588553529
-1.242301787	-1.274630174	-2.162420719
-0.963939585	-1.19893636	-1.495868574
-1.606289208	-1.673904271	-1.023724194
-1.606280416	-1.283323026	-1.507352435
-1.209458755	-0.950719097	-0.857414429
-1.374911492	-1.129408438	-1.400994934
-0.808210641	-1.38099825	-0.983134758
-1.436742031	-1.659440717	-2.562834842
-1.115307204	-1.314325332	-1.045901473
-1.840902013	-2.704574702	-1.159780444
-1.485288002	-1.851629142	-1.699459769
-1.441628467	-1.749227803	-0.949952815
-4.20676177	-1.210797283	-1.172992608
-2.016789658	-0.284515518	-0.924226868
-1.276595784	-1.265623129	-1.349713098
-1.417010797	-1.19118592	-0.933565167
-0.563509391	-1.494945905	-1.96001255
-1.46361835	-1.100320412	-1.80316834
-1.201187388	-0.852692617	-1.859695428
-1.02679679	-0.574620556	-1.236848068
-0.95838781	-2.578519011	#NUM!
-1.104308032	-2.293898386	-0.889002874
-1.412440388	-0.906713458	-2.105398971
-1.660945845	-0.756267651	-1.109986459
-0.79702868	-1.681928708	-1.045374011
-0.599912842	-1.205035777	-0.645594282
-1.570488231	-1.385276911	-1.360630209
-1.188564825	-1.384839243	-1.580890284
-1.065937311	-2.700439718	-1.015767316
-1.779553223	-1.584446976	-1.753436604
-1.301411377	-1.763434098	-1.86698404
-1.779888872	-1.660130446	-1.042897289
-1.864422454	-0.93606202	-1.171641474
-1.628949505	-1.131957151	-1.197852376
-0.926046551	-1.717054432	-1.161006937
-0.8387692	-1.747158877	-1.736698898
-1.816288047	-1.13104702	-1.736965594
-2.316510242	-0.801344185	-1.896457521
-4.818161677	-1.682659175	-1.252830155
-2.019899557	-0.071530515	-1.96069516
-1.582209922	-1.404058236	-0.950537975
-1.469255774	-1.584962501	-1.461102372
-1.210919991	-1.59706616	-6.836337316
-1.105750057	-1.143002421	-0.469969978
-2.694299129	-1.988222832	-0.67082713
-1.227361738	-1.385073277	-2.638694485
-1.343029644	-1.661334181	-1.300925824
-1.686672066	-2.060032891	-2.930737338
-1.431104454	-1.23184497	-4.530388601
-2.25724506	-1.987616276	-1.80153235
-0.806650491	-0.457531359	-1.767890167
-1.922951336	-1.439098688	-1.044020413
-1.438247926	-1.879693846	-1.453138246
-4.499752111	-0.863026781	-1.688148978
-0.572900483	-0.738276539	-1.718162833
-2.103578097	-0.995080319	-1.434267695
-0.990441172	-1.656272527	-1.197967066
-1.614283677	-3.215012891	-2.250612847
-1.432841448	-2.876038971	-2.055621375
-2.555729301	-1.368841357	-1.03959095
-1.360206115	-1.68165718	-2.118446745
-0.889550573	-1.001828125	-1.238026837
-0.814781447	-2.385972797	-0.962458614
-1.888903287	-0.939551595	-1.2304
-0.698813823	-1.917984425	-2.208148218
-1.214449795	-2.082989365	-1.888782521
-1.244440416	-0.797697574	-1.028268361
-1.033118104	-1.802467568	-2.847432361
-0.74402663	-1.115115685	-1.412530644
-1.439933566	-1.128629521	-1.97688276
-1.423975111	-2.032198822	-1.800762245
-1.063679928	-1.741944388	-0.33531647
-2.164951901	-1.780547142	#NUM!
-1.583987048	-1.48377829	-2.095522611
-1.57920553	-1.213481367	-1.924014773
-0.915624837	-1.031803424	-1.202656203
-0.716361904	-1.323431685	-1.952966466
-1.497419827	-1.563870598	#NUM!
-1.176054463	-1.275046484	-2.067427928
-0.904588356	-1.454635639	-0.629468886
-1.424063633	-1.176172809	-4.024702272
-1.248348513	-1.303126897	-1.208586622
-0.295593947	-1.954732899	-1.238610932
-0.148434473	-1.038876684	-2.435215381
-1.907050089	-1.29516387	-0.761285273
-2.12582266	-1.353276039	-2.986410935
-1.373549383	-0.969883941	-3.444946607
-2.064485205	-1.118476991	-1.745055823
-1.410026396	-1.902189007	-3.062495926
-1.315674272	-1.213156272	-1.064285668
-1.820963249	-1.855968685	-1.224462285
-0.839828642	-1.476693859	-1.384067695
-0.798529923	-1.309046804	-1.20783299
-1.717622274	-2.219201793	-1.273256504
-1.503427415	-0.935726786	-2.378103564
-1.147042533	-1.999144055	-1.14845454
-1.147963592	-1.085632363	-1.177921903
-1.052343151	-1.637106642	-0.982470075
-1.208623515	-1.706926309	-1.948530985
-1.30620279	-1.427163485	-0.897213898
-2.678536616	-1.582158428	-1.454195875
-2.149555773	-1.199939512	-2.439869352
-1.079589556	-3.067563284	-2.537885
-1.486184346	-1.168834117	-2.288280357
-1.607635491	-1.294129643	-2.079633286
-1.28956913	-4.61213488	-1.785102115
-1.598411266	-1.753971214	-0.685364398
-1.681817546	-2.608312988	-1.324292007
-1.488568546	-1.920958428	-2.791413378
-1.17112782	-1.876516947	-1.69322413
-1.296412428	-1.308682376	-0.998399673
-2.61093736	-1.107790948	-0.561237276
-1.670725053	-0.496931736	-2.17517977
-1.449534534	-1.955909651	-1.054433948
-1.180209088	-1.286839361	-1.150766472
-1.767952702	-1.458623462	-1.9275072
-1.183226185	-0.774952524	-1.815438641
-1.612310407	-0.997991819	-0.628991002
-1.122994646	-1.434903331	-0.576898226
-1.581901937	-1.414238886	-2.06961285
-0.918161708	-1.243525808	-2.94928918
-1.681141358	-1.82698222	-0.191766832
-0.858315735	-0.665167143	-5.233957173
-0.88023003	-1.867896464	-1.132637769
-1.543969471	-2.418799418	-2.348545021
-1.257542602	-1.200981047	-2.832890014
-1.385009521	-1.180323792	-1.031942893
-1.58609126	-1.576820506	-0.402523746
-1.555932769	-1.584219035	#NUM!
-1.292521358	-0.807354922	-1.178217197
-2.234503487	-0.498567577	-2.252299131
-1.717395415	-2.041027268	-1.336725097
-1.127963789	-2.679678768	-0.514573173
-1.505331638	-1.049753035	-2
-2.02363835	-1.082080071	-3.703986604
-1.429175381	-1.239652694	-1.549489619
-0.927234981	-1.355501203	-1.071269825
-1.793855923	-1.490033627	-0.764484401
-1.944764332	-1.121877827	-2.20698342
-1.500024864	-1.005605427	-2.704993204
-1.274108741	-2.054220391	-2.885416067
-1.437780289	-1.064996434	-1.424537775
-0.767736739	-1.190787223	-2.527247003
-1.313945391	-3.139383607	-1.397060815
-1.277575337	-1.271623013	-2.396072221
-1.132125969	-1.440414062	-1.067874278
-1.223215486	-1.104712055	-1.239779054
-1.60382228	-1.279699172	-2.445880239
-1.192205165	-1.083657929	-0.906365517
-1.561727371	-1.899107772	-2.406625259
-1.614105189	-1.505152086	-1.323132707
-0.834463515	-1.177352522	-1.487107528
-0.996375334	-3.438292852	-1.964915399
-1.031596673	-0.641236992	-0.834545955
-1.452139854	-0.721667706	-1.57448283
-1.003580491	-1.428865244	-2.110182918
-1.770016421	-2.209196818	-1.958743972
-1.247908207	-1.723570389	-1.42365063
-1.189652968	-1.425119648	-1.603528855
-0.951298901	-1.228598598	-0.897905082
-1.464901816	-1.412220985	-2.763399002
-2.550037275	-1.941106311	-1.46700749
-0.821262495	-2.109396639	-1.202894407
-0.83239349	-1.194816177	-0.821804223
-1.199082676	-1.002297286	-1.120220604
-0.712859712	-1.830585544	-1.192478296
-0.847474345	-1.394479862	-1.706242578
-0.760459297	-1.679826166	-1.751402199
-1.514504406	-1.665264129	-1.276951186
-1.302157542	-1.10128735	-0.919707934
-1.475242133	-1.49357	-1.407152206
-1.445448649	-1.115477217	-1.734416895
-1.307647271	-1.294097171	-1.635545276
-1.595223281	-2.274362412	-0.926541683
-1.091416834	-1.524875687	-1.154442272
-1.697098856	-1.200909491	-2.06280764
-0.454104739	-1.629690907	-2.039307431
-1.072128225	-0.974891195	-1.053439259
-1.474257113	-1.10332965	-1.879208983
-1.783350096	-1.697203765	-1.289593128
-0.909418761	-1.090346502	-0.697053562
-1.796051173	-1.074978569	-0.813040283
-1.298366289	-1.634860561	-2.052692894
-1.517502069	-0.759291787	-1.904697494
-1.033200468	-0.997739313	-3.858681503
-1.504669613	-0.927527126	-1.243809839
-1.980480151	-2.172791962	-1.296132094
-1.018972004	-1.84818416	-1.014355293
-1.095826373	-0.966695706	-2.004116108
-0.989825408	-1.55146741	-1.199543595
-4.930737338	-0.282450337	-0.951896495
-1.179321942	-1.27494504	-1.061209901
-1.860390117	-2.474352352	-1.323875593
-1.192856635	-0.539729531	-1.460991041
-1.067857966	-1.345720431	-1.186056626
-1.072166703	-2.115477217	-1.212839135
-1.726943114	-1.91781157	-0.798713387
-1.438428607	-1.170532529	-0.899751004
-1.383413983	-1.334472454	-1.569897675
-0.981337018	-1.289784459	-1.035487781
-1.215791277	-1.227350141	-0.921889173
-1.07779566	-0.973946514	-1.014746585
-1.429116474	-1.557747971	-1.243678472
-0.974827152	-1.917592309	-2.125451155
-1.010627636	-1.114855117	-1.207157908
-1.174033123	-0.991220896	-0.722426172
-1.315834545	-2.025014207	-0.825543868
-1.058326551	-0.82094532	-1.099697108
-1.045504312	-1.054123517	-1.142372798
-1.045976228	-0.419467801	-0.961052043
-1.371722362	-1.403194591	-1.338261167
-1.499344377	-2.015895723	-1.2527136
-1.117707563	-1.92087135	-1.414300383
-0.827753687	-1.367443649	-0.983309445
-1.289961547	-2.335063497	-1.92087135
-1.383705411	-1.447052145	-1.368307791
-0.847003999	-0.501083091	-1.574354401
-2.491219362	-0.829533182	-1.351395981
-1.416117226	-1.663950797	-0.292685573
-0.893216968	-1.324888899	-0.678469945
-1.007051474	-2.100734423	-0.852590697
-1.01774334	-1.148500672	-1.731925015
-1.751396462	-1.267403375	-1.759526397
-0.89184578	-1.631427925	-2.256454257
-1.099354368	-3.607290749	-2.267688006
-0.814694931	-1.069185524	-1.420951924
-1.424157955	-1.739657418	-1.382337584
-1.634063363	-0.767326257	-0.880906968
-1.02658798	-1.559819044	-2.281030835
-1.498168849	-0.753683102	-1.80907561
-0.972911697	-0.952592156	-1.533599
-0.511660493	-1.678616862	-2.070966521
-1.550804949	-2.505928282	-1.295654015
-1.191715951	-0.973302106	-1.368061363
-1.173471236	-2.07690523	-0.634337533
-2.038975967	-1	-0.277543971
-1.09995087	-0.715053524	-1.132779781
-1.150032608	-1.626376846	-2.303983323
-1.517359167	-1.807785128	-2.507304233
-1.236506334	-1.122486893	-3.910948812
-1.237360778	-1.418280506	-2.621286493
-1.163528511	-0.954266291	-1.191413805
-1.472932585	-2.083244825	-0.887554218
-2.565911908	-1.28140734	-0.984187602
-1.071117015	-1.604071324	-1.62500236
-1.820955686	-0.982722009	-1.14461889
-1.060169014	-2.708988685	-1.094089163
-1.635360738	-1.161234041	-0.454606778
-1.555959159	-1.566413309	-1.248273329
-1.039903028	-1.146888444	-0.420591346
-1.395365842	-1.315575191	-1.737949362
-1.317803366	-0.654685882	-2.177424213
-1.200809617	-0.943680255	-1.685528496
-1.170542792	-1.430841689	-1.245219582
-0.862379274	-1.023260846	-2.497126454
-1.124918345	-1.33958882	-0.984163452
-1.299118212	-1.321720348	-1.071902116
-1.366560543	-0.766603428	-2.02090899
-1.132937255	-0.839052453	-1.477639789
-1.413818175	-2.019048749	-1.064948269
-1.26221106	-1.433153946	-0.500548636
-1.914548856	-0.840533705	-2.336283388
-1.359254415	-1.771139095	-0.567868131
-1.281088677	-1.853535528	-0.21818017
-1.045054858	-1.312175843	-1.862311503
-1.461861317	-1.915087749	-1.521281976
-1.202836903	-0.858726381	-2.759962867
-1.257818329	-3.020684154	-0.997868463
-1.561190283	-2.169632987	-1.920862023
-1.04009736	-1.238488108	-1.953990069
-1.052534446	-0.495669827	-1.417384048
-1.10857092	-0.673764535	-1.591024254
-1.603911222	-1.187469783	-1.470486807
-1.641328876	-1.032616467	-1.067715474
-1.431452999	-1.500939355	-2.408236978
-1.140337387	-1.181713468	-2.037664073
-1.139711249	-1.488596856	-1.468329886
-0.996860292	-1.518900671	-1.160854011
-1.131458326	-1.449367935	-2.619361628
-1.307057537	-0.634427432	-1.994486828
-1.946560741	-0.529185044	-2.342960467
-0.598536741	-1.160061678	-0.903547153
-1.086435693	-0.269373789	#NUM!
-1.251486285	-0.962067476	-1.29974786
-1.299519883	-1.230635716	-2.576895219
-0.879167456	-0.958085745	-0.983050661
-1.795845625	-0.93268125	-0.921230035
-1.081917784	-0.778280383	-1.109584113
-1.642835877	-0.721538415	-1.456741303
-1.729095718	-0.9051992	-0.545775782
-1.175129495	-1.005831435	-1.230436462
-1.143333266	-1.162616904	-1.645212444
-1.070672612	-1.166839022	-1.081253047
-1.803738841	-0.537551123	-1.467732769
-1.175286484	-1.137881985	-3.340671817
-1.062137397	-1.357246929	-2.275567426
-0.846849694	-0.972131884	-3.470142099
-1.284834067	-1.372689368	-1.397971855
-2.154877198	-0.699498738	-1.837286788
-1.100642409	-1.120638923	-1.420698399
-1.468986931	-1.072708401	-0.794761471
-0.899941137	-1.554573161	-3.345588599
-1.191925172	-1.271138565	-0.875552629
-1.189535316	-0.9746621	-0.991109223
-1.551302577	-1.108733047	-0.591619136
-1.514294185	-0.899601126	-1.289095159
-0.675785542	-0.936761398	-1.298127941
-1.113068907	-1.382063931	-2.653919873
-1.934569214	-0.581903628	-0.77927238
-0.950770008	-0.962124997	-1.5167142
-0.849175098	-0.74585369	-0.601367905
-1.323433568	-0.865085588	-3.790740208
-1.208595647	-1.904412163	-2.178130546
-1.280711474	-1.048772834	-1.998080246
-1.975511173	-0.491875689	-1.102814233
[truncated: 48,303 more rows]
