# Supplementary material for: RNA fine-tunes estrogen receptor-alpha binding on low-affinity DNA motifs for transcriptional regulation
Source: EMBO J. 2024 Sep 16;43(21):5186–210. doi: 10.1038/s44318-024-00225-y (PMC11535219; doi:10.1038/s44318-024-00225-y)
Supplement: Supplementary file 5 — Source data Fig. 3 [file 44318_2024_225_MOESM5_ESM.zip]

Archive with 8 entries (5 files):
- Figure_3_sourcedatafile/3B/
- Figure_3_sourcedatafile/3B/LOG2_PBOXoverWT_ATALLEREBINS.csv
- Figure_3_sourcedatafile/3B/LOG2FC_RBMoverWT_ATALLEREBINS.csv
- Figure_3_sourcedatafile/3D/
- Figure_3_sourcedatafile/3D/KLF_LOG2FC_RBMoverWT_plottedatKLFmotifbins_numericaldata.csv
- Figure_3_sourcedatafile/3D/SOX2_LOG2FC_RBMoverWT_plottedatSOX2motifbins_numericaldata.csv
- Figure_3_sourcedatafile/3E/
- Figure_3_sourcedatafile/3E/ERaChIPqPCRatTFF1e&FOXC1euponKD_numericaldata.csv
