# Supplementary material for: RNA fine-tunes estrogen receptor-alpha binding on low-affinity DNA motifs for transcriptional regulation
Source: EMBO J. 2024 Sep 16;43(21):5186–210. doi: 10.1038/s44318-024-00225-y (PMC11535219; doi:10.1038/s44318-024-00225-y)
Supplement: Supplementary file 5 — Source data Fig. 3 [file 44318_2024_225_MOESM5_ESM.zip › Figure_3_sourcedatafile/3B/LOG2_PBOXoverWT_ATALLEREBINS.csv]

ERE 1	ERE 2	ERE 3	ERE 4	ERE 5
-3.027947235	-3.684407181	-3.734562819	-1.394479944	-4.714273972
-4.710873519	-3.755777112	-4.299204675	-4.440204793	-3.886875808
-5.253244939	-4.248940195	-4.769171609	-4.314100097	-2.354917607
-4.510290295	-4.038349058	-2.890609726	-2.745334306	-2.469616758
-3.390827041	-4.088320126	-3.955897648	-4.00741849	-3.491879939
-3.437133739	-2.111446767	-0.984330417	-4.238431845	-4.105068734
-4.264046372	-2.439802119	-4.567649384	-4.437959065	-2.402455149
-2.08157101	-4.926559848	-2.500758414	0.829933936	-1.70011694
-4.035681532	-0.79850824	-4.807711396	-3.522162514	-3.55332617
-3.855407925	-4.391064283	-4.01641949	-0.14625922	-2.026928612
-4.223711749	-4.750408079	-3.781366569	-2.901076264	-2.657135347
-4.594309088	-4.450413107	-1.899509758	-5.74520732	-1.523155114
-4.898911938	-4.934683372	-4.660971289	-3.64942743	-0.443691392
-4.352903595	-4.647196338	-3.536425862	-3.926147348	-3.98159141
-2.578299328	-4.283251622	-1.300158767	-0.43665325	-2.656147636
-2.415224378	-4.233244511	-2.557788056	-4.065452688	-4.586347792
-3.030310099	-4.479034294	-3.865656054	-1.501037375	-0.531645762
-3.340281419	-4.787014184	-0.877526999	-5.045651688	-3.97612305
-2.774230386	-3.553204031	-2.644399579	-4.812343627	-2.923799183
-3.652451783	-4.441178664	-3.671596354	-1.577999659	-4.488034809
-4.076565297	-4.067889342	-3.420794197	-4.626284447	-2.951019066
-2.729520499	-4.101125277	-3.118335545	-4.486292158	-2.864042383
-1.927644733	-3.608940117	-4.193179323	-3.489208138	-3.077449362
-4.11384801	-2.953123918	-2.51702021	-3.944663232	-3.351918183
-4.247272305	-4.573385749	-1.099741738	-2.388460109	-3.885555542
-4.064729737	-2.028616652	-4.718930888	-2.6089894	-3.505437523
-2.961726733	-3.920396547	-5.667461832	-3.559636973	-1.975907183
-4.066633251	-3.234126457	-3.651267526	-2.106306986	-4.08856173
-3.622225414	-5.749566597	1.934050853	-4.354628923	-4.155281151
-1.938196629	-4.479735154	-3.618301086	-3.380911298	-4.021219171
-4.507613883	-4.585749208	-0.522208077	-3.090865418	-0.846006919
-1.451150978	-3.148984626	-2.388525123	-4.897591869	-3.994797318
-4.064387724	-4.449712947	-4.655020133	-3.03032331	-3.775094526
-3.904004198	-4.185613077	-3.499546687	-3.762704936	-2.640040199
-1.252891169	-2.601991065	-4.320506346	-2.802036909	-3.652934233
-3.754508188	-2.636177132	-1.44673803	-4.749684296	-3.495352868
-5.327124522	-3.379707315	-2.527736286	-2.739884736	-3.781165631
-4.010154213	-5.773003298	-3.375169437	-3.015745992	-4.250660752
-3.105333703	-1.676863715	-0.970557541	-3.352497869	-3.752302339
-4.15352069	-4.33272704	-5.423677209	-3.852214565	-4.969539028
-4.973053118	-4.951344229	-2.106188426	-5.38958504	-3.633447201
-3.769549996	-1.553351049	-6.165699009	-3.737165763	1.464004744
-2.852006534	-3.543723625	-3.538943866	-3.271509125	-3.744117707
-4.662613276	-3.567312354	-3.261470214	-2.593317524	-0.784243183
-5.169485188	-4.460901246	-3.616035324	-3.169648229	-2.316688165
-4.777584691	-4.323394047	-2.257029767	-3.015335368	-3.179940467
-2.686510096	-3.317195339	-1.634775111	-3.902520957	-1.312762735
-2.940856324	-4.261737437	-2.583348689	-1.711608446	1.453923868
-4.596819343	-3.489326849	-3.032234658	-3.557642975	-0.384348268
-4.988990294	-3.351921141	-3.639024617	-5.075798512	-2.934696391
-5.021248374	-4.970321954	-3.723837685	-0.827751914	-0.841114733
-4.963899873	-1.798048608	-4.049663859	-3.452817894	-3.017243983
-4.377766106	-4.569257427	-3.195614801	-3.038433317	-3.229169906
-3.850083938	-3.770069884	-4.08252767	-1.79965326	-3.070641539
-3.979351465	-2.848954938	-2.228760611	-3.29179841	-4.428600724
-3.602215834	-3.113720467	-2.438752529	-2.144213052	-4.069392574
-4.562624684	-3.82643242	-3.665045264	-2.954495429	-5.075886501
-3.601834105	-3.711095317	-4.28468226	-4.033280188	-2.919559567
-2.852618569	-4.86097114	-5.451647222	0.31210739	-2.693385108
-3.538007266	-4.478497568	-3.853416514	-5.447328594	-3.596314996
-3.213397455	-3.940458639	-5.432959094	-3.851195601	-3.174362942
-4.949155941	-3.676482325	-5.152463498	-0.120232184	-2.275203687
-2.469546163	-3.880224642	-3.379840093	-2.950607535	-3.542066786
-3.444403216	-4.029958055	-3.707815685	-4.930926439	-3.614525867
-3.671250617	-3.548996416	-4.221858584	-2.471602793	-4.640330078
-3.078639412	-4.80426491	-3.502665156	-1.767027183	-4.516984982
-3.759994548	-4.075207871	-4.770022654	-4.891849808	-3.817168654
-4.43553421	-3.572221836	-4.767889537	-3.862857478	-4.5585277
-3.787629242	-4.287499139	-2.285199913	-2.907684743	-2.561462312
-4.471010759	-5.121131885	-3.546429441	-5.237836129	-4.118997746
-5.438921714	-2.932882585	-2.158245291	-2.703438037	-2.726887104
-3.552551087	-4.954150909	-2.808842964	-2.072561022	-1.310397858
-3.147421168	-4.000138026	-3.833916616	-4.085872675	-1.52526138
-3.521937986	-4.350058331	-2.273869375	-6.401971346	-3.725436113
-2.059051374	-4.094819158	-2.432176624	-3.907021977	-3.738624508
-5.696751118	-4.219371078	-3.807965669	-2.982185376	0.769496166
-4.778597562	-4.182973611	-3.5383088	-4.78539327	-1.793613073
-4.317498319	-3.340303093	-4.984014207	-4.155555491	-4.33658475
-4.091381007	-4.935535339	-3.049590678	-1.40585038	-1.899028394
-3.119907137	-5.133084857	-0.65075705	-0.070441809	-3.074718162
-4.59486409	-3.91327493	-2.511626247	-3.862014692	-0.280503092
-1.591041807	-5.083253808	-2.99649066	-4.001067058	-2.347166902
-5.689249452	-3.862274268	-3.696662071	-3.827633529	-0.45700832
-4.835257249	-2.29896902	-3.903656541	-4.161567287	-2.020455019
-4.480832457	-2.913511857	-2.928900753	-3.366641128	-2.427113625
-4.477111207	-4.452507686	-3.920749676	-4.436459847	-1.407789916
-5.254524712	-4.656488554	-3.915530129	-3.328412516	-3.898405321
-5.094114832	-4.170082271	-4.832521738	-1.899549401	-4.190569602
-5.146241696	-2.869116406	-1.948515201	-3.139578258	-0.29087107
-3.624861196	-2.125697102	-5.267841174	-3.667770821	-0.577033476
-4.071127461	-5.003146013	-5.391495872	-2.701505977	-2.988298518
-3.899937771	-2.950393701	-0.029548136	-3.911806062	-2.314017031
-3.244877496	-4.38598825	-4.423025297	-3.868693554	-0.310482681
-4.056991093	-5.06359726	-2.149389267	-4.348563068	-3.928661859
-4.773843835	-4.723385475	-4.292667451	-0.378001752	-4.311942303
-2.788004246	-3.842497977	-1.368543053	-2.585911296	-3.129835149
-3.729314946	-4.308258765	-4.288204108	-2.275452881	-3.511614608
-4.611656282	-3.625093546	-3.986053843	-3.551307527	-1.849110563
-5.450132143	-4.68531593	-0.373837052	-3.724287146	-1.778778698
-1.872680116	-2.236993351	-4.358317261	-4.561943221	-3.771344538
-3.561122039	-2.114325722	-4.723157133	-4.146043073	-3.392611369
-4.495247508	-2.690698365	-1.92680793	0.319557628	-3.505239068
-3.29029761	-5.177016464	-2.552817643	-3.77219502	-3.051949047
-3.919967772	-5.33137286	-4.615346771	-2.139215406	-3.750764467
-4.078576426	-3.876221751	-5.195405113	-4.283998437	-2.257940836
-3.776470454	-4.1799846	-3.321297573	-2.387134537	-2.957849846
-2.867067566	-3.548072974	-2.411801056	-4.489521921	-0.577181563
-4.257508646	-3.530971044	-3.835428258	-3.769131925	-5.244085778
-0.977655094	-3.677375594	-4.711257	-1.993972769	-2.496438605
-4.553880522	-3.886809446	-1.534388818	-0.16916939	-2.054581755
-5.166553782	-2.44129415	-0.574707593	-4.580418613	-3.303090278
-3.678589462	-2.76123036	-4.22578469	-1.084891243	0.197166551
-4.533815576	-1.298061	-4.162920405	-2.087643459	-3.422516896
-5.341291044	-4.225646745	-3.779676311	-1.111770061	-3.007461353
-2.281784913	-2.356391185	-3.900918788	0.811887379	-5.082053601
-2.910977103	-5.558105875	-3.808203407	-4.56243344	-3.005640615
-3.564891124	-3.146191728	-3.0164815	-3.428120126	-1.332537104
-2.922005154	-4.880551425	-2.072892261	-0.968632387	-4.724625018
-3.058105084	-3.883854464	-3.766946517	-4.527633508	-2.03784454
-2.39258012	-3.875677443	-2.922696085	-2.38733475	-4.917425244
-2.078170094	-2.585970244	-3.221270027	-2.205932723	-5.201810372
-3.239923398	-5.385201736	-2.602806146	-2.999023199	-5.029744191
-4.187023139	-3.283304476	-3.376493986	-2.888265082	-3.755783959
-4.544188867	-2.501010264	-2.769194138	-2.494384184	-3.528645319
-2.044844412	-5.379942378	-2.079467543	-4.582345815	-2.427130116
-4.133136185	-2.980406966	-3.616312254	-4.733432319	-0.735386171
-2.867797765	-5.274549565	-1.387180839	-4.386457488	-4.381371495
-4.056589612	-4.085553685	-3.978275666	-5.217738446	-2.748687358
-3.428706203	-4.400906231	-3.353146629	-3.656943635	-5.743284887
-4.340036433	-3.861206735	-3.797057051	-3.359536236	-2.115425467
-4.507441398	-1.180395909	-0.569705759	-3.273166392	-2.243672366
-4.484685245	-4.947991705	-4.095146477	-3.86010073	-5.009007648
-1.818081833	-1.587855009	-3.852471672	-3.723329233	-3.695331043
-4.200375161	-3.70595119	-5.400752792	-0.029998326	-3.235512381
-3.485541805	-5.042085977	-4.786454412	-3.905688074	-2.607374456
-4.597642849	-4.734095146	-2.705088179	-4.317692096	-3.518220365
-4.288201781	-2.42466509	-3.999068103	-2.948998155	-2.709913514
-3.035017167	-4.672947722	-3.199345015	-0.52438597	-4.969083816
-2.873623471	-2.58675717	-2.936425564	-4.032396356	-2.683233647
-3.252099777	-1.030329211	-2.308460409	-3.490549002	-3.714417241
-4.926858077	-1.431497346	0.382376578	-3.411152285	-4.565750225
-4.447316647	-1.799074282	-3.801894201	-2.773993749	-0.868275938
-2.997103356	-2.070231128	-3.231542723	-2.168905842	-3.427994178
-4.203901772	-2.3643134	-4.653450686	-4.00069098	-2.658375876
-4.014288178	-3.586375235	-4.602220073	-3.824558667	-5.580672565
-4.797001628	-5.284998499	-1.919741426	-2.945976863	1.007076682
-3.578994613	-3.632785327	-3.977873478	-1.357681369	-4.652590715
-4.79844459	-2.1097956	-2.843406089	-2.237659701	-3.58950628
-3.070317507	-5.114234311	-2.391859146	-3.66674814	-3.593478576
-3.289831386	-4.300395861	-4.563537861	-2.251005765	0.72733356
-3.931236502	-3.741997125	-4.176003829	-3.257570458	-3.57998461
-3.886820882	-1.114619882	-5.31411195	-1.528485327	-2.400553099
-4.766483575	-4.515302904	-3.964746958	-1.449119656	-3.681713492
-2.793631071	-3.866640691	-3.631285242	-2.83719149	-4.272350103
-4.622378835	-3.785732843	-4.150597089	-1.392102418	-3.713296606
-4.104176015	-4.057452983	-3.940247605	-4.079573441	-2.581321802
-3.027600921	-1.534109057	-2.350322457	-4.260236933	-5.054575795
-1.448986736	-1.728572633	-2.941274672	-1.741151097	-4.315716077
-4.312028612	-2.988315301	-4.202461146	-4.00699821	-5.664738031
-4.60307076	-2.886512002	-3.633730919	-5.717467562	-4.047563599
-4.026024131	-2.414594965	-4.247543464	-4.528994743	-3.849652862
-4.677606759	-1.369344682	-4.503457069	-2.517791486	-0.957779401
-4.065699122	-3.941892688	-4.679091185	-2.549734542	-3.23953272
-3.21655708	-2.637135916	-4.297251418	-3.835481806	-4.130085887
-2.475842613	-4.816902495	-3.580025241	-2.267364187	-1.108492119
-4.162995523	-4.248278148	0.169368914	-4.926275255	-3.139922163
-4.948983618	-4.287368544	-2.514521605	-4.440312818	-0.562124979
-3.225845066	-1.415769169	-5.164129373	-4.086265866	-3.568525031
-3.993642298	-3.216966489	-4.466704867	-2.495373355	-2.50386776
-2.912493225	-2.957479177	-4.705466039	-1.654681432	-2.377295921
-1.398549168	-3.506354981	-4.440131187	-4.474281945	-4.359530791
-5.289794682	-2.698649291	-3.782562105	-4.719436125	-2.23875585
-4.799112791	-5.262583175	-3.827844287	-1.492991399	-4.602225881
-3.655041518	-4.187255012	-3.391499041	-1.629579858	-2.240532675
-5.486356139	-1.44422383	-3.357578417	-4.325963594	-5.355572787
-3.750535013	-2.960885273	-2.03268063	-3.605779663	-1.923030062
-4.5486708	-3.078643236	-4.03917956	-4.819032935	-3.790557074
-4.028731747	-3.221479303	-3.144142115	-0.988332152	-4.308681375
-5.359197196	-4.860906662	-2.992002458	0.340045354	-2.102892865
-2.889375661	-3.813410167	-3.965233899	-4.798429426	-3.568706102
-4.410968327	-3.98218437	-4.941897518	-3.721636779	-2.836687449
-3.593228598	-4.746790182	-3.561192141	-4.251266659	-5.010075623
-3.52333674	-5.592612037	-4.427553387	-3.836537904	-5.131301414
-3.226966572	-2.849175125	-3.934669899	-1.32119254	-3.995104784
-2.120459874	-4.316841221	-3.187299989	-4.570836714	-3.300380092
-3.156354094	-4.618195652	-4.16761018	-4.568878929	-2.298101916
-1.129623125	-3.303021832	-0.442632391	-4.872411394	-3.038096723
-3.695345389	-3.228459782	-4.71845229	-4.255128957	-3.861721995
-2.780046081	-3.227987048	-3.545771261	-2.208444966	-4.089290579
-4.883464134	-2.611733357	-3.917506401	-1.602845221	-2.830194406
-3.744921805	-4.699446126	0.431681496	-3.015486046	-2.924522575
-3.613106008	-3.880505346	-3.589813443	-3.060491065	-3.76953161
-1.043255117	-4.068838405	-2.739134303	-3.79387775	-2.206865044
-2.866737323	-4.891894528	-3.768083607	-4.353586237	-4.794931075
-3.738244571	-4.022072653	-3.973063078	-1.107381814	-4.148158768
-4.018900796	-3.853135361	-0.813075966	-5.33017286	-2.070772416
-0.946489036	-3.075042915	-4.009620477	-3.336520571	-1.687362673
-4.610573142	-3.250491722	-4.5380986	-2.65606071	-1.7597925
-3.592593727	-4.689563303	-3.529550007	-2.313659052	-1.829543473
-4.039458643	-0.360702807	-3.538371805	-3.681349077	-0.638186552
-4.041737894	-4.67321538	-3.493783611	-4.160715236	-2.525199473
-4.714367121	-4.70821181	-3.30593374	-4.52064984	-2.96640873
-3.099456867	-2.174247925	-2.984965051	-3.822741828	-2.268280719
-4.369159179	-5.7674606	-4.117732562	-3.104312841	-3.122940446
-4.58934468	-3.797585211	-4.479568888	0.104385011	-2.93683039
-3.662254082	-4.788510912	0.168968179	-3.062600771	-4.009253409
-2.460081404	-4.914740173	-0.921257657	-3.105716237	-4.271498354
-5.305077199	-4.273075464	-2.712014579	-1.322202461	-2.330766347
-4.286285486	-3.973339628	-4.107661062	-4.126372217	-3.599164506
-2.90963805	-4.183580964	-3.52768707	-4.117912062	-3.399310747
-4.498046714	-4.267671995	-3.773392139	-4.04456949	-5.017101797
-4.365111312	-1.783857968	-3.249881453	-3.880634363	-0.73780661
-1.901169448	-5.17223325	-2.607288401	-2.974298837	-1.289893566
-4.509638514	-4.138681478	-2.767076009	-4.171702551	-2.641858002
-3.71235081	-4.66657978	-3.554778682	-3.346891863	-4.108702546
-5.587809341	-3.284428959	-4.001372793	-3.40792047	-0.64115249
-4.694565942	-3.146663448	-3.71095675	-4.172037412	-3.91690687
-2.136729943	-4.844213428	-3.345550008	-0.958975343	-3.71800743
-3.157527359	-3.620905426	-1.706889193	-4.449234058	-0.674485795
-4.372278417	-3.856556702	-4.00181442	-2.646044781	-1.587226824
-3.577480872	-4.575604616	-3.603946412	-4.353302617	-3.088245614
-3.56438572	-3.271835162	-5.03658955	-4.61493643	-3.533964945
-4.698468255	-2.500879717	-4.402598011	-4.702428831	-3.022139595
-4.177928141	-4.051525077	-2.697725768	-2.302054435	-4.960597034
-4.079989656	-3.751412616	-0.43852619	-4.70498572	-4.021921101
-4.638234658	-4.195431307	-2.136650505	-4.008202799	-3.31688808
-2.304951404	-3.985392756	-5.081728757	-1.006740826	-3.734711763
-5.239881923	-3.044569941	-5.85102208	-2.827407102	-2.685323277
-4.353514043	-3.493529181	-3.599103842	-2.268359516	-1.142358834
-4.846624904	-4.367065695	-2.970765169	-4.506630512	-4.6584784
-3.11283914	-4.637354438	-3.722225617	-2.637201474	-2.998392734
-3.065321639	-3.229954653	-3.007220109	-4.395188789	-1.230144468
-3.433538063	-4.331271779	-3.542074241	-2.570662956	0.321349927
-3.606349564	-3.684944981	-3.733428743	-1.487469329	-2.725631934
-3.619905182	-4.475128159	-1.995676231	-1.91502294	-3.757455338
-3.172173064	-5.919328815	-4.968593716	-2.458349353	-2.870566112
-4.518248623	-4.768205332	-4.614729271	-2.712108446	-3.942305471
-4.729730102	-4.576160763	-3.342511464	-3.69089605	-2.309568958
-4.142155825	-4.420172246	-3.771164129	-2.972402088	-2.704023214
-3.317172655	-4.211242828	-2.611169164	-1.78375676	-4.74972969
-1.549845136	-1.816699103	-0.28738747	-3.807993622	-2.39129082
-5.80926621	-4.486758619	-3.288918318	-3.863502499	-4.309491654
-2.344931961	-3.463144463	-4.405392057	-4.638460075	-4.304857954
-4.52879481	-3.026473532	-3.326084558	-3.794758208	-3.042554585
-5.160163148	-3.703318409	-3.705430421	-4.785549224	-4.028354327
-4.414310795	-2.916854269	-3.510387616	-4.083928227	-1.582443644
-2.746268543	-1.79363926	-3.836995692	-3.904142585	-3.704290708
-3.468777475	-3.052125643	-2.005184281	-0.818859747	-0.140475922
-4.471082085	-4.034184579	-2.391967912	-4.92105447	-4.193178341
-4.998672753	-2.900496541	-3.405120121	-3.063391408	-3.893410406
-4.190312884	-4.171171442	-4.671600832	-2.220262858	-1.080742631
-5.675452438	-3.964698642	-4.4625111	-4.180918304	-3.085238367
-3.986345226	-3.165679005	-3.832470853	-2.684934867	-4.985697157
-3.991967605	-4.97844073	-2.31651075	-3.737538078	-5.538941822
-4.293085624	-5.240360026	-1.557554469	-2.977631508	-2.621778171
-4.411523188	-5.05336195	0.981462116	-3.137200081	-2.546569202
-3.867053448	-3.37657769	-1.819761334	-2.884947206	-1.800095814
-2.778039458	-4.436873329	-4.898263753	-6.356256345	-2.500576321
-4.69288602	-5.632115274	-3.133456378	-3.662744678	-2.300411749
-4.805513938	-4.520897789	-4.994270556	-5.346558883	-4.81880563
-3.441374481	-3.621473084	-5.652458692	-4.179256089	-0.967011957
-4.33297747	-4.874389281	-5.303657139	-1.998674925	-2.777087359
-4.724863549	-2.581830155	-4.790224993	-2.290682551	-2.665162256
-3.598790889	-3.749934148	-4.289693717	-1.855659532	-2.468675048
-4.433402493	-4.693817219	-2.79502276	-5.019307129	-3.966935396
-2.802231734	-4.944340441	-3.496369749	-3.440258252	0.826400349
-3.146304263	-4.690446443	-4.689725945	-3.627762345	-3.903469498
-4.678051834	-2.103835935	-4.517002734	-4.574514503	0.187205751
-4.861902961	-1.314716185	-3.934512903	-1.576412616	-1.670311785
-3.748955303	-4.235509111	-3.680108514	-0.930973072	-3.609074762
-4.539878219	-4.129767679	-2.160573019	-2.618448819	0.046830714
-3.597312357	-3.225331845	-4.239372391	-1.832741018	-3.30082849
-4.219070112	-3.617208374	-4.06207325	-3.706756066	-3.205405263
-2.542805578	-4.869501226	-4.416801724	1.059218688	-3.168966188
-2.742188885	-4.12732172	-3.677784854	-2.199923209	-4.574435947
-4.808749943	-3.726993666	-3.573354562	-4.245681885	-1.22215214
-1.506568898	-1.653585983	-4.262032024	-2.580860016	-5.124204769
-2.658993185	-3.333123472	-3.110232223	1.52482796	-4.412375021
-4.494519155	-4.355567505	-4.520110256	-3.482814563	-4.544892288
-5.681840327	-6.356009656	-4.03876204	-4.297645931	-4.431289564
-2.756750447	-5.42602519	-2.654619559	-0.930912566	-2.917905677
-4.397663339	-3.848142473	-3.527467271	-5.262890418	-2.618760052
-4.395782329	-4.217966023	-3.213719325	-2.406385118	-3.667267392
-4.165481797	-3.771792393	-4.170404	-4.422975971	-4.383044218
-4.010979992	-5.551195093	-4.366523773	-3.314911704	-4.160667114
-1.855422753	-5.139143213	-3.388171346	-1.203876217	-0.58415303
-2.931582923	-4.377145738	-0.33855891	0.968534118	-3.338811124
-4.24865415	-4.182971944	-3.547828959	-2.231695276	-3.245707748
-4.228406305	-0.51934261	-3.216457607	-4.01640177	-4.695494316
-4.533869789	-3.722173071	-4.115113273	-4.189595926	-2.708454364
-2.784671692	-3.982893416	-2.49775652	-4.376489362	-2.648843729
-2.707776889	-4.750970385	-4.02922439	-4.155399255	-3.756747219
-5.437982515	-3.620321679	-4.101263472	-2.355249938	-4.854319595
-2.438823935	-3.550952442	-3.610191224	-5.531482144	-4.179676026
-5.548515055	-3.776427255	-2.130679412	-4.280111533	-2.481129166
-4.00394972	-3.608577832	-3.498444578	-3.465525596	-2.342623516
-5.028227074	-4.964345835	-2.768909379	-3.728550386	-3.070930526
-4.09321572	-3.956573365	-4.908662849	-4.623205575	-4.009677335
-2.957652229	-3.946432515	-4.62200299	-4.049864292	-2.580035774
-3.490154265	-3.951904458	-4.527218235	-1.090798765	-4.787419227
-1.007210161	-3.516676036	-3.140012487	-1.188790544	-2.307533893
-4.17317689	-2.011825363	-3.234325111	-1.486467841	-3.582945336
-3.726876042	-4.126692811	-4.327169379	-4.873920359	-4.068068596
-1.71010836	-2.811335595	-3.979941361	-4.899712901	-4.030194441
-4.147729614	-2.176131068	-3.885536344	-4.045858998	-5.054986017
-4.75141588	-4.633439557	-4.323638636	-5.837686486	-3.854808067
-4.388774981	-4.785454906	-4.31837529	-2.474078554	-3.688931862
-3.445667158	-4.451027337	-3.60322752	-1.031561032	-2.950756308
-3.773901169	-4.725359501	-4.486155296	0.61373009	-3.984627893
-3.341529634	-3.503753516	-4.485449319	-3.618859698	-3.363394825
-3.674944685	-3.885249609	-4.767841249	-4.945195405	-3.310044677
-4.997507608	-3.6740552	-3.741170291	-4.379257804	-4.244191737
-4.672561558	-4.385363343	-4.072752046	-2.170764833	-3.589725958
-3.434886398	-4.731436753	-4.482795364	-4.359272415	-2.384806866
-4.110591824	-3.827468132	-5.488038405	-1.994060602	-3.352122023
-3.842060964	-4.696475285	-2.957535456	-2.562540574	-3.722097472
-3.872617069	-4.441527766	-4.868852744	-2.391583774	-3.500308597
-4.499474693	-2.753973749	-3.354716721	-0.454182859	-1.548260826
-5.32499161	-4.884162458	-2.160739767	-2.744738114	-1.829422564
-5.572649371	-4.910920894	-2.462333408	-5.013311224	-3.875434133
-5.245561517	-3.677103976	-3.664838433	-2.820332868	-3.697063444
-4.448180865	-3.351657559	-4.226064667	-2.641470139	-0.207937004
-2.996185453	-4.4502979	-3.598026942	-4.365668007	-3.763988074
-3.35896744	-3.271087807	-5.107502358	-3.721293487	-4.307037286
-2.541338852	-2.108553479	-3.063764109	-3.334937018	-4.55376532
-3.780891125	-2.86328856	-4.902974862	-1.768254333	-3.096888912
-3.927395106	-4.56646918	-5.512374533	-4.203924834	-3.453164345
-3.512216249	-3.378056366	-3.217463351	-2.957872627	-4.590410271
-4.758543397	-2.076182008	-2.459152872	-3.094218711	-4.050741663
-5.316065227	-6.008416622	-4.679117189	-1.392931958	-3.739145172
-4.635720708	-5.541503723	-4.647300856	-2.637552022	-3.992546683
-2.392832053	-4.187196131	-4.071142211	-0.606109724	-2.193524593
-5.174023784	-4.079378158	-2.846455607	-4.624188851	-5.080700068
-5.167211749	-5.113571881	-4.201055813	0.521244483	-3.74673157
-4.723068714	-3.990882482	-2.837310116	-4.523990634	0.805424622
-3.334335142	-6.514636367	-4.206428022	-2.405341772	-2.106147429
-2.473375549	-4.282642296	-2.371106775	-2.209623995	-3.503886746
-2.404535372	-3.681526492	-1.528100327	-3.582986218	-4.863214274
-4.6128654	-4.450828515	-4.65307498	-4.481683014	-3.971490121
-3.013491086	-4.290639128	-4.851859669	0.79385231	-3.417711601
-4.436521603	-5.128777828	-2.789209723	-5.102477517	-2.963285884
-4.38489169	-4.76024726	-4.68456301	-4.329174956	-1.277131331
-2.567419481	-5.203624731	-3.874431806	-3.831499308	-3.655024453
-4.516921509	-4.403189677	-4.472353929	-0.586825919	-2.302047077
-5.466626366	-3.056767397	-3.412393657	-4.071208912	-4.382700206
-5.353741684	-4.626882756	-4.799016688	-3.329122681	-4.377631481
-3.271890613	-5.304955762	-4.44296737	-1.474444552	-3.596931562
-4.785739713	-4.789028259	-0.532683819	-4.819361889	-1.228299633
-4.719129635	-2.67071384	-3.549203102	-3.683589378	-3.115447325
-4.410432164	-3.498384432	-4.361153232	-3.478711642	-1.217087729
-3.040453805	-4.775956728	-3.98067576	-3.037214079	-4.203257212
-3.149025588	-3.747413536	-3.983839778	-4.151635721	-3.699195967
-3.331380575	-3.733219689	-5.14531884	-3.527613791	-3.582069596
-3.534697651	-4.953940633	-4.636518909	-1.68517742	-4.145769399
-3.523968461	-4.512879032	-4.163377383	-2.752939091	0.376824502
-2.890638858	-3.545305912	-4.067744367	-3.70270006	-1.528510587
-4.201073827	-4.138063099	-4.161215122	-1.906615545	-0.810007282
-2.229613213	-4.682857921	-3.618470972	-1.888877329	-3.951102899
-3.224751096	-3.551402551	-2.905475949	-2.443306584	-4.001705129
-3.529006402	-4.760655248	-3.083739134	-3.167742172	-1.82657966
-3.464611936	-4.611967636	-2.861690091	-3.178253357	-2.57468999
-3.702631742	-4.62115849	-4.124190923	-4.102851792	-3.482176122
-3.642470758	-4.042590136	-0.319920854	-4.827030534	-3.495068118
-4.830872926	-4.423551892	-1.538050883	-2.105143592	-0.669624639
-4.938444696	-4.442422685	-1.263957085	-4.65658915	-3.924567065
-3.284987032	-2.593422802	-2.966794585	-2.662898539	-2.241836968
-2.157674072	-4.605335152	-0.942722993	-3.103548846	-4.380235936
-5.4349591	-3.364540559	-4.92744718	-2.757961187	-2.074632075
-4.376266471	-4.181014213	-3.749873728	-2.036099456	-0.96128672
-4.828562449	-3.258266385	-4.952994545	-3.275031457	-4.361719404
-4.4840758	-3.499714571	-3.892060073	-2.947332075	-4.525175117
-2.707610325	-4.007268849	-5.766738225	-2.89888126	-3.915842696
-3.888836749	-4.104438203	-3.100430424	-2.857147614	-4.066496758
-3.370406355	-3.082567043	-3.30888599	-4.513848936	-2.726455438
-1.82544834	-3.980284101	-3.540265867	-3.941717483	-2.224928507
-2.250601027	-3.869141158	-4.880334355	-3.652790278	-3.60517888
-2.931519871	-3.452456766	-5.400524241	-5.441478205	-0.243091322
-5.196540694	-3.136268307	-0.972937337	-0.956248026	-1.496604513
-4.614334338	-3.80682568	-4.387985824	-3.103110368	-4.495599355
-5.076058347	-4.158851372	-4.793161397	-3.874551741	1.754949774
-5.093065665	-4.44992921	-2.928975883	-2.317377526	-4.539112628
-4.993489036	-5.206098123	-4.338660868	-4.001761453	-2.162807928
-4.045770737	-2.16175013	-2.440957641	-4.087460203	-2.74081647
-3.315011876	-2.879180834	-2.990570952	-4.324673802	-0.893797154
-5.158004642	-3.749240721	-4.395992481	-4.994104931	-4.353310208
-3.589238398	-1.936149435	-2.755638743	-4.526768753	-2.632759587
-4.242482704	-3.735661527	-1.736737567	-4.589476189	-4.95024422
-3.637100614	-0.864770686	-3.920175433	-3.114534519	-3.691546547
-4.073691596	-0.730319965	-2.709471485	-4.22441671	-1.526722495
-4.18876238	-2.006976103	-4.287431522	-4.917387373	-3.700553058
-3.321998923	-6.259380161	-5.155922613	-3.191535312	-3.754528027
-4.278341283	-1.350154851	-4.370314465	-2.171318438	0.168457701
-4.248318037	-3.341572218	-2.0520588	0.399337159	-5.836291696
-4.400753819	-3.749468862	-2.383526344	-2.657317246	-1.682214316
-5.196525957	-1.982994546	-4.407333352	-3.923007015	-3.891824539
-5.517569424	-2.965816058	-3.871593229	-2.819972211	-4.431512752
-2.083728431	-5.109516016	-3.018196063	-3.071466037	-5.391735403
-4.103471606	-1.90812567	-3.757131204	-4.449053588	-4.2305748
-4.292529292	-3.81225272	-2.033969523	-3.327831426	-4.929815676
-2.835484258	-1.571992356	-4.088629048	-0.791651486	-3.430295039
-3.450502059	-3.411148134	-2.865218387	-0.836258901	0.508403377
-2.568098125	-2.065435616	-4.163927831	-3.568734067	-4.247445808
-3.328610293	-4.836579079	-6.299673227	-1.125503163	-1.307743951
-2.43022532	-2.789101385	-3.892081717	-2.775724381	-4.519256545
-5.007579501	-2.509682166	-2.654111218	-2.696519836	-2.527042509
-4.768077387	-4.892403499	-2.79439095	-4.056314843	-3.567677276
-3.324146299	-4.825420472	-4.426659174	-3.639088483	-2.13384419
-2.158829737	-3.135132987	-4.021981836	-2.812668943	-2.52676172
-3.00830582	-4.440913451	-4.146107319	0.787622069	-1.394472969
-3.670674357	-2.378486635	-3.069790983	-3.201443104	-2.071927186
-3.36270513	-3.461051001	-4.885280149	-4.303045653	-3.941194127
-4.664012055	-3.232077971	-4.317135694	-3.365568627	-4.936019196
-1.972277715	-2.362915791	-0.69841159	-4.500912986	-1.977889287
-1.057956711	-1.36257628	-3.508555806	0.026541547	-4.50762742
-4.527409963	-1.631427405	-1.288671477	-0.706368203	-4.550631262
-3.539232873	-4.704021815	-1.972780794	-2.338233828	-4.90788132
-4.88309634	-4.832781645	-4.091597796	-3.462382161	-1.568974932
-3.650099093	-4.124139509	-3.50541835	0.22049804	-4.410035038
-4.387479612	-4.857696648	-3.120934985	-3.746953614	-2.415388357
-3.875690972	-3.997661179	-5.188239382	1.071981907	-4.314182131
-3.824625914	-3.463845497	-4.392222338	-3.469511224	-2.979549869
-3.411398888	-3.965044217	-3.778208844	-2.382899229	-4.883884758
-3.529285512	-5.007279471	-3.727772009	-3.918799072	-4.280206995
-3.213494773	-5.049932699	-4.198471659	-1.59412422	-5.587239994
-5.316014587	-3.379757556	-3.843985643	-3.57114374	-4.118192369
-5.341822594	-3.936335811	-4.978175614	-3.016733846	0.551088019
-3.568002616	-3.056833672	-4.849366993	-3.486544548	-2.634115898
-3.016396137	-4.20398974	-4.809091864	-1.704067425	-0.061196027
-2.947479408	-2.56812459	-4.519025961	-4.989336953	-3.448932073
-1.94409638	-3.191262692	-3.670446455	-1.572592268	-4.048753917
-4.003584526	-4.67842123	-3.22982337	-3.861275177	-2.637265637
-4.367377747	-3.235935935	-3.940364042	-1.116428796	-3.061992377
-3.776068278	-4.5433716	-2.850390587	-4.111395465	-3.292748976
-5.11806862	-4.294719908	-4.822791898	-3.041926005	-2.590487807
-4.804542145	-0.178649746	-2.613580539	-2.866136665	-5.635088037
-2.146621941	-1.006836935	-4.959847421	-3.787364478	-1.68296009
-3.60338074	-3.390617573	-3.195331656	-4.134611318	-5.201957565
-3.521637729	-4.19838744	-4.220362927	-3.289592408	-1.000030772
-2.186769184	-5.297043253	-3.307193921	-4.363072998	-3.684846225
-4.05914612	-3.033342874	-2.439875604	-3.759443924	-3.916213933
-4.475161893	-3.470633107	-2.688092273	-5.417105791	-3.905996574
-4.963844726	-4.208020611	-4.321240562	-3.915646917	-4.063310901
-4.489752537	-3.55450698	-1.527133469	-3.155027505	-2.928122489
-4.700978815	-2.92405251	-5.721578422	-5.151978744	-0.832992276
-3.891085204	-2.746665996	-4.454110648	-1.68048811	-4.773984512
-4.594496725	-3.422873195	-1.936108203	-3.857403153	-1.835149998
-1.499446778	-4.908643662	-3.689984434	-3.795832524	-1.902738969
-2.68724605	-4.350334744	-3.603533772	-2.681650566	-3.015695681
-4.941725781	-3.832432675	-4.261171649	-2.62358064	-2.558144494
-2.155800335	-3.359188955	-2.610155488	-2.249067596	-1.999415415
-3.818125067	-4.381212043	-4.301564144	-3.180711532	-0.688921839
-3.096399524	-4.918733218	-3.121152631	-5.684203734	-1.232976124
-4.030022514	-3.523671577	-4.666954586	-3.658797857	-5.232356999
-4.86342032	-4.722782924	-3.214429414	-5.368755689	-3.91143941
-4.41686213	-4.107866237	-3.666662509	-4.008152267	-0.608129341
-4.221957259	-4.131728255	-4.269480307	-2.040867896	-1.437743379
-5.282640382	-3.799955058	-3.083429617	-2.328138352	-2.248793283
-4.116597186	-4.293557476	-3.580594919	-3.495086615	-2.694516272
-3.67623573	-3.834467574	-3.608340341	-1.122036762	0.294506435
-4.784042457	-4.919905914	-4.129982934	-5.286013696	-3.463515834
-0.465851909	-4.891971634	-0.961045978	-4.608334218	-1.903100413
-4.531417498	-5.22795235	-3.690688994	-0.463301377	-2.464080044
-5.121863061	-4.953373558	-2.858260401	-2.506002282	-4.233223685
-4.361503452	-5.132894758	-4.662873107	-4.331700236	-2.950486292
-3.744880838	-4.967239091	-4.591013069	-3.849405178	-4.183911237
-3.288264373	-3.739350812	-2.588977502	-5.467303012	-2.942092242
-4.44863344	-4.844034734	-4.60006268	-2.748346048	-3.671079246
-4.29586824	-3.630995952	-5.0165997	-4.757465025	-0.031932904
-4.922034035	-5.494626011	1.687988112	-1.452594619	-2.622793377
-4.075955372	-3.246035099	-5.093860846	-2.92999406	0.393502829
-4.401655369	-3.612661302	-1.49176063	-5.261115955	-4.208378324
-3.959053848	-2.080661479	-2.675987331	-3.521629769	-4.74913139
-3.293541944	-2.422878555	-4.658277415	-5.64767995	-5.221208795
-5.272297662	-4.961303617	-4.875862945	-0.678353865	-0.950671673
-3.989966782	-5.617584903	-4.500935695	-4.029297782	-4.161252775
-4.853755709	-3.455638999	-2.458953507	-4.289833194	-3.979503224
-4.408378484	-0.975092265	-4.349409403	-1.246822491	0.069742554
-3.150395129	-4.170897266	-5.47810528	-3.472068098	-2.879116885
-5.492960886	-3.030562106	-4.632260905	-5.168362562	-1.92524868
-4.819103761	-3.444109962	-4.440447244	-3.896779697	-2.850159504
-3.970725297	-3.320019239	-4.678006338	-2.979664131	-4.441472615
0.698859571	-4.219118516	-3.785723814	-0.765656102	-3.55202235
-4.260395963	-2.387405304	-3.640681251	-1.203173124	-5.145252585
-4.777193152	-3.41060361	-3.591672351	-4.896920384	-4.446538816
-1.076982148	-1.84986187	-0.805757919	-2.644620257	-4.489926553
-5.21764216	-3.371635013	-3.956637873	-3.947610577	-4.322788495
-4.287710055	-4.247649962	-2.616341483	-3.686965549	-4.318896668
-3.219397522	-3.540965825	-4.693728044	-2.478417281	-1.142970114
-3.26377893	-2.278356612	-2.442260012	-0.437251684	-3.276778946
-4.162951921	-1.808368518	-4.539345986	-2.358690462	-4.339613166
-5.69494008	-5.496594456	-3.265841794	-1.05910721	-3.223429545
-5.036841203	-2.258328509	-2.438007768	-3.738495487	-3.381150899
-4.663519375	-2.921770567	-3.060036054	-2.644617472	-1.650423741
-4.410552363	-3.787057184	-4.588189759	-2.626503415	-4.91998591
-2.500539918	-3.074082885	-2.703247	-1.716399741	-3.662780826
-2.926966142	-2.630446633	-4.887443019	-3.377357582	2.992569894
-4.963232627	-5.07356356	-4.02354447	-3.267259436	-3.672958565
-4.221598268	-4.554434179	-3.842608119	-2.825981094	-4.02246267
-4.749757466	-1.794274249	-3.399199352	-2.389045413	-3.439522402
-4.670543105	-4.291883178	-3.787588544	-4.241551234	-2.505878666
-4.402214934	-4.650835559	-2.326534238	-4.663265176	-5.012416736
-3.107520259	-4.042900114	-2.785102215	-4.07476059	-0.115892381
-4.526425036	-4.051859297	-4.923869542	-2.954017161	-3.4653958
-3.738456959	-2.62076994	-2.467537654	-5.145055013	-3.374145411
-3.437997292	-2.998333925	-3.656712867	-5.340567227	-3.676414761
-5.097520776	-3.392924851	-2.745473011	-2.38359201	-2.997656009
-4.837156343	-3.908820583	-4.53936486	-3.338464248	-4.319443483
-3.386365852	-5.941443176	-3.940959789	-3.678473503	-3.336194296
-4.590281709	-4.639112724	-2.471117751	-2.280757064	-4.442122333
-4.649903206	-4.337913359	-5.09957746	-3.473703431	-3.685099377
-2.977971604	-3.543018067	-2.009527294	-4.146815652	-1.842738445
-2.747936246	-4.953310812	-5.026644905	-2.118501159	-0.33334693
-3.458327402	-1.998141059	-2.974252869	-3.738317232	-1.204105617
-2.587327203	-4.305835552	-3.77551071	-2.63444931	-5.219601264
-1.404512976	-3.676551172	-3.929363107	-4.366436876	-4.881188063
-2.469667166	-3.332559759	-5.386222874	-2.426109604	-3.035487616
-4.646507419	-3.809756255	-5.351371412	-3.81967279	-0.998835723
-5.059775412	-1.131973076	-3.084739897	-1.750822833	-3.964508271
-2.585511924	-2.330536969	-3.005532259	-0.667478167	-2.502252537
-4.202829006	-3.340218347	-4.055297527	-2.935911344	-3.491397049
-4.096645596	-4.840403566	-2.388292857	-4.190540647	-2.08984488
-4.247697686	-2.374671181	-4.672748654	-1.305344476	-1.500050293
-5.012954366	-5.096210527	-5.589674126	-2.156514559	-3.721141966
-4.562132358	-1.679584229	-3.891934449	-4.395019937	-2.566878455
-3.234725753	-3.793403903	-2.440222356	-4.27560902	-4.911073412
-3.499276253	-4.944690812	-3.62861322	-4.154350071	-4.105571688
-4.390086241	-4.252294329	-2.641732848	-1.192114375	-4.218629198
-4.521991455	-4.60426586	-3.420259526	-1.803244262	-2.303033213
-4.744594611	-4.340692968	-3.66768983	-3.931610365	-3.394970151
-3.161276203	-2.160166389	-5.042808951	-4.880649094	-4.119919216
-3.913461919	-2.100959606	-4.66665374	-4.22142913	-3.191161452
-3.923145843	-4.684604506	-3.718323026	-4.757578607	-3.118078308
-3.900140464	-1.669163108	-3.725324235	-3.749483654	-4.083421968
-4.400851617	-5.03792804	-2.64338639	-4.099011573	-1.687731631
-4.517476352	-2.768742152	-1.70104457	-3.441849855	-2.11433243
-4.06038508	-4.343459966	0.068289871	-1.989690298	-3.658534217
-5.258845443	-1.849460981	-4.480813956	-3.88954329	-1.549427819
-4.516261489	-3.693805751	-3.616547231	-2.050640107	-2.086854767
-5.008747201	-1.60614004	-4.68504055	-4.164644225	-3.535478514
-3.753233068	-4.97185137	-3.152412669	-3.266124048	-3.758767774
-2.691038081	-4.033119851	-2.816278347	-3.502343449	-5.56728596
-4.230723603	-4.659575008	-3.356131481	-3.906419517	-3.723874803
-4.052796943	-4.282341344	-3.055144594	-5.04658288	-3.148415398
-3.244505294	-2.661551327	-2.616898979	-3.904109067	-3.042619954
-3.0339165	-2.800706288	-2.486480178	-3.776392771	0.218706757
-4.226943146	-4.234169117	-4.241974377	-4.600381114	-2.82083831
-1.452805674	-3.520468142	-3.77924594	-3.348541961	-5.05179209
-3.937212008	-3.77188764	-4.186928205	-3.402882996	-5.0274516
-3.8656794	-4.228620875	-3.570471434	-5.229770733	-4.052241587
-4.428514697	-1.304309617	-4.307044121	-3.841000622	2.517185911
-3.238372432	-1.859448224	-3.767407553	-1.696287705	0.1237558
-4.578079182	-5.640754579	-4.843331752	-2.059364169	-2.005770242
-3.967733722	-3.013339666	-3.793566715	-3.219574398	-0.868441589
-4.007048697	-5.208354692	-1.704388327	-2.361671338	-4.228275096
-3.545780774	-2.019155728	-4.346874494	-2.321681375	-3.249988494
-3.621604811	-5.235124695	-3.753699765	-3.138008629	-5.286730169
-5.046502515	-2.038150501	-2.343453243	-0.875774003	-4.569058484
-4.471139743	-4.695920044	-3.256436514	-4.463275176	-4.213990661
-4.195728018	-4.300100502	-3.40561164	-2.343233866	-3.884934531
-3.184276065	-2.407565244	-4.429825862	-2.889698677	-3.443217904
-4.043880177	-4.660958863	-5.104036243	-3.284991692	-4.871296974
-2.169949376	-4.700275176	-4.151958886	-3.60954991	-3.759141694
-4.832138029	-2.786246494	-3.908065291	-2.581898	-3.183634647
-1.996800498	-4.521909481	-3.860404166	-4.220024019	-4.3225105
-2.913615429	-0.518908913	-5.225539342	-2.771461893	-4.444245803
-2.763444689	-4.587783286	-3.680720296	-4.72224752	-3.621101107
-2.52978672	-4.023008999	-2.063175331	-4.358983048	-2.763524686
-2.520378603	-3.368153125	-4.039516359	-1.672057607	-3.049300291
-4.182670859	-5.531822879	-3.990184718	-4.208361085	-1.867976047
-4.563318034	-3.833454589	-3.984776975	-4.829135069	-2.715299321
-3.133540144	-3.177511656	-3.482677627	-2.379405377	-3.515875391
-5.352419734	-3.699044324	-1.85894325	-2.990832596	-2.327150429
-4.393313121	-3.756148297	-4.784205475	-4.42912372	-2.512114378
-2.402928144	-2.631389155	-4.46192709	-2.598337516	-3.575340554
-5.168191671	-4.657119229	-3.525428057	-2.920721577	-3.33593669
-4.816813453	-5.351896802	-3.781611877	-1.514784201	-3.056650255
-0.737810897	-4.688462825	-5.016667689	-2.473858452	-3.626939292
-4.219924353	-4.28288784	-3.531350757	-1.284040888	-4.370671865
-1.676276802	0.503385877	-0.603236785	-1.711527279	-4.106884418
-4.13670603	-3.742749871	-3.421357687	-3.070956096	-4.023307217
-3.111258532	-2.644366588	-4.73755321	-4.860358859	-2.525991769
-4.028961967	-3.672743937	-5.363253678	-0.135587977	-3.541595297
-4.987244094	-4.125565667	-2.806439338	-2.928477987	-4.237822772
-4.792626675	-2.635870474	-3.052424774	-1.096116169	-4.788859309
-3.545922973	-4.080956092	-3.240796065	-3.779832485	0.758585169
-3.349412386	-3.998016855	-4.432180549	-2.083284453	-2.207109512
-3.981422871	-3.343484875	-4.908565494	-4.773421371	-2.271975945
-2.830022442	-4.57302054	-3.733627583	-4.238564531	-2.339061855
-5.946385398	-3.955732918	-4.24737713	-3.855651094	-2.370910613
-4.973049221	-3.610952882	-4.236964578	-5.019913993	-1.054462816
-5.23861162	-2.363661949	-2.608999564	-4.624400127	-2.286277963
-4.831113054	-3.703399152	-3.458375155	-2.972860528	0.378822525
-4.80409317	-3.095210426	-4.357433631	-3.668853419	-2.836299805
-3.787441956	-2.424436097	-2.672843456	-0.265773964	-2.282289694
-2.15775876	-3.632389183	-2.511092549	-1.799528857	-4.620163339
-3.848592283	-5.383401341	-1.838546817	-2.797368307	-3.286035006
-4.475658997	-2.472034466	-2.242698253	-3.328955758	-2.849721381
-3.239587958	-4.327358664	-5.026052417	-3.945064257	-3.502048447
-3.680633339	-3.911091104	-3.723644429	-4.033459216	-2.144384194
-5.265478742	-4.734794161	-2.173343022	-2.687469679	-0.769027855
-3.912428513	-3.62567299	-5.375252236	-3.462473307	-4.301796162
-4.257670013	-4.896269917	-4.775622727	-3.69229407	-2.817779092
-4.056397474	-1.421643564	-0.46463725	-4.605222211	-2.321076891
-3.682162736	-3.574192327	-3.220666031	-4.661485684	-2.095867806
-4.376016461	-3.775418539	-2.895654099	-4.234704024	-4.671865629
-4.87208893	-4.996026206	-2.890804706	-4.36888613	-2.570897443
-6.032548919	-4.041845425	-1.038872996	-4.115850665	-4.471377328
-5.637827149	-4.771820656	-3.609877563	-4.023816152	-1.987216551
-2.116382965	-4.352672134	-3.412089072	-3.07296223	-5.059997212
-3.325422676	-1.384100154	-3.620322386	-1.067893129	-1.832497634
-4.644194712	-4.369676795	-4.642187503	-3.016200075	-1.049672117
-5.615444302	-4.112580186	-3.371205087	-4.370209775	-3.330783067
-3.88182956	-5.197933925	-2.498755371	-3.535667125	-1.228785404
-4.253301282	-3.351097631	-5.070830068	-4.201695261	-2.712187281
-4.585978276	-2.699632971	-2.143427888	-3.877802148	-3.499068938
-4.443630487	-5.596076676	-4.546389731	-5.101012162	-6.094422175
-3.728324868	-4.439313901	-4.282510308	-1.25896449	-4.133953549
-4.788636084	-3.675149203	-4.494331393	-2.673395591	-2.813821339
-5.088048611	-4.109294741	-4.059387332	-3.730342391	-0.86825687
-5.042383303	-4.477849954	-3.899366216	-3.705137117	-4.055713801
-2.511725508	-3.191499875	-1.835031156	-0.265638425	-2.396680729
-4.35969271	-2.746175388	-3.913832068	-4.038525649	-3.001990663
-5.771657567	-3.17705726	-3.129808718	-3.36519461	-3.200924983
-3.937477156	-4.17837539	-0.670810906	-3.024195145	-2.423078911
-3.770791912	-5.083090179	-3.239192157	-5.699194407	-2.793372399
-1.910678432	-4.011104324	-3.911599081	-4.336168596	-3.126151335
-4.254978513	-4.947303522	-4.391247578	-3.043069664	-3.293770805
-5.020914487	-3.873193884	-4.419366917	-3.435520411	-4.220643614
-4.530222126	-4.098130575	-1.328833354	-3.356848232	-2.523901694
-2.140084391	-2.976823317	-0.657702832	-3.48114325	0.34244671
-4.360169101	-1.509185417	-2.120310036	-3.780810004	-6.642548309
-4.990224914	-1.706261734	-4.71883038	-2.090677002	-3.553679173
-3.776081425	-5.163936566	-4.561446571	-2.905800523	-1.729079026
-1.620807145	-2.397347694	-4.202727167	-4.564028694	-2.081231025
-4.925624079	-3.518859477	-2.866193273	-3.629131372	-5.552340728
-4.916422632	-4.404254731	-4.935148287	-3.03501139	-0.936093302
-3.744230081	-3.789419047	-2.211746957	-2.062507711	-4.035990513
-4.18759278	-3.779801003	-3.747414757	-0.079385111	-2.93972523
-1.314386369	-4.622395525	-4.112978881	-3.263645454	-2.523124749
-4.788763433	-3.074491888	-2.779572182	-2.22519019	-4.529338823
-4.536235661	-3.788567253	-3.160471594	-2.380694742	-4.218504545
-4.654219934	-4.460428321	-3.42601239	-4.380984497	-2.482809446
-5.111680755	-1.99875737	-3.800092811	-3.838146197	-2.55984099
-5.766578256	-4.650392697	-3.397511508	-0.63531488	-4.501635936
-3.621263003	-1.744297147	-5.427192073	-3.946924449	-3.778944551
-4.270866382	-5.258367073	-4.062842857	-3.779225866	-3.153594709
-4.679848905	-5.364600695	-3.865229443	-3.902264344	-5.02500618
-4.691505286	-2.319695801	-4.663499055	-4.57581824	-3.018966883
-2.950625446	-3.871463761	-0.749824249	-4.243560844	-4.334805062
-5.19749349	-2.680252947	-1.183727754	-1.971352237	-4.173523189
-4.398151308	-4.057114707	-3.35503769	-3.252014338	-3.772283436
-3.895675111	-2.612251223	-3.39352254	-3.838670636	-4.260122973
-2.588643974	-3.644114104	-2.41484219	-1.817452398	-4.449237079
-3.551829154	-4.732082257	-4.742529685	-3.759969369	-2.713149772
-5.054932535	-3.085219771	-4.442128053	-3.336990545	-4.173670456
-3.948027811	-4.980627142	-3.981882861	-2.398973918	-2.553512295
-3.928355608	-1.964629993	-5.590353631	-1.91226771	-2.378826599
-4.270301544	-3.986622397	-4.400978756	-2.05579362	-2.538432024
-3.19702013	-3.27686338	-4.488478314	-4.83347053	-3.061306894
-3.82132906	-4.819526776	-3.248705431	-3.565226475	-3.774099604
-4.926874862	-4.226743006	-4.716451757	-4.968390949	-4.291299316
-2.530549586	-4.568022067	-3.183801507	-3.796029464	-3.866464765
-3.592257695	-3.243580661	-3.329919267	-4.839827563	-3.60165447
-2.683057145	-5.0542197	-2.965558788	-2.171828318	0.974367519
-4.450327079	-3.735683819	-4.566426789	-1.251509789	-5.86400663
-4.315308439	-4.572092063	-4.840195445	-4.422915371	-2.408827745
-4.379808466	-3.257560805	-2.783537791	-4.090433356	-1.603923546
-1.42358622	-3.155041866	-3.549858943	-4.240031961	-4.176922342
-4.856008389	-3.540406527	-2.982843249	-5.480736057	-3.557024929
-2.821685141	-5.068892016	-4.2471982	-3.716771104	-2.206882187
-4.788632609	-5.078693534	-2.070196578	-2.977492669	-3.989806226
-4.590375221	-3.372807583	-3.497377173	-3.555458467	-0.65386892
-2.147933311	-4.76522992	-2.908516499	-3.661035475	-1.030426928
-3.011192484	-4.627341166	-2.932015456	1.445776411	-3.303104939
-3.231536105	-4.355465381	-3.132082934	-2.895207208	-5.792281974
-4.017171001	-4.639323128	-4.233965121	-5.228251265	-3.861149186
-2.508058179	-2.873584794	-2.849881249	-1.147104809	-3.863557346
-4.490886425	-3.70183247	-0.651165691	-3.92691966	-3.889624752
-4.285106304	-4.400185341	-5.07120664	-1.949925538	-1.564168438
-4.494641274	-3.840178081	-4.614809115	-1.128706583	-4.187011093
-4.775322407	-3.373878501	-3.663355775	-0.938882738	-3.287632577
-3.350217111	-3.836620583	-3.389868365	-2.044835995	-4.2948434
-3.187092523	-4.451316508	-4.215218289	-0.918571712	-2.567190803
-2.286763921	-4.345212867	-2.97788146	-3.74316092	-4.353680054
-4.276804436	-0.922782593	-0.865280956	-3.259918913	0.000197037
-4.505344719	-3.340538702	-4.615027504	-2.84766408	0.859073199
-4.828868058	-3.557676868	-3.829085866	-3.902134441	-4.293698719
-1.985619561	-4.030160956	-2.612785388	-2.85269639	-2.265943492
-2.148627939	-4.177508344	-3.24705271	-4.509010461	-0.583606348
-4.494822554	-4.343906399	-3.150655665	-3.795873474	-2.308117775
-4.323686202	-3.839039018	-3.535247046	-3.907553458	-2.35618733
-1.909261082	-3.392096853	-3.338195172	-0.506786226	-4.56923443
-3.586840157	-5.276488094	-4.758780216	-2.691977469	-3.548505808
-4.287471988	-0.678405765	-3.332917441	-2.619874724	-1.792809882
-4.838368213	-2.542514584	-4.584937108	-3.169378646	-0.178357425
-1.914716807	-4.465505961	-0.924345423	-2.987686152	-0.359479441
-5.097087536	-2.194476961	-4.554954471	-3.506754766	-4.675040271
-2.125545348	0.032894581	-5.140069291	-1.943754731	-0.065997683
-3.080269085	-2.772240811	-4.530012675	-1.686112081	-4.645036555
-4.626724762	-3.915597914	-5.364720078	-2.372114318	-2.584252541
-4.371630593	-4.976323834	-4.071476278	-0.146749873	-3.743860121
-4.586460857	-4.797924754	-3.230594735	0.41365001	-3.173370478
-3.98946763	-5.581698939	-3.986844312	-4.538865194	-4.126674943
-3.469515366	-3.225599628	-1.805652573	-0.975489589	0.312407708
-4.345838627	-4.15985364	-3.093902093	-5.061984373	-3.060599086
-2.364308339	-5.191901058	-5.770491155	-1.403325431	-1.976023542
-1.96394463	-4.005654728	-4.191112427	-1.678745101	-3.166682865
-4.320704156	-4.145103637	-4.690275271	-0.6697176	-3.246599829
-3.265121421	-3.992942636	-4.479790264	-0.510597776	-4.86381233
-3.187187683	-3.708807515	-2.389843734	-4.168014115	-0.171717342
-4.241968238	-3.518715459	-2.88980311	-1.767926527	-4.968981711
-3.875611667	-3.512472447	-3.918970688	-5.049795854	-3.089744717
-4.288409632	-4.6126416	-4.203445959	-4.511044039	-1.695434664
-4.017816462	-3.718902244	-1.260924195	-3.76790477	-0.834324931
-4.804888184	-2.118798143	-4.939885365	-0.767972723	-4.161255358
-5.054033968	-1.15795568	-3.941974937	-4.263203025	0.83899643
-3.690880836	-3.424554196	-2.875813793	-3.855075216	-4.576388959
-4.03512341	-2.828480283	-4.198125159	-3.190514029	-4.80885594
-4.923710679	-3.623651353	-3.936174778	-2.36773623	-5.123677814
-4.101447207	-4.727326865	-5.728763554	-2.940507321	-3.942474912
-4.717335957	-2.409925794	-3.990351904	-3.77466286	-5.799111522
-3.724114362	-2.728543302	-3.946761804	-1.765733078	-3.82571283
-3.443262786	-3.391823839	-3.157034274	-4.26103072	-1.23065051
-4.66797387	-2.899431283	-3.746142154	-3.232038273	-3.750403797
-3.272931857	-4.518297971	-5.326215969	-4.073669626	-3.381988769
-4.128469357	-1.039203543	-0.01109984	-5.081234749	-2.286473705
-3.790958198	-4.102579165	-4.457388686	-2.476631718	-4.412795335
-3.115880879	-4.546052777	-4.458854533	-4.66217133	-3.254581904
-3.341198448	-4.26400076	-5.36405611	-3.947187498	-2.170309348
-3.562925697	-2.134291463	-3.711691084	-2.624461673	-4.30265478
-4.494860219	-4.507632841	-4.50018714	-4.019690215	-3.075077562
-5.205227009	-3.829915986	-5.041233075	-2.956638694	-1.704211916
-4.815494648	-3.264864388	-3.98397301	-2.58382132	0.064155885
-3.206830782	-3.277923184	-5.403369605	-3.79296243	-2.739653302
-4.25931679	-3.452249472	-3.937389243	-4.306139241	1.695387507
-3.261919974	-2.835840163	-4.464600428	-4.191848865	-3.263480428
-4.802688074	-4.397038601	-3.30376141	-0.41186642	-2.624829419
-3.566881491	-5.258783006	-2.615572015	-5.217839631	-4.737474804
-3.95348268	-5.59694684	-2.375452972	-3.806638083	-3.162167918
-4.121618948	-3.032971507	-4.446434842	-2.499675828	-3.832858833
-3.732461742	-3.406022748	-4.442567178	-3.963059882	-1.413299896
-4.870077573	-4.713758381	-3.542044407	-3.07100088	-3.786578233
-4.110492117	-4.229810194	-3.897789266	-2.661250888	-2.996119523
-4.245838142	-1.826344986	-1.190926093	-3.021791257	-3.236165839
-3.813465812	-1.440017363	-3.758365326	-1.883636823	-4.464469132
-5.597144908	-3.768867145	-3.337200431	-1.000053689	-1.534961797
-4.97191635	-4.018796104	-2.124341217	-4.90316263	-3.579055204
-4.640863286	-3.076959182	-3.190142036	-4.869421237	-2.860513563
-2.530563826	-3.143348455	-4.699779293	-1.291959215	-2.114562631
-4.090682323	-2.91962669	-3.637456226	-2.044765627	-3.159667702
-2.909684221	-4.900019169	-4.33080821	-1.913512416	-3.507807681
-4.473128042	-5.008851229	-4.868642733	-5.453656556	-2.59108268
-4.554924171	-4.378154545	-5.535582128	-2.640229844	-3.987806598
-2.897158123	-2.30362746	-4.368173177	-3.297726171	0.29247676
-4.33476786	-2.523633686	-4.173727603	-3.446057796	-1.894401539
-3.868845818	-3.706628751	-3.07712027	-4.531246017	-3.640275849
-5.534144959	0.076216241	-4.430085017	-1.76205883	-3.186328895
-3.226980081	-0.963774207	-4.059819121	-4.449525939	-2.435895058
-4.498307249	-2.044505904	-3.593261305	-3.662722328	-3.278256804
-2.164781027	-3.281614313	-2.514630295	-4.030643699	-2.958342708
-3.025900057	-4.071976789	-2.23686404	-4.261191546	-2.907152045
-2.636161279	-3.236373149	0.861340436	-3.51356383	-3.207260891
-5.984098978	-2.828758306	-3.528796621	-2.949241763	-1.078217407
-3.050253548	-5.760312225	-3.004534938	-2.911825379	-3.363902016
-3.130794407	-4.72805311	-4.654664609	-4.909960777	-2.950769074
-3.283694055	-2.378595578	-3.534064346	-3.435203297	-4.010332534
-1.966853129	-3.040991997	-2.400525382	-4.116734384	-3.893754746
-4.450079461	-1.287198548	-3.424784883	-4.074953602	-3.06582582
-4.906126708	-4.882352491	-2.600132224	-3.912829545	-3.624111694
-4.469951959	-1.759407675	-3.276307325	-4.355265718	-3.590493004
-4.413686699	-4.511219726	-4.135645838	-2.953847589	-4.6669305
-3.88399457	-4.469867581	-4.92281857	-1.474824583	-3.300299322
-5.47416904	-4.553065172	-3.383748519	-4.578979481	-2.856877829
-2.993053257	-4.606758747	-3.706639344	-1.561004946	-1.5962703
-4.054115662	-4.451227178	-3.546020059	-4.61636645	-5.375138074
-3.082834676	-4.658209898	-2.889975204	-1.487637521	-0.505372033
-3.56757486	-1.985003384	-4.774996833	-5.485302656	-2.648329124
-3.782656657	-3.038268105	-0.966952882	-2.823922943	-2.575562471
-5.126846534	-3.406961152	-1.990233184	-5.235616946	-2.811271814
-3.278453036	-4.730665838	-3.937083445	-4.581445665	-5.546002027
-3.694307074	-4.821400322	-1.346453149	-2.044710343	-2.304867552
-3.889889264	-2.75421885	-2.237686073	-3.919748964	-3.480689077
-4.256097675	-3.335218071	-4.66115928	-4.924813736	-3.515228853
-1.181054308	-4.79516052	-3.647794381	0.568586411	-1.935963287
-3.797658201	-3.766356791	-3.753885465	-2.096501213	-1.717318753
-4.73678024	-2.569170001	-4.777763686	-4.328821326	-1.089489442
-3.517640983	-4.122649639	-5.62631888	-3.75661565	-4.128116268
-5.029561632	-5.46715478	-4.099302497	-1.661993897	-1.78940269
-4.980761887	-0.883654536	-2.022650367	-2.376839905	-3.642342594
-3.805220311	-4.55751976	-4.657925447	-3.448065562	-2.031027803
-3.855917251	-0.604819023	-4.939965212	-4.257948522	-2.637630538
-2.728541626	-4.526278493	-4.514702339	-5.457642753	-4.934399021
-5.295315225	-3.661821289	-4.220655029	-3.992120668	-1.937019313
-4.005389847	-4.100502232	-3.53977188	-3.190544208	-0.60658563
-4.361417839	-1.44316663	-3.162414614	-2.824508227	-5.498092912
-4.863504962	-3.716520273	-1.139963936	-4.180401757	-1.675161213
-5.252637373	-2.671092507	-3.62200727	-2.011647716	-1.375396649
-4.492107853	-3.82811802	-2.491215829	-1.259201366	-1.917031446
-5.259178664	-2.551872697	-4.483766357	-2.30439866	-2.722207109
-2.486730368	-4.700483388	-2.826610935	-6.087417856	-5.990333975
-3.627646868	-2.254007742	-2.950825448	-0.491351023	-3.640663688
-2.900981966	-4.863930573	-3.536163575	-4.502346252	-4.625683187
-2.600007922	-3.583242719	-3.990375229	-2.899803152	-4.987581455
-3.334367924	-2.508574552	-0.759049318	-5.311064612	-4.457867017
-3.970470068	-2.393912096	-1.637048065	-1.690072682	-4.224222527
-4.512983944	-4.545326237	-4.98260377	-2.872696086	-3.045643715
-4.808624261	-4.123963838	-4.39016924	-4.996968194	-3.308865398
-5.637765629	-4.076400724	-2.301476053	-4.727109299	-1.852731883
-3.348696626	-2.869860665	-4.47282618	-5.198232564	-3.37583344
-2.706899037	-5.023679442	-3.390950375	-4.131524447	0.369822496
-1.785523127	-3.313899691	-4.932842706	-3.186843863	-2.91305604
-4.587011995	-2.844642566	-4.804268294	-3.194889998	-3.611004708
-4.134217898	-4.619007895	-3.452204924	-4.445784681	-2.898364832
-5.445816638	-3.901005397	-4.086710282	-1.057193467	-1.645491174
-3.915509213	-3.768063894	-1.577448192	-1.799796831	-4.041576121
-2.26572563	-2.409135515	-3.723100389	-4.058905659	-2.747359626
-3.8904879	-3.779179975	-2.826917788	-1.708841783	-3.50410361
-4.321865132	-5.236536678	-5.335468819	-1.005530883	-3.464360029
-3.70837663	-4.110696703	-0.424381803	-4.597342393	-3.411567238
-3.079218031	-5.285632282	-4.8342579	-3.429035821	-4.827699836
-3.345213897	-5.421522131	-0.579963054	-4.784934521	-4.837194649
-4.49235512	-3.84453802	-4.714523699	-1.728514373	-5.197366196
-3.046526529	-3.696718976	-5.153645078	-4.23397739	-2.630878527
-3.522288773	-4.063805369	-3.873563324	-2.557213266	-4.249136582
-2.928521815	-2.901807762	-1.878774637	-4.459577719	-4.933161793
-3.582422125	-4.219455791	-0.330440144	1.581818876	-0.732071919
-3.775781015	-3.927935438	-3.707216152	-2.545299685	-3.204211751
-4.271613176	-3.816291134	-4.340752907	-3.298185244	-1.390491398
-4.838689618	-3.559085626	0.438127378	-4.734088299	-4.160498972
-3.706431443	-4.117817825	-4.327623424	-2.892021656	-2.004005123
-4.444935867	-5.809504241	-4.764193644	-3.745512391	-1.700343329
-4.789023296	-4.481637165	-3.241992177	-4.884933244	-0.645376451
-3.779940533	-5.561325469	-4.098658271	-4.472753528	-3.96798985
-1.014278989	-3.756059735	-2.943176366	-3.759746062	-1.226327507
-4.189872452	-1.528883182	-4.329862233	-2.010525232	-2.593680189
-3.669233271	-3.935451955	-2.002479153	-4.457338942	-3.625547191
-2.965931045	-3.926400468	-3.889027066	-1.130137555	-1.749286133
-2.610262828	-2.662760701	-4.460095513	-3.413583475	-2.970645833
-3.383858427	-1.839767734	-3.722551479	-3.837803259	1.165136801
-2.68949421	-3.984708584	-2.038886441	-3.82558752	-2.501082205
-6.20954373	-2.949689297	-4.308976028	0.255638517	-2.396299848
-4.828652779	-3.007839763	-1.952973773	-3.474038394	-2.580018818
-4.83805209	-2.229484726	-1.744419707	-1.301530567	-2.099745467
-3.015512397	-3.588110394	-3.734195725	-3.698222528	-3.128535922
-4.994524907	-4.954154379	-4.154201636	-4.562141939	-4.822029798
-3.959956919	-4.078840448	-2.159719344	0.117133923	-2.417107158
-3.40905923	-1.955931128	-3.018839462	-0.86894234	-4.06928603
-1.457643755	-4.531683947	-3.963089314	-2.955757473	-4.288563396
-2.838143207	-3.598471291	-2.28675842	-3.695307071	-3.306443205
-3.741356581	-3.504217357	-5.154661069	-1.81947567	-3.943319759
-4.011533945	-3.608232126	-2.684540994	-4.517324823	-3.41535652
-3.246633141	-2.307140799	0.79630285	-4.62259773	-3.958671665
-3.279921984	-4.417102861	-3.36493965	-3.868136902	-3.386956381
-3.581261188	-4.088619085	-4.546328623	-0.908685734	-1.351858262
-3.892537648	-2.974989023	-3.532438809	-2.922235485	-2.827594918
-5.098827261	-3.207846009	-4.08942843	-3.484002555	-3.98742003
-5.650538192	-3.748079431	-3.204431007	-3.440626373	-1.097248391
-3.004116964	-3.438415394	-3.18653157	-4.369225633	-2.038528692
-3.079320737	-3.758490437	-3.452492409	-3.851752424	-1.865563848
-3.87959856	-4.704204452	-1.89532939	-4.280075763	-1.495615201
-3.979999503	-3.744440725	-2.28435612	-2.152797058	-2.842860908
-3.998951471	-1.95713087	-3.040652982	-3.888579486	-5.116619213
-4.066279537	-5.068041355	-4.465112889	-2.574633537	-4.145802051
-5.233669842	-4.97744256	-3.803707491	-3.711469809	-2.124506901
-4.167270088	-4.514702815	-4.705525195	-3.420179189	-4.680888818
-4.313678477	-4.479614557	-1.884218343	-4.53690958	-3.265040083
-3.796395037	-3.025050656	-3.060409685	-5.085261995	-3.087701639
-3.805731109	-4.168990746	-4.842221986	-3.941552493	-2.817337308
-3.261965071	-4.367946367	-4.643876476	-4.088178106	-2.531277866
-4.475398437	-5.64420503	-2.520634177	-4.193869377	-4.790544257
-2.373961828	-4.209711791	-4.950692073	-4.568236996	-1.175395362
-0.653198144	-4.548887976	1.408619279	-2.321593628	-1.466819452
-4.370735135	-4.053998331	-1.368197156	-4.239898412	0.453293479
-4.657597691	-0.77034158	-3.684911242	-5.303161789	-2.681866192
-2.78117614	-3.350224121	-4.361416037	-4.727045786	-3.512965542
-2.641136404	-4.758604527	-4.267804648	-4.800545458	-4.91905117
-4.409001344	-2.724909392	-3.899827113	-3.817032686	-2.302894032
-3.55558577	-2.882456528	-3.760794451	-4.830222647	-4.270050903
-4.531630053	-2.251245873	-3.177329463	-2.796947223	-2.138658125
-2.846854297	-3.850221215	-4.634955356	-1.891429406	-3.638976802
-3.139188602	-3.898960024	-2.106205399	-3.537692145	-2.918843566
-3.149668534	-3.030750499	-3.083129614	-3.551702462	-1.044083529
-4.806842666	-2.786840646	-2.178586691	-1.679812076	-1.814467946
-3.457281473	-0.911495589	-2.444100214	-3.224775069	-3.261017235
-2.802603616	-4.417562232	-3.765228321	-4.699741046	-4.00582932
-5.437516312	-4.330564757	-5.118069514	-5.370020511	-2.945931595
-4.96243002	-0.370655863	-2.397969451	-1.488545378	-1.887236074
-4.93381698	-5.480779354	-4.150330957	-2.60195787	-3.658821298
-2.404114368	-5.133981671	-2.67828082	-2.891044739	-0.913329128
-3.487879151	-4.770178296	-4.053103375	-5.015909666	-3.120727359
-4.986897823	-3.569224368	-3.710587969	-4.420776648	-1.608158055
-1.759804814	-4.702691207	-4.236868852	-3.595513864	-0.6141904
-1.954480869	-4.52714307	-4.000203695	-2.371474296	-3.202841597
-3.395546598	-5.053555036	-4.100327903	-4.265514752	-3.721082482
-3.267321888	-4.876981104	-3.532941378	-4.384102087	-4.32634872
-4.111275188	-4.231290238	-1.868965952	-3.776229198	-2.518237034
-2.585107654	-4.124399738	-6.817262457	-3.577363813	-2.081935209
-4.172271412	-4.276967172	-2.876532034	-4.606978168	-4.831607342
-2.350765369	-3.865393031	-1.874224269	-4.896069865	-3.1458239
-3.643287626	-4.996942398	-3.769636558	-3.338359303	-4.391341474
-4.971431965	-3.898258845	-3.387344127	-4.029368536	-1.402289925
-4.616516092	-3.633512348	-4.247385308	-5.142175474	-2.962949024
-4.488429896	-5.255488974	-4.011952916	-3.203890101	-0.646300853
-3.944152148	-5.226122754	0	-0.925706297	-3.495625119
-4.874758847	-2.969507376	-4.305797103	-1.281978783	-4.095808626
-4.047781692	-4.373451945	-4.38434696	-5.337996165	-0.445868095
-3.888418164	-4.417060312	-3.572376405	-2.487814385	-4.91362005
-4.83399029	-4.337736664	-5.265430537	-4.634389652	-1.3430949
-2.844843668	-4.360476508	-0.418292189	-4.45808452	-3.591939759
-5.146324866	-3.04654526	-4.701399067	-0.21381453	-2.08438138
-4.923995465	-4.668375599	-5.000006401	-1.141148015	-3.644654963
-3.277139538	-3.875701051	-3.786847508	-3.070889273	-4.358498049
-4.486467627	-4.077781163	-2.294554887	-4.123121651	-0.425282459
-4.093937642	-2.867285419	-4.063959636	-4.904582048	-3.740513592
-4.047507974	-4.227033721	-4.771324123	-0.740851793	-4.723231494
-2.603574844	-5.088889306	-3.804055608	-4.322152052	-3.842815651
-4.609160742	-3.913455405	-4.719159623	-2.597349639	-3.88101844
-4.800447596	-4.06403844	-4.478491711	-3.801044725	-3.192491911
-4.049404659	-3.434737111	-3.194550164	-3.877665462	-3.591904593
-4.14765554	-1.148057184	-4.755075508	-2.402651324	-3.90682488
-4.115615939	-2.600310299	-2.877283266	-3.09244662	-2.456663187
-3.656460666	-3.892533686	-1.170525407	-2.599101366	-0.019601826
-4.898136575	-3.834767432	-3.893017644	-1.478144762	-2.589355593
-3.197433718	-2.429375047	-1.994952879	-4.25630456	-4.569689942
-4.577868267	-3.19951283	-3.298669274	-3.068420178	-5.05633735
-5.137499052	-6.449381993	-4.641327716	-4.861682876	-0.952078604
-5.156331979	-3.612790105	-1.386941957	-2.63498806	-1.90427476
-3.366597698	-3.580373771	-5.137429429	-0.775538686	-2.918998065
-3.399402856	-2.371993944	-2.612071376	-3.090223387	-4.493454265
-3.193934521	-3.811095432	-3.986683297	-4.328026127	-4.456053059
-1.005926437	-5.162104014	-2.011947488	-4.104428287	-1.97832708
-3.482027827	-5.322228429	-1.977517388	-3.950249728	-3.109797092
-3.544452931	-3.736763107	-4.301131833	-0.411102709	0.708631171
-2.992516919	-3.378861196	-1.123987926	-4.595220743	-3.435309554
-3.802699834	-4.139617116	-3.512346375	-4.397368723	-3.510058477
-3.527675054	-4.91756857	-3.471324871	-2.990686285	-4.099632817
-5.051142529	-4.465813506	-0.973316904	-4.980297194	-1.911729493
-3.439607912	-3.428620779	-3.00343905	-2.609346165	-3.760325695
-4.787765271	-4.760122891	-4.139184242	-2.372297723	-0.901148424
-2.922948636	-3.162576497	-3.359784063	-1.337450666	-1.079696867
-4.734359534	-3.623991075	-4.361578409	-2.749405514	-2.062335552
-3.793847521	-2.452905024	-0.603751724	-4.986735732	-2.685595145
-3.822693852	-4.359147584	-2.962527981	-3.723308275	-1.572405873
-2.172094899	-3.69149468	-2.947755195	-4.173748995	-0.62157425
-5.372252885	-1.38917061	-3.108116495	0.200935258	-4.105999507
-4.709611904	-5.105209984	-4.371500563	-4.341870866	-3.90450981
-4.509221077	-4.057662519	-4.852860532	-1.53496116	-5.050520431
-5.227217288	-3.796422088	-3.893350232	-4.911592989	-4.008253822
-4.989536876	-5.345643013	-0.72582743	-4.290218649	-2.956554395
-3.202834038	-4.366410966	-4.420423885	-1.901823954	-2.675485309
-3.577927897	-3.56130069	-0.683744641	-3.184497226	-3.991981374
-4.313371644	-3.862913969	-3.998885586	-3.358943133	-3.619773182
-4.30092636	-3.34117682	-4.2973379	-3.383920952	-1.762886424
-4.019984155	-4.490031716	-2.265971933	-1.403557998	-3.477402623
-4.180710955	-2.603489059	-4.385376582	-4.346499616	-4.7622152
-4.46414427	-2.685995671	-3.827812807	-3.152114295	-3.318448805
-3.175256882	-3.15856072	-3.814608061	-0.232024895	-4.220918883
-4.510983638	-4.0121343	-4.873797777	-4.855582258	-3.829792837
-4.738667525	-3.72770088	-1.04405667	-1.997970666	-2.514786807
-5.063657436	-5.039573491	-2.3611559	-4.664214032	-4.61385669
-4.078580727	-3.842605181	-2.781031249	-0.349263133	-3.511435505
-4.466485393	-4.111764265	-4.401536659	-3.77185486	-4.975780481
-4.164210585	-4.4794637	-4.241648046	-3.581884122	-3.383596444
-4.361571255	-1.37575728	-3.930314711	-2.999374723	-3.096923312
-4.924452242	-3.851560323	-4.802007289	-2.934046314	-1.703808095
-5.302504609	-4.231203004	-4.587016138	-2.444303705	-3.553476744
-4.046671662	-4.532700092	-1.229958404	-4.87363909	-3.76557579
-1.771290214	-4.704031381	-5.895799251	-3.464969085	-4.594360211
-3.490201189	-2.851360523	-4.687231695	-3.044029906	-4.474600687
-3.343139485	-4.559382461	-3.824079173	-3.989837278	-5.189742922
-4.902189312	-4.34816173	-4.223161671	-3.539314771	-3.441954071
-3.681474308	-3.815526183	-3.108472662	-4.321441043	-2.709884682
-3.574476505	-1.822231155	-3.867858217	-2.609287895	-4.122033633
-3.789549906	-4.615863036	-4.657422274	-1.396535708	-3.394996413
-3.405062734	-3.447713207	-5.395023088	-3.151691886	-3.946214929
-3.750647385	-5.077829827	-5.641863153	0.40690031	-4.258835347
-4.785090458	-2.934072344	-3.96714075	0.415117388	-2.648943001
-3.395792912	-4.130112091	-2.276856633	-4.621378759	-3.182147291
-3.91055715	-5.263003211	-1.18175042	-3.807106855	-3.098687875
-2.707001904	-4.265445732	-3.195494044	-3.386567138	-3.538068037
-4.679184708	-3.653341975	-3.979759953	-1.005386176	-1.765468873
-2.849281451	-3.733757971	-3.490405142	-3.202220045	-1.78712059
-3.365550093	-4.632839043	-4.22098933	-5.402289315	-5.048392329
-4.367216727	-5.73555851	-3.291505147	-1.936349361	-4.558327797
-4.23306124	-4.936734037	-1.57723667	-5.008935117	-1.990063669
-4.244451548	-4.657176062	-3.979893625	-1.476626111	-3.687149828
-4.399034273	-4.387536121	-2.086460998	-5.298037615	-1.486030023
-4.495055659	-3.330227748	-4.765784644	-4.450115545	-3.54332543
-3.616269094	-1.164081502	-3.870377354	-4.274725252	-4.051955491
-5.168391796	-3.791334924	-5.312375128	-2.826847983	-1.457167293
-3.15769263	-4.267569582	-3.330231248	-4.212696237	-2.422699698
-4.72859863	-2.893463086	-4.19355544	-2.048857595	-3.415288326
-4.107840673	-3.498966965	-2.966877164	-3.325653868	-3.88863572
-4.568823938	-2.82865952	-4.130276304	-2.200793864	-4.748875527
-4.082158542	-3.360947634	-3.754137763	-1.658332528	-0.191764178
-4.016004266	-3.565045608	-3.052164603	-3.218463696	-1.837909997
-4.522150652	-5.227684342	-5.639058549	-2.062752095	-5.488453627
-3.000302468	-3.248080896	-4.984411558	-2.782722545	-3.274584088
-4.474889744	-1.339408098	-2.408762686	-1.810377355	-4.777341708
-4.296744278	-3.592910205	-3.929729172	-3.530743769	1.484248716
-4.094225097	-5.400714599	-3.145435834	-2.421030174	-2.377238775
-3.468554495	-3.17324619	-3.607719649	-5.203308872	-1.135591594
-4.005699856	-5.164802189	-1.438262277	-2.071905583	-4.15061667
-5.346234625	-4.548787	-4.080542827	-2.341853906	0.502207011
-4.349286457	-3.522785999	-4.321212649	-0.978614075	-3.067612351
-3.349064062	-4.54921431	-1.430160391	-1.50400757	-4.69230536
-4.520290415	-4.415503636	-3.63755879	-4.179191359	-4.206824799
-3.365586868	-2.887032333	-2.174253232	-4.035860978	-1.164446427
-5.01813482	-1.665721214	-3.217645729	-4.342921502	-1.884416631
-4.279909454	-4.122914111	-4.044871267	-5.047965979	-0.633975267
-5.588286749	-4.703589623	-3.215516952	-4.04232808	-2.71981562
-4.485827195	-4.800184342	-3.817147099	-5.369950601	-3.048513491
-4.765225243	-4.328220597	-2.076189956	-2.331269662	-2.729804316
-5.42964896	-4.210486689	-3.721694724	-4.476385954	-1.3046869
-4.299123426	-3.159612037	-5.193540702	-2.020510386	-5.085310263
-4.40158354	-5.155081442	-5.119115795	-4.558395604	-5.194705041
-3.890627134	-4.515694379	-5.492408848	-5.01337886	-3.543602887
-2.988921902	-4.512965311	-5.164399836	-3.780511224	-3.62611293
-0.675535971	-1.53669418	-6.53089522	-3.093041291	-4.504978956
-1.180911731	-3.569925017	-3.049038417	-2.268977691	-3.22915597
-3.213012876	-4.636581909	-4.82995571	-4.599859291	-2.08091012
-4.216269035	-3.011731646	-3.978489136	-3.450922724	-0.048370012
-3.105953789	-4.955385944	-5.299839194	-2.892895945	-2.88155565
-4.935147827	-3.760064494	0.897727028	-4.489557184	-3.949155005
-3.921958544	-2.405336118	-5.813709128	-3.034117721	-2.357225509
-4.581508752	-3.523130779	-6.412664558	0.251706235	-4.864321139
-4.616057224	-2.468289706	-4.331494932	-3.898498174	-4.50316433
-3.279338535	-4.435857668	-1.810400584	-0.568764267	-1.848751723
-4.746216954	-0.766818353	-2.542106167	-3.911634947	1.391696698
-5.197256225	-4.593398415	-3.855295105	-4.678455153	-2.001737916
-3.796956779	-4.347654707	-3.338868399	-3.326417912	-3.934388551
-3.616998266	-2.977691462	-0.509286252	-3.688904565	-2.356670676
-3.905963254	-3.687915582	-1.90001955	-4.840515873	-2.781219263
-3.972360456	-5.102062736	-4.818123394	-4.475575964	-3.849384347
-5.032776798	-3.568931457	-3.025756687	-4.664495294	-3.253526138
-4.19614639	-4.655195727	-2.088270727	-3.99674015	-4.37215587
-4.743080328	-5.95369593	-5.191368123	-3.186728617	-2.442998072
-4.008231441	-3.874380667	-3.992985517	-4.238299754	-4.305917463
-4.526266464	-4.193415508	-3.441986199	-3.119318724	-3.770541245
-5.268151042	-3.460591164	-4.610228123	-2.871890247	-3.547374214
-4.096634079	-2.554385955	-3.295623864	-3.734485145	-1.878233396
-4.624733982	-3.151378054	-2.576195202	-3.531012583	1.054317834
-1.64222002	-3.012935162	-4.479370975	-3.029985479	-0.816461725
-3.894264928	-3.482797692	-4.483874373	-3.834587584	-3.142318985
-4.557660278	-5.602709135	-1.61318994	-3.65368995	-2.183943579
-3.734340079	-4.486270139	-2.566377621	-2.393542672	-3.790927837
-4.14009333	-4.898916679	-4.085994935	-2.693487375	-2.791033912
-5.430810669	-3.175062333	-3.728173134	-3.326893969	-2.274834227
-4.683576398	-2.260988768	-4.413583176	-4.276167279	-3.53243411
-3.598660249	-4.100264757	-2.395085246	-4.349726768	-1.671559284
-3.902055665	-3.503447676	-4.637209128	-3.726637288	-0.836705427
-3.63161781	-1.77111157	-4.05522696	-3.131775243	-2.631185274
-4.339648424	-3.419065986	-4.058108094	-4.101924047	-4.183719662
-4.668644327	-3.880983434	-2.2557851	-3.931027841	-2.952950884
-4.489660412	-4.784435864	-3.752460575	-4.215313084	-4.463285205
-4.750077465	-2.027502125	-3.430464629	-5.008417097	-3.853418366
-3.445921321	-4.208242159	-3.76940363		-4.415501925
-4.873340943	-2.54185269	-4.947746178
-3.652849249	-4.238635305	-1.684299528
-4.43460119
