# Supplementary material for: RNA fine-tunes estrogen receptor-alpha binding on low-affinity DNA motifs for transcriptional regulation
Source: EMBO J. 2024 Sep 16;43(21):5186–210. doi: 10.1038/s44318-024-00225-y (PMC11535219; doi:10.1038/s44318-024-00225-y)
Supplement: Supplementary file 5 — Source data Fig. 3 [file 44318_2024_225_MOESM5_ESM.zip › Figure_3_sourcedatafile/3B/LOG2FC_RBMoverWT_ATALLEREBINS.csv]

ERE 1	ERE 2	ERE 3	ERE 4	ERE 5
0.159290645	-0.770291159	-1.408952414	-1.069187333	0.960166452
0.773349343	-1.214149399	-1.055086232	-1.029337811	-0.392247598
0.110048439	-1.485477632	-0.237558503	-0.19468732	0.271800996
-1.006453686	-1.923282206	-0.036668801	-0.184104733	-0.474995569
-0.161160375	-1.495650699	-0.840106342	-1.140017566	-0.779319611
-0.937838066	-1.827502269	-0.081647176	-1.488844797	-0.854164114
-0.313809518	0.882166539	-0.167034071	-1.94400374	-0.180906004
-0.257848527	-0.715087705	0	0.32735426	-0.087699548
0.232798467	-0.145972721	-0.680641334	-0.624505809	-0.939638019
0.270083464	-1.421260759	-1.853027389	0.007942382	0.228310502
0.569082787	-0.850840958	-0.56574918	-0.801289554	-0.139153956
-0.769085643	1.198965981	0.304715369	-0.33067177	0.356098525
-1.248849066	-1.827428954	-2.323191841	-0.450243217	-0.057680882
-1.174190668	-1.751826857	-0.123980016	-1.396474061	-1.591917063
-0.992241743	-2.209737131	-1.064848899	-0.164718463	-1.023864481
-0.142035749	-0.530538385	-1.165843645	-1.108431365	-0.773727892
-0.938212803	0.911123673	0.752747253	-1.39533339	-0.796623687
0.708573079	0.111575526	-0.985984963	0.737292923	-0.916045294
-1.112735196	-1.318275829	0.43021667	0.008461807	0.352512117
0.739583333	0.297993131	-0.703782957	-0.966217507	-0.073617112
-0.256113897	0.335108774	-0.332570934	-2.018912811	-0.788518843
1.231950423	-0.191000517	-1.372204268	-1.221612498	-1.484257842
0.367306647	-0.84489669	-1.605339385	-1.68433765	0.202251077
0.62763565	-1.276244123	0.813436757	-1.00315761	-1.530523011
-0.791086419	-1.318493719	-0.220581392	-1.237490687	-0.918784104
-0.939573791	-1.159645596	-1.808241443	-1.882470132	-1.39098004
-0.700736734	0.063436094	-1.187805838	-1.465203778	0
0.482968666	-0.319101122	-1.160300344	-1.504387135	-1.417389164
0	-0.626148309	0.95117419	-0.905419221	-0.060272068
0.33212739	-1.133022971	-0.997926914	-1.390345864	-1.545230531
-0.933391067	-0.441548683	-0.04893948	-0.468819824	0.633135623
0.101485026	-1.384946519	0.025648906	-0.185810785	-1.018646587
-0.370363522	-0.067138345	-0.476956049	-0.782884564	-0.513362399
0.079647935	-1.499645255	-0.668254977	-0.961096652	-0.6138699
0.393717161	-0.252115195	-1.181898462	0.159148031	-1.592825647
-0.784691796	1.382728211	-0.358555727	-0.901859176	-1.351381341
-1.360266051	-0.331802233	-1.370637745	-0.549036656	-1.876384718
0.203911481	-0.64977252	-0.014889577	-0.288552603	0.256007873
0.85512531	0.59787738	-0.487390009	-0.303431702	-1.030915521
-0.052287658	-0.103392849	-1.655186759	-1.243810727	-0.928835264
-0.282218482	0.713754647	-0.688321489	-0.324658254	-0.653991031
-0.145472133	-0.201703425	-0.676788015	-1.108704377	-0.083067107
-1.090657707	0.449040612	-0.985791878	-0.94728948	-1.127283394
-1.174372851	-0.226404763	-0.603016675	-1.499799965	0.149341002
-1.121023562	-1.981436825	-1.096445536	0.219108009	0.194287874
-0.858633548	0.800585801	-0.660066223	-1.445319562	0.18275323
-1.066830138	-0.965826098	-0.580649977	0.322580645	-0.635963758
-0.16042817	0.650325512	-1.957936748	-0.322915956	-0.341900209
-0.807891284	-0.839081699	-1.18404884	-1.582422689	-1.286001107
-0.213602604	0.574265155	-0.671817654	-0.104572213	-0.914401374
-0.634375059	-0.969929594	-0.177105158	1.304093567	-0.011936101
-0.749457145	-0.446875759	-1.940856704	0.108510195	-1.184696546
0.057403604	-0.239623843	-0.338413693	-1.352033683	-1.513018641
0.369605254	0.705229977	-1.016510025	-0.00587189	-1.664809777
-0.048984719	-0.779837158	0.11387994	-1.079504597	-1.509173397
-0.571341434	1.185336848	-0.348670711	-0.835867699	-0.488769836
-0.565585402	-0.993906803	-1.04152283	-1.0270246	-0.669512022
-0.28543932	-0.919992922	-0.646612147	0.145925209	-0.19932136
0.336345511	-0.280215073	-1.378556415	-0.02744493	-1.123470255
-0.361220577	1.022304308	-1.161181041	-0.776433947	0.382852629
-1.177090416	-0.218425044	1.147717168	-0.40028892	0.136049791
-1.303386249	-1.725621924	-1.235418332	-0.299687179	-1.411976654
-1.274789992	0.623887935	-0.157009404	-0.634573322	-0.221331319
-0.904600655	-0.147539766	0.093597397	-0.164442622	0.596297318
-0.252063761	-2.194284933	-0.438350248	-1.254207257	-1.033917779
0.15663384	-0.952308234	-0.585139583	-0.800810128	-1.89228876
-1.255203104	-0.769669941	-1.100040549	-0.580040829	-1.120051492
-0.65892465	-1.427939623	-1.030965594	0.761722857	-0.945371277
0.1033138	-0.703246285	-0.830704764	-1.334743034	-1.053797435
0.260047413	-0.238021654	-0.305776443	-2.163289336	-1.082665827
-1.298637418	0	-0.264553557	-0.325696236	0.003147603
0.092897428	-0.803876599	-0.404384438	-0.447350848	-0.149141578
-1.199002662	-1.15582087	-0.638215059	-2.145186951	-1.121445958
0.543819932	-0.662843502	-0.077987378	-0.777031607	-1.851219224
-0.16425452	-0.133314926	-0.042246168	-1.109995781	-1.476521876
-0.648237045	0.263091675	-0.032100214	-0.766765212	1.388888889
0.088518032	-1.200747289	-0.561728561	-1.354734493	-0.48904388
-0.280176303	-0.933939284	0.807228671	-1.216055535	-1.666881282
0.204995913	-1.934348995	0.512195122	0.601791094	-0.779879494
-0.640367346	-1.740524682	-0.640105832	-0.594728625	-0.36818363
-0.834201992	-0.593752953	-1.378260327	-2.219170293	-0.641253561
0.41602243	-0.977720027	-1.23613602	-1.158299165	-0.747750615
-1.281869962	-1.125511936	-1.444397736	-1.467178066	0.135722022
-1.089817308	0.430235994	-0.63163911	-1.324589444	-0.7766833
-1.192750066	-0.154076737	0.663093094	-0.95397109	-0.278867706
-0.302332857	-0.526291236	-1.66767516	-1.245570896	-0.820298072
-0.793361765	-1.258028855	-1.544391319	-2.396826765	-1.635399599
-2.08131783	-0.420124304	-1.591172315	-1.075230089	-1.015207671
0.313074494	0.11376737	0.011002029	-0.82087582	0.091481777
-0.301874658	-1.205825106	-1.238386603	0.040192912	-0.353134754
0.662863389	-1.407458598	-0.358035108	-0.590470394	-0.79868654
-1.137420732	-1.066192228	-0.407590988	-0.936686488	-1.953283681
-0.216305835	0.153070632	-1.231262474	-1.457376641	0.099917639
-1.263462376	-1.281477603	-1.022092419	-0.772758508	-0.204736712
0.523719379	-0.123508599	-1.440624921	-1.221011123	0.649033616
-0.714306167	-1.852418368	-1.158809535	-0.666763067	0.044182863
-0.048217962	-0.652526402	-0.548206877	-0.928028015	-0.764988898
0.198856264	-1.151641317	-1.494886571	-0.593123924	-0.587258662
0.149599262	-1.191023247	-0.66739411	-1.404187681	-0.202550249
-0.769637528	-1.064705711	-0.762954612	-1.321880371	0.226659901
0.168901197	0.423994435	-1.365382909	-1.781491438	-1.514579458
-0.225740924	-1.39263003	0.297782471	-0.716569169	-0.974286735
0.14437092	-1.257660214	-1.978612384	-1.540598478	-2.161583971
-0.651907183	-1.084296322	-1.421317835	-1.253299395	-0.37861624
-0.704830413	-1.932869385	-0.896270546	-1.233671884	-0.080321764
1.282604267	-1.404878422	0.512179175	-1.92021179	-0.299609861
0.062355713	-1.908955852	-0.688300407	-1.746809236	0.060690321
-0.736423152	-1.095634059	-1.74165095	-1.090569836	-1.016482253
-0.285161729	0.316822377	-1.349650529	-1.290404783	-0.379026944
0.446160132	-1.009536471	0.049062366	-0.609593951	0.026018121
-1.785999491	-1.219781626	-0.969792939	-1.256564152	-1.436908712
-1.724919076	-1.44814329	-1.549069348	-0.961561658	-0.777219875
-1.768711097	0.088336863	-0.46741574	-1.383758274	-1.045516938
0.002041424	-1.816756438	-1.180096003	-0.337724069	-1.496512995
-1.513354813	-1.515507701	-0.593517171	-0.24911263	-0.91017714
-1.275236946	-0.967983961	-0.564920262	-3.389615626	-0.458316183
-0.26431109	-0.666633998	-0.885249786	-1.394139611	-1.066957967
-0.523940521	-0.71328069	-0.56274826	0.133465638	-0.784861964
-1.53430055	1.130344344	0.108547332	0.468183863	-0.977717414
-1.424207385	0.328396888	-0.994685228	0.047962987	-1.303471355
-0.782961023	-0.9228892	-1.169518283	-0.114184202	-1.586672003
-1.566347655	-0.148068607	0.349114759	-1.145558892	-0.407270734
-1.105012074	0.405154675	-0.866041945	-1.092746493	-0.804777884
0.222189022	-0.113373079	-0.261994954	-0.740419162	-1.588762059
-0.510114163	0.1359331	0.37378214	-0.932750877	-0.540246546
-1.464568679	-0.807626526	1.026829985	-1.732114887	-1.540960998
0.380495708	-0.833993843	0.775173532	-1.542216844	-1.511285891
-2.387051197	-0.02788838	-1.498899639	-2.195184222	-1.116800723
-1.229593904	-0.237492456	-0.221877726	-0.731898974	0.455334812
-0.980274366	0	1.566643315	-1.532709285	-0.201397507
0.12481177	0.4631132	-0.527152814	-2.700813046	-0.825992426
-0.95917028	-0.076280484	-1.009651609	-1.136128163	-0.86586946
-0.792694964	-0.467258103	-0.791049634	-0.8732618	-1.290678449
-1.635158659	0.094493938	0.147512369	1.546592448	-1.13250787
0.013790408	1.183763489	-0.686739388	-1.337944787	0.132376452
-0.592112245	-0.498942785	0.383017628	-1.537396851	-1.526057665
0.12751748	-0.677864829	-1.549522288	-0.085035588	-0.559356283
-1.578931207	0.876874841	-0.919325022	1.08870757	-1.376056321
-0.580840864	-0.145974817	-0.572950011	-1.163890056	-0.818418604
0.086529071	-0.327805314	-0.969819623	-1.428481288	-1.433150061
-0.764561483	-0.60637915	-0.038611703	-1.210455034	-0.984764869
0.364538418	-0.262520363	-1.137176354	-1.290259042	-0.65137342
-0.045612758	-0.498891741	-1.049327504	-0.748520563	1.1733872
-0.683243391	0.141152841	-0.072408893	0.753085819	0.581502223
1.320076704	-1.286759444	-1.070785659	-1.407013552	-1.563347504
-0.010131155	-2.190508957	-0.665187902	-0.43239238	0.522795025
0.191075476	-1.246119408	-0.653585546	-1.555887712	-0.32699738
-1.927784673	0.695999273	-0.829038972	-0.942157975	-1.640473778
-1.160072235	0.101360975	-1.003101747	-0.817778434	-0.350642618
-1.505847992	-0.891074192	0.103013445	0.892448882	-0.177740834
-1.729130605	0.194188061	-0.869691654	-0.040612656	-0.837454817
-1.08092107	0.151396125	-1.679684782	-1.008194893	0.376610887
-1.796972487	-0.455766993	-1.656185832	0.343023939	0.908794135
-1.07510647	0.827789749	-1.407433757	1.099741718	-1.729773286
-2.233984786	0.052826983	-1.014176644	0.686761807	-1.596273123
-1.347724193	-0.917499709	-1.403776289	-1.924080191	-0.327043069
-0.727263459	-0.333636267	-1.371631317	0	-2.204199377
-1.332382119	-0.434055303	-0.964917297	-0.539818682	-1.309422744
-0.178290291	-0.300162145	-1.295848838	-0.311116419	-0.688810216
-1.019876276	-0.538277427	-0.343576809	-0.645258854	0.289819581
1.330798003	-0.544562943	-0.221040732	-1.098850402	-0.791926289
-1.522373592	0.027190135	-1.414596246	-0.371319899	-0.370646253
-0.155370067	0.367990796	-1.549298646	-0.234703604	-1.467225162
0.441030778	-1.135534473	-1.588313571	-1.80386338	-1.988267237
-0.616866977	-1.042623307	-1.206857367	-0.876415239	-0.753243998
-1.216043786	0.390198555	0.441910959	0.008820033	-1.643126795
-1.186361405	-0.282288879	1.236471562	-1.19412367	0.595838248
-0.630193532	-0.091279877	-0.827255866	-1.714736601	0.587837639
-0.215215359	-0.895136986	0.209771302	0.805257221	-0.675796475
0.58290939	-0.319737937	1.330019144	-0.892268129	-0.874635743
-0.820119414	-0.951900807	-0.819301801	-1.312511366	-1.81998735
-0.323696039	-1.38338051	-1.196356967	-0.589012285	0
-1.103581779	-1.037813848	-0.382945992	-0.927232413	0.953097539
-0.820023392	-0.777503226	-0.44268749	-0.512731075	-1.282790455
-1.221994775	-1.069635272	0.16828338	-1.537424705	-0.323814705
-1.433834088	-1.495218794	-1.644971961	-1.542070353	-0.37258577
-0.048524059	-1.379730517	0.548611111	-0.752408341	-1.118445118
-2.029312604	0.324416941	-0.998286966	-0.373861742	-1.242582019
-0.184616587	-0.060558859	0.640054656	0.976034538	-1.072257081
0.050808325	-1.10470664	-1.81671318	-0.230094736	-0.921444383
-0.184795752	-1.962705535	-1.46038348	-2.09651651	-0.989143005
-0.445170834	-0.567542357	0.342457421	-0.892466428	-1.36377799
1.274040729	-1.867595065	-1.088256443	-0.737219975	-1.636543806
0.363979561	-1.633360548	-1.207171672	-1.204797511	-1.725043381
0.696754735	-1.106859502	-0.786190501	-0.040092788	-1.19532284
0.147157835	-1.291980993	-1.281171626	-1.693036798	-1.475427693
0.133511983	-0.737205006	-0.411743183	-1.404628168	-0.453440458
-1.505859091	-1.005969621	-1.418374397	-1.513845119	-1.249000971
0.479166667	-0.35686707	-1.393556277	-1.369199865	-1.525914366
-1.233818978	-0.158425049	-0.39220319	-0.638081103	-0.338269774
0.246122077	0.056358201	-0.218839341	-1.240794384	-0.696745778
0.161639835	-1.035256617	-0.938019914	-1.464575638	-1.931699068
0.525114396	0.414185202	-1.672402726	-0.823421711	-0.737000134
0.021965733	-0.870297938	-0.944807057	-0.428702708	-1.881608884
-0.517651126	-1.365140774	-1.546814647	0.270514933	-0.251130344
0.74831407	-0.809250615	-0.009618952	-1.025468336	-1.198733767
-0.803818235	0.718137715	-0.770752349	-0.744586212	-1.196679507
0.069354834	-1.287700395	-1.515664011	-1.536240095	-1.350882565
0.091597145	-2.109331325	-1.271279285	-0.157848732	-0.649149338
-0.273075469	-1.090187648	-1.698439964	-1.687690845	-0.817924884
0.177657757	-1.397388352	-1.453867466	-1.100636661	-1.784684325
-0.792892487	0.411583532	0.057031088	-1.351668241	0.209439395
-1.125070876	-1.412973753	-1.232407912	-1.098478394	-0.551646517
-2.021365447	-0.989896883	-0.860953938	-1.392661591	-1.045109684
-0.798572271	-2.172313236	-1.159551085	-2.406070272	0.023127219
-0.65212183	-1.461434568	-0.910424973	-2.159287687	0.526770719
-0.345805948	-1.920665072	0.837894294	-1.363893482	-1.578072661
-0.456423832	-1.836889576	-0.454659019	-1.501116867	-1.162755427
-0.631852152	-0.220917412	-0.494713329	-1.632044524	-0.574870187
-0.722382846	-1.255149915	-0.900492106	-1.50328715	-0.561305602
-1.15705788	-0.912394859	0	-1.501654372	-1.244356578
-1.616717357	0.67886094	-0.949828722	-1.447723783	0.815043329
-0.587967567	-0.148437796	-0.009771373	-1.651864325	-0.107827865
-0.044849315	-1.344028364	0.566037736	-0.255151988	-1.043450843
-0.424509847	-1.401964485	0.108998852	-0.917035841	-1.585973132
-0.813555802	-0.568621672	-1.485942981	-1.865311205	-1.099974217
-0.167920352	-1.466138937	0.266801682	-1.765435119	-1.649188336
-1.514765107	-0.508698288	-1.353990174	1.125816695	-1.580328383
-0.409996832	-1.251437383	-1.177187864	-0.49840397	-0.234962496
-0.583326905	-1.361390178	-1.622532556	-0.166425288	0.408844546
-0.734270981	-1.016124614	-0.498489212	-0.613119704	-2.047574696
-0.206515579	-1.109120093	-2.156592022	-0.485014579	-0.746459789
0.265847232	-1.233235832	-0.489156113	-0.214401383	-0.208835005
0.963605819	-0.88389688	-1.118420544	-0.605296164	-0.711528307
-1.817639374	-0.960747556	-0.9945097	-0.245244843	-1.379706273
-1.353473816	0.266974251	-0.090946539	-0.934920922	-0.647616232
-1.017265195	-1.169486237	0.464431415	0.785550143	-0.390129731
0.297099756	-1.497836051	-0.43398274	-1.799054292	-1.274083934
-1.138835182	-0.435339561	-1.267188972	-0.521038145	-1.446118771
-0.880722155	-0.596658735	-0.408701858	-1.181339071	-1.755142793
-0.710001498	0.018116469	0.149218864	0.106360064	-1.156645752
-1.041683813	-0.874081878	-1.075780098	-1.167825684	-0.464145364
-0.949661621	-1.214604045	-2.114583762	-1.597599324	-1.41394176
-0.084946529	0.692307692	-1.384071611	-0.986830284	-0.249925116
-0.952036633	-1.22631235	0.598039216	-1.060696369	-1.33382388
-0.077181245	0.240918603	-0.544633129	-1.600922685	-1.472794921
0.40738421	-0.311116087	-2.372385033	-1.481984828	-1.882406802
0.229197398	-1.396996576	0.103099108	-0.422911715	-1.562058037
-0.726013307	-1.931888708	-1.279061834	-1.463115552	-2.199356669
-0.176720912	-1.102956504	0.048919624	-1.936657367	0.564356818
0.683790916	-0.390816472	-1.041495546	-1.106939586	-1.700272714
0.389910855	-0.366040174	-0.693359207	-0.297327279	-1.549813436
-1.121693668	-0.626142943	-0.726882837	-0.915324547	-1.71324661
-1.55099665	-0.331178023	-0.263957418	-1.017192226	-1.403419413
-0.516870902	0.109851677	-0.807417566	-1.882647494	-0.021316525
-0.751845464	-0.635865421	-0.953816719	-0.834867154	-1.333874701
0.030149065	-0.93959357	-1.407704561	-0.731635449	-0.63295061
-0.337783392	-1.65613064	-1.00204354	-0.33542618	0.631998943
-0.131869329	0.047388104	-1.106900685	-1.802406254	-0.769867366
-0.288613707	-1.551488409	-1.045905968	-1.388528589	-2.363154144
-1.03853514	-1.267807015	-1.474756509	-0.154564911	-0.687064946
-0.950168666	-1.368612949	-1.723554477	-0.984572175	-1.415519235
-0.972732726	-1.091109826	-0.35329284	-1.306313764	-1.478841113
-0.489926714	-2.020045635	-1.269704862	-1.000236299	-0.928840795
-1.376501363	-1.592726327	0.479601112	-1.002935241	1.267982367
-0.605040431	-0.748593378	-0.259365829	-0.689758547	-0.605229814
-0.61977486	-0.105223377	-0.408998144	0.233475561	0.023442064
-1.255247176	-0.414548909	-0.557537263	-0.017512219	-0.14302768
-1.153418448	-1.056902685	-1.452477589	-1.494389603	-1.551330887
-1.693797505	-1.105816935	-1.249613024	0.126520366	-1.859983238
-1.245791127	-0.482000509	-0.652523537	-0.406028007	0.62809041
0.247161031	-0.437896582	0.233029406	-0.399853736	-0.538124216
-0.624569488	-1.155669332	-0.349934027	-0.900673191	-0.212480994
-0.61497115	-1.534959076	-1.092343419	-1.101580828	-1.566891606
-0.835594262	-1.046663433	-1.249844782	-0.667770992	-1.041862093
-1.004735512	-1.237407878	-1.280001591	-0.406607276	0.015204559
-0.536203479	-1.025237929	-1.316082636	-0.215200497	-1.628811836
0.334448452	-1.344801575	-0.424597053	-0.453457153	-0.528143773
-0.486040409	-0.937063879	-1.970129964	-0.267998592	-0.380148422
-1.607574923	-1.281495311	-1.351238318	-0.521259474	-1.067337455
-1.141851749	-0.457290502	-0.576800946	0.075990387	0.432583279
-0.205426157	-0.587742428	-1.041425243	-0.633088757	-0.538777318
-1.33545331	-0.998188463	-1.108326731	-1.325143253	0.13876567
0.093925371	-1.875473011	-1.254361869	-0.590676778	0.213445919
-0.828868004	-0.064116811	-0.50946421	-0.929870784	-0.682673888
-1.562915305	-1.789147523	-0.63848185	0.311487464	-1.139462222
-0.774839062	-0.095959875	-0.565747105	0.227819102	-1.497507824
-1.317858822	-1.612014286	-0.413287509	1.021168206	-0.790065573
0.222568259	-0.998968354	-1.37397683	0.336940955	-1.506184273
-1.086877641	-1.834064719	-1.286576944	-1.821636689	-1.101461394
-1.365936878	-1.285034754	-0.596492844	-1.911977331	-1.391512448
-1.259308942	-0.947246517	-1.932064134	-1.08938094	-2.387041635
0.974299586	-1.398037398	-1.102551377	-0.770260256	-1.211156271
-0.670116195	-1.183406713	-1.835909681	-0.848378573	-1.0951336
-0.36484375	-1.716598228	-1.292010361	-0.394393163	-1.007913379
0.071828668	-0.175531004	-0.653324774	0.43700636	0.428352617
0	-0.795240887	-0.85023926	-0.866466078	-0.069903019
-0.162215292	0.326203105	-1.42233355	-0.592230027	0.845303537
-0.18588465	-0.150442335	-0.489032578	-1.319390868	0.135747886
1.042503396	-1.261057455	-1.777926619	-1.461607193	-1.055586312
-0.257367217	-1.582117155	-0.961804141	0.916998356	-1.214346178
-1.210281189	0.810459859	-1.038465806	-0.222420662	-0.734850024
-0.665754826	-1.652974171	-1.279087156	-0.800338576	-0.634987802
0.928129551	0.398152753	-0.128261414	-1.825790412	-1.791899811
-0.921862843	-0.911460573	-0.303233984	-0.990072976	-0.897701716
0.184077379	-0.560875459	-1.277821884	-2.105097029	-1.735207182
0	-0.495947289	-2.086652701	-0.804068901	-0.36277429
-1.284807701	-0.434573657	-1.760428611	-0.531547639	-1.396601958
0.436948223	-0.966504455	-0.868067542	-0.099953885	-0.872192997
-0.695540859	-1.057998437	-1.65434449	1.146710891	-1.489068446
0.347222222	0.169457712	-1.074200431	0.75710576	-0.131093015
-0.341120338	0.086310532	-0.493117007	0.565587013	-2.23454018
0.612596902	0.636444927	-1.331143876	-0.44582558	-1.350715434
-0.864484114	-0.176660386	-2.675290527	-1.44981263	-1.29421416
0.057961589	-0.315262962	-1.928162504	-1.420888107	-1.542173308
-0.975501499	-1.205028939	-1.566880303	-0.606362596	-1.074454379
0.708792037	-0.528398852	-1.787116252	-1.395906272	-0.563521986
-0.020997498	-0.723366985	-1.029799953	-0.753458388	-1.395832099
0.14060457	-1.080028061	-0.444230505	-0.328429272	-0.904604523
0.257669437	-1.013496946	-1.313953937	-1.898518301	-1.264479412
-0.381669775	0.216326766	-0.718220711	-1.472794595	-1.172612751
-0.25441752	-0.653354575	-0.827252961	-0.478186369	-1.10098289
-2.044403125	-1.594262069	-0.106768394	-1.377380004	-1.478183108
-0.356644684	-1.154428714	-2.075930598	-0.970330493	-1.792459704
0.108514916	-0.740944273	-0.879456585	-0.031498229	-1.554886848
-0.477762099	-0.79458296	0.78960168	0.276262659	-1.105589437
-0.980567812	-0.939638019	-0.468713197	-0.359620069	-0.893906714
-0.421009873	-0.397027621	0.255933861	0.320057619	-1.656110081
-1.451699785	-1.427440736	0.351129011	0.204179643	-1.802094234
-0.21855049	-0.624848246	-0.064496817	-1.255694584	-1.65075067
-0.945021986	-1.715279394	-0.497011674	-1.350830973	-1.583930494
-1.167102242	-0.987433343	0.163689247	-0.364147498	-1.631686596
0.548946081	-0.80101559	-1.514844913	-1.073406746	-1.158765766
-0.738200878	-0.13520305	0.918388883	-1.072677146	-1.544619044
0.32118424	-1.218292686	-0.757757986	-1.568794858	-1.811192397
-0.686434724	-0.983462478	-1.480739309	-0.425175574	-0.879773865
-0.264254768	-1.416223859	-0.551487536	-1.014224813	-0.483948589
0.407411343	-0.908144069	-1.280425348	-0.657478702	-0.606322687
0.613863011	-1.192314735	-0.934129421	-1.098794824	-1.12095157
-0.327561037	-0.034946466	-0.814687841	0.069957811	-1.399983381
-1.078414515	-1.344110161	-0.538731221	-1.362618725	-1.182337049
-0.538687709	-0.724373715	0.07773759	0.271067463	-1.578023367
-0.053088059	-0.036522827	-2.166196986	-0.477762952	-0.337587562
-0.496040397	-1.050550734	-0.090342777	0.586981787	-0.963022087
-0.776916196	-1.444120908	-1.087800877	-0.800757998	-0.751297921
-0.431856851	-0.544191903	-1.585122656	0.923166662	0.023709361
0.406504065	0.378151261	-1.56068E-05	0.330513103	-0.277239998
-0.72601982	-1.0531702	-0.621453927	-0.144133234	-0.986389216
-1.336389615	-1.480472445	0.415536183	-1.055698175	-1.512506907
-0.833875829	-0.672583876	-0.525419735	-1.325140391	-1.87133745
-1.147992087	-1.115225733	-0.950328689	-0.045634028	-0.255056898
-0.744230799	-0.976500772	-1.239575459	-0.009196331	-0.233626398
-0.648998512	-0.316681531	-1.572874222	-2.066354208	-0.777585858
-1.69106482	-0.052702358	-0.250578515	-1.108510924	-0.733212822
-0.37444003	0.841336225	-0.965117759	-0.989281872	-1.182535076
-0.161223679	-0.504083672	0.111471443	-1.219051647	-1.485169175
-1.132598823	-0.928881453	-0.941410901	0.242034122	-2.356068637
-1.095756935	-0.732727006	0.310019821	-1.846934821	-0.804069971
-0.795863267	0.338701702	0.393628193	-1.422600345	-0.731208939
-1.037518864	-1.629356902	-0.57534286	-1.379079873	-0.638309706
-1.353555515	-1.065185497	-1.220450683	-0.991128532	-0.829503312
-0.859109115	-1.040718645	-0.477408094	-0.451634156	-1.82941064
-1.072316422	-1.241182622	-0.99117627	-0.681091552	-0.773627642
-0.844173584	-1.229589846	0.019733764	-0.157224051	-0.896436413
-0.633785531	0.385022545	-1.094494848	-1.32451956	-1.09742188
-1.000826439	-1.343218211	0.581853664	-1.204570696	0.82657446
-1.183447758	-1.182501873	-0.604194948	-1.313193086	-0.383610525
0.691769652	-1.997926923	-0.010430478	0.227459278	-1.442213046
-0.160999715	-1.201493793	-1.068646659	-0.01909034	-1.575327992
-0.181331861	-0.870408718	0.050331701	0.779580644	-0.957692243
-1.431458145	-0.477724494	-0.343980648	0.403947476	-1.488796312
-0.233055229	-1.402043259	-0.884280327	-1.78593193	-1.148061285
-0.274273197	-1.441155836	-0.224793784	-0.529426718	-0.941113638
0.491860796	-0.329706319	0.753431189	-0.368014475	-1.278423076
-0.349899078	-1.397804598	0.052453523	-0.480139997	-1.672500104
-0.634472809	-0.469477273	-1.322048764	-1.426406024	-1.171298655
-0.326248294	-1.144794812	-1.295961693	-1.634784216	-1.501519502
0.138385147	-0.71710558	-0.524325289	-1.441214458	-1.524995268
-1.127537819	-1.388567271	-1.805290026	-0.125201685	-1.605825047
-1.495700691	-1.424050051	-1.189747761	-0.149912698	-0.410430136
-0.970068157	-1.627812182	-1.057536729	-1.411271496	-1.534446694
-0.9160831	-0.801466686	-1.504072272	-1.675391269	-1.217145482
-1.29705389	-1.259955331	-1.24758409	-1.264013439	-1.659617035
-0.383297408	-1.540561164	-2.097169389	-0.395767711	-1.690629356
-0.353247375	-1.49124002	-1.743272961	-1.542457646	-2.133105914
-0.266162718	-0.631126745	-1.041623242	1.116963622	-0.520541823
0.407404972	1.206098833	0.14395864	-0.89683295	0.6520405
-0.613123379	-0.297693263	-1.127169007	-0.595271799	0.485534101
-0.927581618	-1.410892216	-0.186080368	-0.484174739	0.385677283
-0.161322104	-1.283163118	-0.130960358	-1.026472442	-0.616278117
-0.275736926	-2.001753562	-0.388878979	-0.630131515	-1.728995295
-0.758254859	-0.777504664	-0.076220936	-0.524931451	0.02243942
-1.455053657	-0.037323829	0.689576078	-1.237139905	0.261361767
-1.433410683	-0.358640465	-0.505164024	-1.284824943	-1.20099325
-0.788613919	-1.743959224	-1.361005279	-0.241198161	-0.056984308
-0.601241399	-0.155306612	0.571907269	-1.212278243	-1.616340874
-0.309975446	0.1875	0.086358834	-1.0781378	-0.95028392
0.331828324	-0.839661671	0.397139364	-0.428675894	-1.481649967
-1.269024083	0.840490798	-0.320523904	-1.138431813	-0.296390051
-0.427463614	0.123897959	-1.344832607	-1.279164959	0.509578544
0.378988479	-0.603302559	-0.491008802	-0.846596542	0.359464035
-0.64738773	-0.117975132	-0.954458061	-1.375570103	-0.031519844
-1.586024325	-0.179869134	0.022691678	-0.183676418	-1.381697512
-0.926054757	0.327579111	0.602701574	-1.511456386	1.002066044
-1.695989628	-1.604155667	-0.859669395	-1.451447404	-1.906064637
-0.083013145	-0.334299181	-0.747108294	-1.531626596	-0.058132378
-0.516520667	-0.068609434	-1.241888019	-1.63399622	-1.725828153
-1.516338771	-1.654658665	-0.717026483	-1.680431653	-1.193060064
-0.623973907	-1.433116502	-0.360132268	-1.977578172	-1.219539101
-0.999683264	-1.171036361	-1.416544852	-0.915286585	-1.854544541
0.438058483	-1.491144075	-1.088966533	-0.621292054	0
1.352479992	-0.840143055	-0.140366385	0.685396502	-1.627327436
0.231957041	-1.173000665	-1.641628187	0.157262665	-0.257682524
-0.689899572	-0.756557401	-0.776306803	0.378987034	-0.170736443
-1.146116324	-0.869002256	-1.504628121	-1.454849461	-0.274984491
-0.965852611	-0.936377243	-0.939638019	-1.082314861	-0.408789553
-0.055955504	-0.74107308	-1.338116575	0.031511456	-0.300276408
-0.958041329	-1.070403412	-0.493171419	-1.442492369	-1.083393562
-1.308419459	-0.771852268	-1.304943344	-0.427064813	-0.886237724
-0.675210265	-0.372733464	-0.512100192	-1.999667301	0.439004125
-0.387757009	-0.250717895	-1.899564335	-1.559734767	-1.162754229
-1.212970215	-0.500048524	-1.7812497	-1.40298337	1.400591366
-0.778156682	0.006929238	0.376344086	-0.957232023	-0.187314388
-0.840507565	-0.315237047	-2.070416047	1.244797018	-1.388280924
-0.716698506	0.002805549	0.052326687	0.25442202	-1.100126718
0.982586951	-1.280083534	-1.083572187	0.742942195	0.284279445
-1.513408286	-0.03486226	-0.671359162	-0.113604708	-1.936334682
-1.718099894	-0.500647606	-0.045295192	-0.503029381	-0.194710977
-0.560111524	-2.132596843	-1.252126091	-0.289646969	0.412802161
0.216518756	0.699814307	-1.125016074	0.490976472	-1.317148778
1.046179665	-0.70653583	-0.628754039	-0.820619673	-1.503800112
0.766446835	-1.177586816	-0.725902818	-1.182338106	-0.5732926
-0.819755886	0.255945898	0.405757511	0.154086956	-1.282152332
0.5462209	-0.886038089	-1.401169415	-0.812519121	-0.982305464
-0.249188382	-1.094289151	-1.481732032	-0.351142989	-0.23289028
-1.402637232	-1.047259714	-0.913325003	-1.132842441	-1.112038511
-0.057209233	-1.624384423	-0.333501138	-1.180028901	-1.370893696
0.131629005	-1.853089097	-1.228912544	1.308427711	-1.304504867
0.077205882	0.35032998	0.05463192	-1.404270613	-1.913920056
-0.590945515	-0.832293373	-1.32723196	-1.12881557	-0.251486488
-1.495286876	-0.39655448	0.302771029	-1.267726534	0.385347004
-0.728238167	-0.263587756	0.584388309	-0.595784297	-1.389370907
-0.773526737	-0.352666954	-0.839316161	0.171597576	-1.225655636
0.154034752	-0.28056896	-1.433403833	-0.712834884	-1.55384974
0.342930323	0.407332828	-1.07326061	-0.773558545	-0.012472027
-0.981552439	-0.881811662	-0.77312574	-0.993546373	-1.334648412
0.68180782	-0.406408569	-0.815466959	-0.742014892	0.386992684
0.581128041	-1.01202901	0.74301676	0.0131291	-1.336015588
-0.392994989	0.195100152	0.407308152	-0.703651611	-1.551663469
0.204997931	-0.411232852	0.049742169	-0.669106973	-1.694043885
-1.765289534	-1.390807279	-0.277554332	-0.977063083	-1.458205985
-0.071934011	-1.683186735	-1.493572975	-1.039473536	-1.638990712
0.140350877	-0.154760563	-0.856005315	-1.319739664	-1.300970976
-0.037006478	-0.026101056	-0.759026276	-0.896262636	-0.444149906
-0.984877482	0.347396126	-1.156428092	-0.569187625	-2.169269928
-1.863456103	-0.42594423	-0.969235451	-1.008406469	-1.182383756
-0.263978259	-1.416862847	-0.793152311	-0.664179962	-1.01666354
-0.461042693	-0.591151864	-0.275354559	0	0.013188753
-1.227987308	0.102441665	-1.173673835	-0.379212634	-2.456163353
-1.952129342	1.286956979	-1.028630141	-0.069374993	1.320766664
-0.630652081	-0.317781402	-0.842608423	-0.398869145	0.606002826
1.283813751	-0.926745457	-1.217416643	-1.224520431	-0.297918242
-2.602684876	-0.015012478	0.351218703	-1.049364427	-1.620185759
-1.235896789	-1.499535914	-0.838320411	-0.876013908	-0.123999624
-0.297350013	1.425595877	-0.195964113	-1.039304562	0.454036849
-0.519962643	0.344154642	-0.354549349	-0.359563857	0.517369494
-1.974090587	1.19163679	-0.07910255	-1.022494717	0.045077676
-1.330183596	-0.383778597	-0.391745084	-1.453156928	0.050806284
0.740785394	-1.835587406	-1.060357489	-0.5855243	-0.839649371
0.195617738	-1.211995982	-1.383231297	-2.512475933	0.454585413
0.216716147	-0.966302789	-0.751878377	-0.268436107	-1.025246949
-0.283973183	-0.264598842	-1.283575666	-0.824332588	-2.474315157
-0.491317193	-1.870287143	-1.292491374	-0.968505696	-1.179971969
-0.612173299	-0.555943045	-0.817549842	-0.847162734	-0.185188245
-0.808239792	-1.111001517	-1.99087366	-1.552867514	-0.815860688
-0.863142449	-1.108733306	-1.376168695	-0.674932492	-0.724151149
0.982629869	-0.736773307	-0.444713816	-0.425175574	-1.101413657
-0.107396935	-0.832096971	-2.318126745	0.067315244	0.181924765
0.064834397	-1.584867441	-0.269212549	0.022521436	-0.797847609
-1.733281691	-0.075213655	-2.652569274	0.178539923	-0.287111617
-0.948376741	-1.777003048	0.499041058	-1.142179868	-0.182814578
-1.580754717	-0.016999435	-0.602116177	0.004676666	-1.611010042
-1.087024635	0.462279995	-0.386813058	-0.284569285	-0.277037307
-0.862950146	-0.357872492	-1.198368272	-1.604771016	0.129138937
-2.078901518	-0.870104306	-0.801369308	-1.548482696	-0.189471692
-1.546544519	0.994541983	0.480532463	-0.402795922	-1.151112895
-0.789058694	0.393454382	-1.072921821	-1.730953868	-0.541486316
-0.864285731	-0.831503196	-0.177979358	-1.693438128	-1.188358772
-1.15968173	-0.606072509	-1.215638217	-1.405814747	0.551235426
-1.009200076	-1.179802939	-0.85794425	-0.952039637	-1.529472
-0.324671117	1.105193661	-1.22655555	-0.629227519	-1.182703568
-0.365220592	-1.101353063	-0.86342902	0.327203361	-1.660925463
0.012752556	-0.469819009	-0.891907285	-0.086061322	-1.141859078
-1.524942503	0.524180343	0.49587915	-1.503488894	-2.132216429
-0.319483567	0.432369272	-0.672863014	-0.055006337	-0.248096248
0.045796077	-1.79119808	-0.36010653	0	-0.804178644
-0.278093196	-0.246218399	-1.082138397	-0.72141384	0.768423479
-0.949517249	-2.023361134	-0.790648604	0.073580314	-0.181653948
-0.000884811	-1.736800798	-1.828050696	-0.509429108	-1.309154277
0.803802687	-0.524799206	-1.06816657	-0.011416453	-0.712621068
0.402003859	-0.294640775	-0.479072418	0.396517882	-1.013508606
-1.066866104	1.249062352	-0.660144472	-1.176773091	-1.249522305
-0.221100598	-1.350845232	0.014030412	0.107064171	-1.799344741
0.14332846	-0.635103659	-0.754067518	0.194185393	-1.900478801
-0.090655122	-0.325158178	-0.533009998	-0.268182561	-1.44666444
0.247919637	-0.480753488	-1.444869709	0.629137306	-0.63449677
0	-0.485423911	0.045007264	-0.514973943	-1.024170373
0.74274616	-1.870866708	-1.004779201	-0.605026659	-1.343232901
-0.410292241	-0.600621194	-1.52201868	-1.112812606	-1.823095876
1.082492621	-1.277014394	-1.454193637	-1.190425542	-1.443103556
-0.904461391	-0.93677841	-1.688016884	-0.534247566	-1.599413118
-0.156606336	-0.922532603	0.419944191	-0.194843444	-0.996430008
-0.75479051	0.559579696	0.900841315	-0.215148769	-0.2934219
-1.019148509	-0.187435568	-0.472519378	-1.858907933	-0.022864751
-0.987489115	0	-1.054370796	-1.002324871	-1.684502663
-1.140883789	-0.407982823	-0.098850571	-0.395203186	-0.464769654
-0.588854189	-0.541281654	-0.563610995	0.292024906	-0.800532662
-1.726827693	-2.103690595	-0.757294895	0.337156165	-1.160966668
-0.354954386	-0.11598255	-0.681611171	-1.729871493	-0.748458861
-1.075872492	-0.620956161	-0.425308346	-0.426198254	-0.269279421
-1.450037793	0.186262516	-0.379022688	-1.984773652	-0.551379759
-1.959105483	-0.851833283	-1.148545344	-1.794083174	1.241402059
0.41732249	-1.687142709	-0.076607942	-1.047691538	1.000534831
-0.444394572	-0.400963197	-1.403828123	-0.971996549	-1.300466224
-0.246297132	0.818790695	-0.485715505	-1.084772011	-1.222569514
0.458935698	-0.745812509	-0.914132853	-1.580336007	-1.580887267
-1.371826484	-0.257162202	-0.909381429	-0.643615562	-0.085067564
0.042895882	-0.673957603	-1.534081145	-0.240551189	-1.255744131
-0.16191226	-0.985885988	0.214814815	1.802782604	0.972013976
-1.077068528	-0.229940782	-0.22852655	-0.303526171	-1.531957067
-1.096837317	0.111893923	-0.712056669	-0.502983102	-0.259589143
-0.553164362	0.355508386	-1.856371068	0.529577399	-1.015665665
-0.670054854	-1.358479048	-1.995107652	-0.068058955	-0.154270718
0.503192684	-0.69854268	-1.467597308	-1.065441671	-0.139750869
-1.075418841	0.654431614	-0.96532126	-1.646620518	0.386113851
-0.587895919	-0.960445092	-0.681151872	-0.875690891	-0.304920832
-0.474502259	-1.566197752	0.31357879	-0.303544216	-1.38813889
-0.06886541	-0.385668629	-1.166869732	-0.729534439	-0.654320692
-0.499106903	-0.265497748	-1.476971355	-0.279670464	-0.807571911
-0.539288316	-0.337908919	-0.411342145	0	-1.258412443
-0.897669669	1.145127593	-0.995473849	-0.381356866	0.340346468
-0.67925117	-0.913557016	-1.072261574	-1.55600138	-1.451878229
-1.540701183	0.885716213	-0.919692425	-1.14759824	-1.061298591
0.470522567	-0.023617236	1.203111105	-0.67963515	-1.172477665
-1.009599609	-0.222906152	-0.772672779	-1.304632703	-1.306666969
0.558139535	-1.328841298	-0.135266491	1.45986961	-0.374816576
-0.889964205	-1.887616335	0.282423319	-1.206347831	-1.232431079
-1.918673565	0.197829375	0	-2.105267288	-0.9213069
-1.811286728	-0.799943003	-0.094347273	-1.065684102	0.380118996
-1.267037266	-1.293360719	-0.972041489	-0.491265626	-1.595067724
-1.009942774	0.358041779	-0.468434845	0.997999994	-1.373134774
-1.216136827	-0.952318375	-0.605034655	0.199203595	-0.724326458
-1.38378577	-0.762714175	-1.35498678	0.154778997	-1.40138843
0.178409	-1.635978983	-1.596933902	-0.939638019	-0.889372599
-1.147467929	-0.530868937	-0.847898284	-0.333974994	0.453152429
0.492658519	0.162970309	-0.922535379	-0.7181161	-0.6107075
-0.738521979	-0.181520981	-0.37287223	-1.719351252	-0.210899181
-0.84592857	0.097237859	-1.775347346	-0.11849162	-1.444363207
-1.710430382	-0.291954696	-1.656388848	0.66117387	-0.687836213
-1.321040247	0.718672832	-0.356462711	-1.410802998	-1.248460328
-0.360304859	-0.970442947	-0.280586353	-0.112052846	-0.636759588
-0.052698589	-0.093048129	-1.85495232	-1.929693864	0.516832943
-0.998179947	-0.434774016	-0.713721868	-1.55104728	0.273531797
-0.363427677	-0.913658513	0.008526988	-0.192163182	-1.500243952
-0.741397258	-0.163606322	-0.431283942	-0.098064422	-0.770648064
-0.035499766	-1.361555451	-0.22161674	-0.079268746	-0.358677959
-0.451373922	-0.277452178	-1.187067654	-0.920000202	0.476365549
-0.291402427	-1.54873317	-0.463277065	-0.850024148	-2.121303561
-1.691788914	-0.263767707	-0.007438166	-1.697039637	-1.479035459
-0.736142916	-1.651046385	-1.839881495	-0.835297492	-0.14245106
0.579509796	-1.210708019	-0.393475637	-0.571696769	-2.202500527
-1.183097423	-2.09217034	-1.048002539	-1.045141277	-0.053270913
-1.380188006	-2.39770917	-1.485267346	0.443850267	-1.435256118
0.36806148	-0.787315409	0.211023345	-1.704328534	-1.252930311
0.255956026	0.14137878	-0.354272886	-0.189661713	-1.908945816
-0.201166729	-1.748272335	-1.304302479	-0.505140992	-0.771429729
0.633946222	-1.541111794	-0.464802659	-1.21606586	0.178188796
-1.140383234	-0.678953523	-0.958406277	0.486238003	-1.034525959
-1.203004585	-1.507030003	-0.657491827	-0.656277823	-0.66855324
1.056113559	-1.320752825	-1.350274884	-1.331336249	-0.09279437
-0.024021275	-0.828780041	-0.44234972	0.328990228	0.326060114
-0.941339432	-1.787762833	-0.373809983	0.170698627	-0.2520969
-0.740932568	-0.309451348	0.428500796	-1.218004581	-0.537483909
-0.181712245	-0.640111213	-0.596012274	-1.247062071	-0.242644342
-0.962192777	-1.406153025	-1.168236772	-0.192377315	-1.465284377
-0.565500405	-1.268254999	-0.495453788	0	-0.229837025
0.239067159	-1.326988286	-1.357082883	-0.448636404	-1.389197195
0.051255231	-2.053196329	0.174028835	-0.574920621	-1.079845059
-1.381773165	0.212046024	0.178082192	-0.239613047	-0.608030706
0.303030303	-1.422002032	0.446608716	0.14875268	-0.960855799
-0.81010251	-1.02064821	0.03772863	0.866033389	-0.50390424
-0.173350693	-1.38270597	-1.074655269	-0.012989106	-1.762246176
-0.695319631	-1.456893	-1.64029976	-1.035672417	-0.834962202
-1.632670929	-0.139256672	-1.613471512	-0.366157118	-1.545310249
-0.290528517	-0.769385251	-0.015323434	0.19793361	-1.003039635
-0.348443421	-1.098193061	-1.602442685	-0.92609525	0.247333945
-0.851493559	-0.990763298	0.231166475	1.271224608	0.20490153
-1.184696559	-1.091286751	-1.423579967	-1.187959365	-1.12194389
-0.490906446	-0.990321431	-0.50456737	0.899584431	-0.950807358
-1.202408437	-1.856645711	-0.848245044	-1.006692927	0.583402397
-0.191386288	-1.280992559	-0.328761739	0.486021622	-0.240239322
0.114460948	-0.813268717	-0.534205264	-1.158288467	0.070982531
-0.999944221	-0.472681453	-0.598792331	0.547385663	-0.153751442
-0.579537221	-1.912122795	0.563600942	-0.000281683	0.52919708
-0.037635762	-0.717082474	-1.757490703	0.070831036	0.71960278
0.735449735	-0.817795225	0.295128862	0.040765435	-1.182466403
-2.315099678	-0.005198019	-1.260744349	-0.993185716	-0.914610158
-0.965336019	-0.192085324	-0.668221972	-0.792785788	-1.013083257
-0.938080375	-1.49008185	-1.395056494	-0.051478596	-0.186016513
0.083859956	-0.45285206	-1.479604919	-0.554685421	-0.302554137
-1.548621737	-1.348831134	-0.916759778	-0.695495398	0.552486188
-0.760050957	-0.424041227	-1.953042334	-0.407383437	-0.112644972
0.530804445	-0.134543672	-0.294276139	-0.653803411	-0.788713549
-0.240140136	-1.491270769	-1.263692968	-0.513830645	-0.870793251
-0.261325074	-1.782497937	-0.128725685	-0.515495536	-1.188674339
-0.357203306	-1.166942947	-0.890910257	0.037959565	-1.199418231
-0.990763657	-1.397155677	-0.445762004	-1.182307612	-1.109015536
0.741886026	-1.463235756	-1.270187644	-0.958171911	-0.42603928
-0.558177113	-0.876309569	-0.212212676	0.983434296	-1.743570787
-0.844397198	-2.471987758	0.448142365	-0.078230852	-0.189711043
0.333480504	-1.183739849	-2.235184263	-1.181824427	-0.729799742
0.638866628	-1.68213466	-1.612983537	-1.029946921	0.16128053
-1.399133875	-0.671922852	-1.698002745	-1.575039584	-0.938775586
0.223990212	0.635413264	-0.927487915	-1.676086574	0.417540512
0.478967217	-1.68746179	-1.24565987	-1.648102361	1
0.123750529	-0.621674431	-1.573400147	-0.869384538	-1.04652443
-0.475595892	0.074092956	-0.380374728	0.013497143	-1.146300765
-2.033261439	-0.380010744	0.558879724	-0.602772806	-1.596098783
0.243878476	0.027190135	-0.183711638	0.012497001	-0.519065657
-0.518959415	0.255215897	-0.470590764	-1.300889454	-1.562030885
0.213551781	-0.690694422	-0.865118917	0.273411275	-0.227834599
-1.130790083	-0.507471213	-1.427713566	0.233853595	-1.076793049
-0.679795136	-1.15932892	-1.061645316	-1.266552873	-1.163384507
-1.163677545	-0.62529923	-0.59495051	-0.726928554	-1.41248447
0.538400143	0.131944444	-1.536022471	-1.130753991	-0.894966234
-0.536836594	-1.18133898	-1.147418253	-0.821857336	-0.458141587
-0.902931517	-0.188222942	-1.430411616	-0.108364582	-1.573734175
-0.205691369	-0.084551309	0.740393746	-0.814465576	-1.183339634
-0.609264597	-1.057145683	-0.986302064	-1.793821717	0.521445714
-0.216819502	0.102017501	-0.671766483	-2.181838458	0.471698113
-0.345322355	-1.382369018	-0.206608124	-0.893590563	0.033171189
-0.044378471	-0.350819299	-0.013837737	-0.198138831	-0.419522154
-0.364202857	0.05208866	-1.453530227	-0.358327049	-0.583294155
-1.024222042	0.356659866	-0.500720448	-0.153269687	-1.212473205
0.057147029	-0.808205135	-0.505775067	-2.06883919	-0.337458028
-1.094252166	-0.697171644	-1.232693308	0.257906623	-0.587523515
-0.418731277	-1.486764297	-0.669655689	-0.599346442	-1.036440282
-0.632626338	-1.996568535	-1.705905445	-0.491847504	-0.63796282
-1.084402455	-1.316282355	0.71573406	-1.200069739	-1.361066327
0.821318218	-0.730205503	-0.293430004	-1.357496219	-0.682168911
-0.654086602	-1.628559783	-0.562692793	-1.91472097	-2.0090797
0.584091806	-0.615933784	0.143650868	-1.491598596	-0.487825026
-0.918427305	-0.271411099	-1.625604017	-1.461078928	-0.843510408
-0.089193384	-1.198912872	0.14029522	-1.069295127	-1.316371726
-1.153635707	-1.421294273	0.148381688	-1.312103219	-1.645553911
-0.639932833	-0.327456339	-0.320667707	0.800307651	-0.546014238
-1.444590201	-0.029221177	-0.217891258	0.043807282	-1.466656173
-1.046929694	-1.052914094	-1.355924691	-0.421052025	-1.299043952
-1.403403773	-0.180545325	0.978081025	-0.831729477	-1.405097942
-0.042094702	-1.064601583	-0.001618361	0.436573113	-1.801031959
0	-1.493549496	0.337858569	-1.126030539	-1.104809368
0.066815281	0.530534361	-1.22410422	-1.040105393	-0.761044446
-0.23076084	-0.93612675	-0.440610965	-0.153357818	-1.36179534
-0.242622495	-1.379592546	0.84799628	-0.85966296	-1.607964379
0.379519053	-1.576080274	-0.841099425	0.798525492	-1.03337088
0.052393801	-0.218171247	-1.690461259	-0.099329325	-1.869834213
-1.143535892	-1.313261102	0.450744829	-1.232286081	0.58391748
-0.116777682	-0.557017694	0.381774515	0.87445016	0.065990065
-0.518407043	-1.218142613	0.348427024	-1.413430349	-0.406732748
-0.69968439	-1.519964202	-0.400018368	-1.498221758	-1.650402547
0.531204137	-0.255136856	-0.047610202	-0.325861735	0.427813231
0.812810916	-1.676587734	-0.287470984	0.060974193	0.455607306
-1.711330436	-0.934367068	-0.788985788	-1.111071351	-1.878145191
-0.847536704	0.210437599	-0.065682998	0.76371308	0.193663222
0.635522158	-1.495945546	-0.778353907	-0.564473069	-1.001051517
-1.629953949	-0.555828677	0.412271949	-0.580510876	-0.955122185
-0.549106116	-0.147838144	0.014761812	-0.847374005	-1.853252429
-1.319159682	-1.128458922	-0.461113846	-0.952208355	-0.133311279
-0.514443434	-0.01967759	-0.131606927	0.143071972	-1.114985533
-0.683996637	-1.264988	-1.071514683	-0.94245213	-1.960726725
0.34038624	-0.846320161	-0.3311413	-1.401472599	-1.25732083
-0.582304143	1.051855617	-0.97399416	-0.953358832	-1.534164299
-1.750278495	-1.291353487	-0.225273765	0.138352463	-1.167891955
-0.780362139	-0.259439998	-1.606477558	-0.265997597	-0.714676848
-1.024732739	-1.118595357	-0.760526423	0.762448665	-1.967833216
-0.302150126	-0.66989853	-0.16222642	0.336849828	-1.303214621
-0.079119923	0.848852671	-0.431156849	0.901494323	-0.372701619
-0.554859705	-1.529337621	0.124998605	1.247298989	-0.981236494
0.104733039	0.194117469	0.147239048	0.691171911	-1.425591491
0.386957723	-0.533885238	-0.62522219	-0.475798741	-1.306934199
-0.213663599	-0.915133236	-0.803204857	0.02508656	-1.148686123
-0.942853081	-1.621736432	0.953106826	-2.002738033	-1.819779357
-0.465089773	-1.500221571	-1.195368527	-0.295691468	-0.77065915
-1.013092875	-1.083264891	-1.533602536	-1.113150897	-0.876096001
-0.587050671	0.386867292	-1.485383228	-0.130667609	-0.649513316
-0.19427189	-0.585709967	0.577461415	-0.941638725	-0.452272278
-1.140523992	-1.216699292	-1.731911252	-1.802273282	-2.367216911
-1.318904945	-1.111766893	-0.941480982	-2.211324008	-1.492028634
-0.562620113	-0.369508467	-0.390561951	-1.328806065	-0.054599635
-0.272311097	-1.951176451	-1.425364976	-0.55742917	0.064791093
0.684224129	-0.858926206	-1.239614791	-1.278836971	-1.110116654
-0.264887829	-0.779238293	-0.06778548	-0.707933388	-1.238004595
-0.054250506	-1.605138471	0.416605402	0.543478261	-0.710879538
-0.594381143	0.286192262	-0.944493484	-0.171706203	-1.59647575
-0.469246751	-0.53546994	0.393312758	-1.03134084	-1.536324195
0.309353198	-0.920893764	-0.821073234	-0.096153274	0.185295381
-0.413658269	-0.992388948	-0.676792298	-1.371531735	-2.055790849
-0.794321367	-0.772629212	-0.700438695	-0.448292725	-0.199568236
-1.001803075	-1.442407621	0.741176471	-1.642406737	-1.312045269
1.144417501	-2.180270354	-0.469819009	0.435874091	-1.488022759
-1.105588713	-1.456794056	-0.672963288	0.150566642	-1.21294156
-0.210358338	-1.677228259	-0.909005517	0.166666667	-1.496500603
-1.453938375	-1.637859594	-0.196818199	0.101574856	-1.461155056
-0.912077278	-0.801531323	-0.303371708	-0.484593192	-0.85196701
-1.00597012	-0.807779632	-1.771601373	-0.32816674	-0.567994974
-1.013383404	-1.191146184	-0.014239831	0.188392696	-1.29347602
-1.119339214	-0.781008211	-1.594255776	-0.728984385	-1.290504683
0.732472196	-0.564865798	-1.552673376	0.367594275	-1.761158077
-0.956653411	-0.771342858	-2.223000068	-0.601279607	-1.103266004
-1.465328974	-0.295689971	-0.387973544	-0.150588667	-1.222006026
-0.053114724	-0.912319757	-0.38575485	-0.802379239	-1.436135689
-0.151081374	-0.099377462	-0.155933931	-1.035508187	-1.482559899
-1.098264145	-1.517294029	-0.717597911	-2.171527187	-0.92278646
0.251440682	0.346224204	-3.87539E-05	-1.186061916	-1.354739906
0.940101598	0.440503936	-2.512256442	0.873620062	0.296941049
-1.062370034	-0.571263911	-1.067433426	-0.504606542	1.331611502
0.816325722	-0.586578848	-0.357392023	1.424610016	-1.061821976
-0.333419942	-0.754156887	-1.313145391	-0.722006903	-1.786723079
-0.769748236	-0.471578631	-0.725920937	-1.760332288	-1.85059211
-1.718079102	0.212283144	-1.457562863	-0.60259087	-0.20398686
-0.780247334	-0.75229578	0.182990345	-0.882297679	-0.709245961
-0.679678864	-0.925137649	-0.723260236	0.499185545	-0.702089446
0.42573256	-1.162883349	-1.449992904	0.31074113	-0.322255973
-0.634214495	-0.37072225	0.014610181	-0.952861661	1.473271858
0.358773461	0.49319378	-1.604264445	-0.643928231	-1.155270288
-0.348066926	-1.063958655	-0.359787048	0.019434652	-0.239639226
-1.157107181	-2.145022958	0	-0.047327936	0.051420383
-0.371794712	-0.73251216	-0.478944477	0.438239256	0.02339614
-0.662616745	-0.97087338	0.913732443	-0.45526788	0.337705397
0.470853919	-0.846358248	0.019841996	-0.154147313	-1.466584917
-1.096745697	-0.257044193	1.289280394	1.182305247	-0.313184299
-0.64805206	0.786205604	-0.887756794	-0.219776523	-0.256744005
0.130153381	0.906687894	-0.94476473	-1.154382306	0
-0.49267879	-0.470250893	-0.06388992	-1.317302994	-0.304352364
-1.903822361	-1.994288703	-0.922766703	-0.211820307	-0.940463607
-0.956341481	-0.413743905	-1.501242826	-0.396806506	-0.841565913
0.646109013	-0.617220843	-0.047226635	0.410477255	-0.433971283
-0.489561961	-1.021543563	-1.032504001	-0.764910012	-1.053888358
0.553726609	-1.776491782	-0.810660204	-1.409013698	-0.085464081
-0.648460021	-0.484113945	-1.445037226	-1.471892467	-0.993635332
-1.046242176	-0.872540449	-1.397352119	-1.025845754	-0.31187332
-0.464539691	0.380358719	-0.562213788	-0.593535204	-0.116355634
-2.13516424	-1.247869416	-0.447818989	-0.799159018	-0.564645139
-1.177584012	-0.970851866	-1.251503049	-1.179103226	-0.555556965
-0.028397221	0.008108387	-0.708932248	-1.181206888	-1.417676431
0.243181509	-0.093117281	-1.471458713	-1.093183171	-1.54263826
-0.266834938	-0.601606174	-1.259742546	-0.944081697	-3.15340386
0.412409992	0.249082861	-0.553389639	-0.810208478	-0.535687365
-0.467481601	-0.285399292	-1.295331353	-0.160259427	-1.490067419
0.419106065	-1.037651373	-0.958821604	-1.087331363	-1.515708807
0.076955742	-0.867451526	-1.251432856	-0.856665587	-1.458139769
-0.542854958	-1.377633165	0.095334267	-1.251509205	-0.374357776
-1.158092958	-0.692365721	-1.234882481	-0.472858119	-0.652526402
0.050229519	-1.810165421	-1.691861359	-1.551407228	0.692630976
0.228011276	-1.371671361	-0.335618556	-0.983837681	-1.663377424
0.11253623	-1.563369854	0.211717294	-0.385216013	-1.926518846
-0.718863718	-0.626205971	-1.11932849	-0.313353757	-1.021622389
-1.69908032	-0.552630605	-0.58549929	-1.000903911	-0.914273162
-1.53852505	-1.176336808	-1.311239815	-0.401335706	-0.930249383
-0.077949806	-0.340976732	-0.340733689	-0.232035595	-1.185937694
0.535294118	-0.357401041	-1.055009249	-1.266042644	0.847940198
-0.266753982	-1.298567771	-0.389619817	-1.549356798	-0.876173496
0.351283566	0.125	-1.710618981	0.256420866	-0.296899451
0.34375	-1.037088312	-0.963724267	-0.926091697	-0.808192737
-0.981597569	0.74689387	-1.366609616	-1.625507658	-0.123313576
0.285612729	-1.870592674	-0.492875035	-1.033408972	-1.330971559
-0.985693772	-1.837108973	-0.259720727	-0.141776476	-1.277630184
-1.979337899	-0.456293615	-0.906805845	-1.623297594	-1.272484018
-1.16526963	-1.31795418	-0.260808082	-0.784100407	-0.301845874
-0.608007585	0.666666667	-0.942407367	-0.691005645	-1.564895696
0.783082763	-1.325356178	-1.313673508	-0.563161382	-0.476716105
0.019319853	-0.619367958	-1.731935086	-0.787500274	-0.141598131
-0.386217475	-1.780980834	-1.198235932	-1.335469176	-0.127367938
-1.562609322	-1.080204637	-0.889011006	0.456199933	-0.200564592
-0.802444333	-0.83402354	1.170056722	-1.163771601	-0.56273234
-0.316871333	-0.050295138	-1.108005225	-0.246755071	-0.293822997
-0.934057362	-0.010049604	-2.075677573	-0.530912102	-0.662893052
-1.325974329	0.145045233	-1.501347716	0.010143284	-0.032347925
-1.432764398	-0.599984512	-1.224798308	-0.506437999	-1.077209079
-1.254313014	0.01543611	-1.202511898	-0.371289303	-0.22465505
-1.513601031	-0.457525118	0.008208529	-0.248230277	-0.25204896
-1.760383868	-0.339224288	-0.752606004	-0.702213022	-1.241890174
-0.366447548	0.161152215	-0.925793365	-0.372906108	-2.192756286
-0.365487755	-0.912192994	-1.35375376	-0.527538898	-1.666108847
-0.546822845	-0.959698509	-0.948256797	-0.439791409	0.072424428
0.498679348	-0.222525801	-1.553386518	-1.672550925	-0.239639226
-0.710485545	0.885452505	-1.427668301	-1.325606696	-0.71315823
-0.666413002	0.273949115	-1.617806845	-1.288623893	0.47077084
0.732730539	0.627346439	-1.891509931	-1.799167042	-0.761531551
-0.701138077	-1.648273872	-1.775490163	-0.875575863	-1.749388712
0.02144443	-0.132286674	-1.19085788	0.468810408	-0.783933034
-0.55064009	-0.12634377	-1.855081249	-0.278863001	0.126816117
0.1420415	0.073491086	0.510092007	-0.3139337	-0.357873626
0.354175915	-1.773354751	-0.662869697	-0.851011713	-0.53568483
-0.846810467	-0.080836459	-2.023933371	-1.284509025	-1.386450204
0.207428775	-1.663460406	-0.546229747	-0.423259934	-0.932522208
0.461874958	-0.048571405	-0.758108158	-0.740951352	-0.537476551
-1.781500874	-0.436129502	-1.115531592	-1.036322845	-0.448228634
0.131651309	-1.004515229	-1.060914862	-0.436191403	-0.028610176
-0.303551045	-1.581125929	-1.748237528	-0.63179332	-1.333303364
-0.490992786	0.036962765	-1.70245249	0.387828948	-0.353874638
0.513828643	-1.186399952	0.437728889	-0.808377792	-0.321181551
0.755267953	-1.553296575	-0.440515235	-0.764309596	0.0220398
0.22348041	1.203111105	-0.097171614	-0.897404156	-0.205307789
-0.542177836	-0.875039691	0.184104804	-0.974539672	-0.38932895
-0.072749257	-1.768388214	-0.16120059	0.242835419	1.390706582
-0.921865959	-0.458348294	-1.51563026	-0.512828525	-0.512337985
-1.10327951	-1.414815806	0.10654966	-0.144463413	-1.931804988
0.492610837	-1.621497985	0.271317829	-1.763133862	-0.021236855
-0.159260681	-0.530046491	-0.518881035	-0.828072834	-0.466312916
0.30730119	0.210629183	0.20529189	-0.685317057	-1.299983177
-0.426617261	-0.58781175	-1.848778368	-0.364720179	-0.608866715
0.928571429	-1.248469248	-0.144369593	-0.175854443	0.273667801
-2.025124456	-0.728457465	-0.771403195	-0.508718467	-0.865986512
-0.872926838	-0.599312587	-0.364933561	0.77934976	-0.79832784
0.908976038	-1.476346763	-0.23375081	-0.967567997	-0.454256775
0.581395349	-1.681575667	-0.735368884	-1.35934723	-1.369247893
0.106233276	-1.205546323	-0.240580352	0.816989682	-0.361299528
0.378225084	-1.597540732	0	0.029815907	-1.248370918
0.254928576	-0.378964315	0.26321704	-0.887454799	-1.900379317
-0.117740522	-1.858115827	-0.339251137	-0.992616467	-0.370414648
0.178082192	-0.962864591	-0.30563022	-0.489767284	-1.151861806
-1.328189723	-0.71021605	0.323797864	-1.65533663	-0.944681806
0.812791722	-0.968556279	-0.708955831	-1.341071401	-1.300890479
-1.663652652	0.807673774	0.802874826	-2.015905258	-0.121576981
-1.396442459	-1.410329754	0.230125523	0.218253523	-1.513478362
-0.969889937	-2.183086602	-1.096316435	0.123649262	-1.299966527
1.129673423	-0.340677218	-0.815881274	-1.129564595	-0.900721307
0.042039178	-1.080457016	0	-1.485132286	-1.611201332
-0.629675765	-1.3711561	-1.223277152	-1.859907071	-1.938855709
-0.541654365	-1.1980467	-1.927084218	-1.946935399	-1.182447601
-0.01215987	-0.926291653	-0.213589874	-0.063782206	-1.336401784
-0.48161287	-1.262638791	-1.284140931	-1.713532517	-1.374386232
-0.290020044	-1.696425453	-0.952514956	-1.760428055	-1.705659433
-0.484410408	-0.110919133	-0.528367764	-0.563761278	-1.257496941
-1.060209739	-2.106645238	0	-1.639551553	-1.238113036
-0.973779983	-0.683855105	-1.199213609	-0.399260545	-0.672174912
-1.695730515	0.728681153	0	-1.604904581	-1.233293626
-1.593267439	1.046504789	-0.875704721	-2.203438241	0.731255025
-1.464807462	-0.859871653	0.169668592	0.497948351	-0.53484583
-1.173108209	-1.192179597	-0.065501085	-0.839884594	-0.834557766
-0.619377267	-0.362740782	0.130011455	-1.491317505	-1.035641565
-1.318640326	-0.451594174	0.238063667	-0.902939098	-1.18955346
-1.492924548	-1.886333881	-0.707220353	-1.16685538	-0.946894543
-1.190423299	-0.538540201	0.038933212	-1.51023699	-1.113596486
-0.684855462	-0.958154322	0.062157578	-0.997876492	0.22366616
-0.208372499	0.068730147	0.256119996	-1.425869289	-1.065546802
-0.521324717	-1.047207406	0.222203985	-1.976704695	-0.363595
-0.371974626	-0.614367473	0.356449648	0.202514849	-0.909964848
-1.366545824	-1.401168125	-0.333868172	-0.294993103	-1.333020083
-0.708289976	-1.026503318	-0.141718694	-1.61010343	-1.16156961
-1.820116254	-1.563968422	0.451062162	-0.232066641	-1.085440851
-1.067809837	-1.804465739	-2.020134214	-0.90136217	-0.48314819
0.673962012	-1.380993811	-0.415366138	-0.507472791	-0.604888434
0.674790096	-0.769446811	-1.100459832	-0.696841463	-1.587572579
0.783912541	0.413171123	-0.616705083	-1.33348516	-1.615220798
1.017040001	-0.204603205	0.280254777	-1.412389005	-1.60322845
0	0.24699791	-0.942775259	-0.647690622	-0.899454632
-0.886914341	-0.010442177	0.336202221	-1.3173736	-1.052997181
-0.33897217	-0.944847608	-0.082523746	-1.661885891	-0.71012415
-0.787711519	0.440528634	-0.58448196	-0.287194096	-1.380873775
-0.909662485	-0.427945966	-0.10509634	-0.306687409	-1.493308531
-1.014003484	-0.039053116	-0.477553573	-1.735610034	-2.107015567
-1.023654482	-1.365996507	-1.316931004	-1.375510849	-1.310323272
-1.236884375	-1.435456667	-0.767018761	-1.137941294	-1.325610872
-1.210112168	-0.414828393	-0.457927285	-0.062910477	-1.226482378
0.119627086	0.880016442	-0.306142501	-0.624202591	-2.006038393
0.316793893	-2.088188371	-1.378478735	-1.689597609	-1.563382923
0.311022961	-0.408251297	-0.928732501	-1.343850881	-2.012778272
0.083016545	-0.748830929	-0.449279831	-1.95943363	-2.008219955
0.32197502	-1.394210894	-0.026174683	-1.158957449	-1.382778326
-0.224979564	-1.266552178	0.348629844	-1.679437851	-1.593714712
-2.582068615	0.084476832	0.460744181	-0.259279589	-0.402898299
0.011657529	-1.030146649	-0.842975133	-2.151495898	-1.441172375
-0.268629217	-0.265954842	-0.374730706	-1.46864026	-0.961954639
-0.613669202	0.062048696	-0.748914046	-1.334009619	0
-0.989414438	-1.418001736	-1.106120092	-1.492872202	0.083561144
0	-0.951956033	-1.223015713	-1.193366138	-1.504409447
-1.323178153	-0.674514848	-0.679419685	-0.983002313	-0.927578562
0	0.40487841	-1.355958106	-1.252487928	-0.424471491
0.126733593	-0.303048518	0.735384202	-1.439221	-0.562074152
-0.952927731	-0.500017334	-0.255598898	-0.856755932	-0.874553865
-0.556134679	0.657894737	0.560361028	-1.565281846	-0.27592513
0.136957505	-0.773994903	-0.386993133	-1.592083413	-1.763153671
0.128857071	0.301045329	-0.917476747	-1.352683977	-1.604315252
-0.934216474	-0.836771917	-1.169490278	-1.978034174	-1.514858419
1.317728885	0.186537515	-0.17751076	0.366521473	-1.037062739
-1.12165754	-0.875864053	-1.56843107	-0.42539359	-1.043266055
0.274829112	-0.407466849	-0.920507617	0.138929235	-0.198822644
-1.628041572	-0.981357552	-1.016566668	-0.857022827	-0.575436931
-0.191421178	0.01719814	-1.189355417	-0.829554433	-1.938667465
-0.476323107	-1.579750862	-0.303332822	-0.582490731	-1.313277947
0.221510044	-1.328527304	-1.878165021	-0.526239917	-1.308149265
-0.374357776	0.385199899	-1.321447123	1.10085517	-1.524594131
-1.10677362	-0.930887036	-0.966574632	-0.62818602	-1.865661213
0.349318128	0.464908451	0.280584992	-1.425069456	-1.819241274
-0.755078985	-1.042349062	-0.072328069	-1.267185251	-0.477489344
0.877966213	0.903135883	0.373173174	-0.889818345	-1.204368018
-0.322228194	1.488598019	-0.297646157	-1.496657548	-1.651584915
-0.781131056	0.178988922	0.404337347	-1.337944507	-2.407270705
-0.7188223	0.443446607	-1.517498936	-1.22630698	-1.15084484
-1.481390389	-0.577688177	0.877888681	-0.960889486	-1.447807774
-1.020255967	0.265288674	-1.230520057	-0.433464317	0.873127848
-0.945232486	-0.4795814	-0.12228166	0.162499462	-1.068759376
-1.584317985	-0.640139542	0.561543852	-0.065692114	-1.275919704
-1.204993632	-1.689654216	-1.553173872	0.887916327	-1.690003095
-1.659715393	0.388222646	0.285171945	-1.282141726	-1.86039485
-1.270996713	-0.822517243	-0.272920464	-1.550617628	-1.025656601
-0.821939127	-0.821729525	-0.93168769	-1.166511119	-1.070807797
-0.541769006	0.130207167	-0.729858368	-1.329338324	-0.585520107
-1.064980134	-1.257134442	-1.631116365	-1.69247619	-0.544548917
-1.285008677	-1.085869558	-0.818316534	1.061577316	-1.195562329
-0.845113668	-0.969215816	-0.553171565	-1.190970007	-0.510591928
0.32259082	-0.80391476	-1.007374086	-0.148636279	-1.585974596
-0.417433054	-1.779970292	-1.277010057	-0.531973974	-2.129500055
-1.404298827	0.105499963	-0.49597072	-1.434194796	-1.074842665
0.155654469	0.591534634	0.272988136	-1.328934273	-1.583770412
-0.561491011	-0.748772737	-0.77656953	-1.134010337	-1.773045471
-1.234805773	-1.053965705	-0.017840441	-1.54260805	-0.806141664
-0.33691279	-0.923690139	0.387898592	-0.323302716	0.587180171
0.180608395	0.07115697	-0.163889755	-1.923111857	-1.665774001
-1.01012244	-0.753709018	-1.295190227	0.411764706	-0.610188417
-0.953888658	0.060362101	-0.703931573	-1.102404118	-0.722491022
-0.761502265	0.332245664	-0.3941955	0.479354654	-1.213178522
-0.61470784	-0.205838715	-0.214402605	-2.060846961	-0.353340368
-0.092476664	0.199841369	0.848961562	-1.094775529	-0.888820869
-0.181689434	-0.021495015	0.721208446	-1.018568546	-1.509039738
-0.580067754	0.567336378	-1.127774831	-1.058625009	-1.310158981
0.392293421	-0.782178231	-0.317152635	-1.964593469	-1.014306344
-1.086018162	-1.06643142	-1.727124907	-0.885313759	-0.38813
-0.856502735	-0.84611627	-0.682690785	-0.48533379	-0.882559291
-1.322466007	-0.206271108	0.556965097	-0.989621132	-1.05714362
-1.031048483	-0.328483389	0.131029505	0.75961053	-1.458884479
0.320413051	1.419578627	-0.313681444	-1.228960791	-1.157223792
0.380903843	-1.268467235	-1.359685022	-1.62942847	-1.982164724
-2.276554494	0.208311171	0.111262932	-1.760007535	-1.089908049
-0.740075016	-0.579900669	0.297619048	-1.651517816	0.121207734
0.416075972	-1.891642191	-1.097122959	-0.28563814	-1.715946295
-1.799502114	-1.115808169	-0.838488384	-1.340346725	-0.526632166
-1.870680704	-0.13350001	-1.077921156	-0.993952572	0.198638429
-1.048480884	-0.243930617	-0.677326751	-1.663808017	0.152966546
-0.92445026	-1.218244762	-0.546084113	-1.14173875	1.368147057
-1.583944504	-1.255181132	0.68954098	-1.457393648	-0.506300477
-1.710945426	-1.222370997	-0.870037366	-0.848429197	0.93665446
-2.030494648	-0.750139267	-0.772239397	-1.077947849	-0.583763908
-0.572876539	-0.424489058	-0.120957794	-0.893553454	-1.712198112
-0.106006713	-1.014165496	-1.468437279	0.492654733	-0.893571147
-0.509722001	-1.278356158	-1.19712499	-1.486713048	-0.639103176
-1.296941257	-1.492752035	-0.702934097	-1.034597231	0.243078697
-0.833824219	0.784314935	-0.436660135	-1.147235776	-0.621135747
0.187792231	0.313838852	-0.33483164	-1.043617699	-0.978966202
-0.411109875	-1.04460573	-0.95961167	0.129236412	-2.053628033
0.292994954	-1.490791407	-1.050670614	0.560050367	0.116291109
-0.305842963	-1.647829801	-1.306724257	-2.235861467	-0.807797763
-1.235645081	-1.322734549	-0.522408158	-2.196323535	-2.286000531
-0.212057675	-1.027357757	0.529711989	0.273646253	-1.489487891
-1.538392275	-0.732697307	-0.633676201	-0.385342204	-1.157317525
-0.52413032	-1.041601977	-0.54033335	-0.21784675	-0.392218706
0.479466612	-1.187926337	0.58165581	-1.319438239	0.11122702
-0.67961548	-1.704641044	0.164037855	-1.115721518	-1.846453391
-1.046879042	-0.595367205	-0.893545139	-1.212241836	-1.448064617
-1.860755057	-0.529056219	-0.095320259	-1.263334611	-1.901585231
-1.335343223	0.091503414	-0.852459513	-0.544625624	-0.641831481
-2.126059012	0.651318121	-0.78024881	-0.983579452	-0.566007468
-1.328431727	-1.167190902	-1.331252155	0.526360241	0.750050599
-1.167047204	-1.035856605	-0.521895173	-1.109006075	-1.108270701
-1.912762298	0.022411702	-0.583626099	-1.227388558	-0.977462144
-0.196091657	-0.601940067	-1.214257895	-0.828245086	-1.069895666
-0.735570769	-0.422251426	0.021606846	-1.25612057	-1.255400999
-1.477073729	-0.373998411	-0.066367183	-1.046539464	-0.018346083
0.03306459	0.013620948	0.2155233	-1.015319215	-0.25634678
-0.204267136	-1.021347794	-0.234011873	-1.234297945	-0.473266642
-0.427272348	0.56313567	-1.126249707	-0.849301707	-1.344782846
-0.348457807	0.07328399	-0.039420609	-0.042508681	0.749555883
-0.658423612	-1.161286254	-0.73205403	-1.588001879	0.413185267
0.414937759	1.604400198	-1.740770417	-0.21160897	-0.147165801
-0.731381457	-2.040549137	0.0007468	-0.903288073	0.408534308
-0.749110603	-1.37978891	-1.479044875	0.214374742	0.190434397
-0.974382032	-0.631517728	-1.399762334	-0.621728864	-0.599004898
-1.277037329	-1.995136555	-0.671356819	-0.710969511	-1.090418312
-0.466641293	-0.024506292	-2.026103947	0.463082428	-1.218717468
0.150652243	-0.589591122	-0.977585659	-1.535824463	-1.467803074
0.6875	-1.649722507	-1.598211461	0.325887949	-3.236490028
-0.225699621	-0.019649974	-1.047259853	-1.017127028	-1.703175861
0.019855954	-0.377580443	-2.071658576	-1.235995337	1
-1.113511673	0.877545416	-0.453457153	0.26606336	0.342062366
-0.738568338	-0.978189911	-1.136993152	-0.962618174	0.260657598
-0.224355205	-1.381649982	0.786067716	-0.545262661	-1.076390725
-0.74641056	-1.604413851	-0.624585969	-0.900081068	-0.962296855
-1.435002663	-1.412443524	-0.863690997	-0.360269015	-0.604500626
-0.77483501	-1.028938806	-0.19517071	-0.120184058	-1.29292327
1.184797935	0.716940069	-1.415734433	0.100031029	0.32863436
-0.148164164	-1.365294516	-1.617144906	0.213598893	0.140608906
-0.476973614	-0.524306958	-1.042389731	-0.039994794	-1.249420963
-0.956485911	-1.222162781	-1.121161491	-0.03247101	0.403720527
-0.776645422	-1.704044521	-0.420351199	0.018635526	-1.362086996
-0.322686419	-0.240859133	-1.632610245	0	-0.529166966
-1.114050606	-1.069353885	-0.529848993	-1.103466381	-0.495827036
-1.402154183	-1.299011106	-1.383410546	-0.805869006	-1.606071913
-0.889106425	-1.67874936	-1.443289695	-0.884437556	1.0052814
0.927694694	-0.076861336	0.634879167	-1.309137107	-0.96187754
-0.80285665	-1.441171031	0.821895482	0.136842606	-1.135021063
0.742616034	-0.594525391	-0.406008848	0	-1.676515228
-0.422924133	-1.624838505	-0.956914264	-1.340359204	0.030180991
0.302521743	-1.617045375	-0.210251735	0.33673938	-0.370922475
-1.718324486	-1.314286818	0.245370146	-0.814906218	-0.97947477
-1.029095763	-1.091413525	0.468335309	-1.099932826	-1.481133018
-0.567529655	-0.365248399	0.016574586	-2.032756554	-1.171411145
-0.055599883	-0.540172925	-0.238764505	-1.352892299	-0.074057411
-0.848519497	-0.353639152	-1.635051748	-0.704900922	-0.851325455
-0.648219304	0.446874831	-0.501199043	-1.058919888	-0.578895804
-0.847968408	-1.487022624	0.282463165	-0.013914563	-0.730405341
-0.273777919	-0.331785035	-1.06068565	0.526279201	-0.077576175
-1.575150458	-1.310771236	0.578932809	-1.799380687	-0.649927215
-0.980781597	-1.410770735	0.111750393	-1.588250929	-1.40046124
0.051652076	-1.100875638	-1.557997086	-1.446933354	0.605128205
0.790242266	-0.287893414	0.822714577	0.882064089	-0.892340363
-1.429211674	-0.723801447	-1.81851019	0.155310675	0
-0.453547331	0.492725144	-1.352831344	-1.712595987	0
-0.339710926	-0.170038881	-1.319863869	-1.470796211	-0.983645181
-0.03805798	-0.212824032	-0.488176232	-1.81260858	-0.249046753
-0.433057059	-1.161101101	-0.605626302	-1.488719095	0.863245188
-0.451634717	-1.136417564	-0.977867891	-1.076930497	-0.889088013
-0.640883778	-0.159630086	0.506755913	-1.878639247	-0.345674965
-1.4199657	-1.115322679	-0.289526564	-1.353957823	-1.287804829
0.720844148	-0.943829383	-0.534569487	-0.063685716	-1.324711739
0.0720681	0.30766924	-1.830617076	-1.199678976	-0.483732051
0.101030956	-0.016025528	0.828691353	0.278712606	-1.030609481
0.380584534	-1.458199505	-0.465925331	-0.929498015	-0.231740055
-0.956201212	-0.029848818	-1.523360148	-1.179366739	0.627176527
-1.274902668	-0.771316748	-0.919108386	-0.836654606	-0.298662588
-1.278901798	0.646664452	0.311129597	-1.524890197	-1.593814692
-1.409989627	-1.167431716	-0.574404292	-1.096175699	-1.551811279
0.04331412	0.047153258	-1.043933809	-1.534266495	-1.661455341
-0.37204918	0.959253915	0.676859648	-1.019514878	-0.896122777
0.234972592	-0.90026396	0.504790445	-2.564356341	-0.957706167
-0.160817243	-0.612871907	-0.663691432	-0.524090245	0.289390901
-1.4230872	-1.298378692	-0.55073311	-0.63348165	-1.501301259
-1.236699835	-0.384751862	-1.605982755	-0.643679114	-1.475088967
-0.855896769	-0.253998505	0.219508169	-2.030500568	-1.24416108
0.493276103	0.128009961	0.385578601	-1.793779565	-1.552214908
0.205376605	-0.009187202	0.421692847	-0.301195774	0.58400518
1.182799995	-1.529843165	-0.451600796	-1.444758151	1
-1.3621209	-1.318181773	-0.401653863	-1.242210794	-0.952713746
-0.871730566	-0.589885283	0.252745536	-1.151677126	-0.658800507
-1.317244039	-1.021211617	-1.014004659	-1.094606697	-1.188111385
-0.87120485	-0.921418325	-0.130764888	-0.374796602	-1.148878723
-0.148713207	-1.407000899	-1.203512989	-1.676808593	1.523525573
0.688383075	-0.095233491	-0.63515712	-0.939325339	-0.696292804
-0.727811627	-1.599042712	-1.013004592	-0.30736601	-1.576332981
-0.01059693	0.326892377	-1.564433801	-1.392967065	-0.932687249
-0.975893203	-0.760122071	-1.304548048	-0.426982468	-2.008058253
-1.186604968	-0.080335096	-0.816218365	-2.176338159	0.830781336
-0.580055659	-0.729250269	0.72826087	-0.259913236	-0.722149469
-0.585746281	-0.525950731	-0.9626295	-1.236204057	-0.727351358
-0.993493256	-1.378078182	-1.800508425	-1.013785493	-0.851991555
-1.276691487	-2.201466994	-0.63759896		-0.966560607
-1.90562614	-0.248494919	-1.528655224
-0.427948018	-2.086034778	-0.358382981
-0.747917068
