# Supplementary material for: RNA fine-tunes estrogen receptor-alpha binding on low-affinity DNA motifs for transcriptional regulation
Source: EMBO J. 2024 Sep 16;43(21):5186–210. doi: 10.1038/s44318-024-00225-y (PMC11535219; doi:10.1038/s44318-024-00225-y)
Supplement: Supplementary file 5 — Source data Fig. 3 [file 44318_2024_225_MOESM5_ESM.zip › Figure_3_sourcedatafile/3D/KLF_LOG2FC_RBMoverWT_plottedatKLFmotifbins_numericaldata.csv]

KLF1	KLF2	KLF3	KLF4	KLF5
-2.730561872	-2.082433216	-3.206755043	-0.858933087	-1.572534207
-0.428798802	-3.513020017	-2.675431841	-1.819000636	-2.465210549
0.065786215	-2.09401228	-0.042486734	-0.010855759	-1.792864021
-0.45859935	-2.298401656	-0.337218565	-2.968483881	0.08871958
-2.450651057	0.283150694	0.391968305	-2.574867155	-0.444159118
-1.786284002	-0.4171029	-0.400264455	-1.399183686	-0.638742795
-1.594565641	0.159359484	-0.128889604	-0.587681163	-3.577594608
-0.327824176	0.626293457	-1.166257092	-0.504660407	-2.545444468
-1.095039676	-2.500902603	-1.335893219	-2.279324613	-1.735513838
-1.064156868	-0.581577141	-0.812360441	-4.21626241	-2.081637578
-0.266138877	-0.69654621	-4.380317711	-2.869484769	-2.950205816
-1.342014738	-0.642230321	-1.06163427	-1.89156221	-2.402572421
-1.827113149	-2.702477836	-0.99026814	-0.157798036	-0.630833582
0.241150326	-0.609710842	-0.69343655	-2.342142981	-0.706101045
-0.749862007	-3.26305835	-0.129556231	-2.805278853	-1.083639867
-2.317409997	-1.990040578	0.895546386	-4.163707408	-0.056303022
0.768906932	-2.793802933	-2.076152928	0.313159234	-0.078746075
-1.112273537	-1.448463147	-2.136939337	-3.309153018	-0.973359863
-0.788947893	-2.341533397	-0.936084239	-2.807953952	-0.081833644
-1.174092079	-1.050349125	-0.202202631	-4.138955302	-0.706624603
-0.484678536	-1.771862949	-0.947934386	-0.536131501	-0.991996239
-0.484678536	-0.46905485	-0.193522447	-3.027812539	-0.292242036
-0.484678536	0.103754456	-0.290659764	-2.430118087	-1.441077414
-0.484678536	0.103754456	-1.585958194	0.048952262	-0.289743537
0.211697891	0.103754456	-0.581916096	-0.320811661	-1.234029788
0.275751401	0.103754456	-0.842073512	-3.100031337	-2.45089832
-0.208557874	-2.032059636	-1.79586083	-4.064395664	-3.881765133
-0.071972013	-0.217756227	0.020092594	-1.41699085	-0.207297967
-3.091770766	-2.511310794	-3.488956925	-3.84774012	-2.997400577
-0.315030515	0.072604673	-0.727198186	-5.214016339	-2.881490391
-0.315030515	-1.355872305	-0.680483763	-2.920090348	-2.854394147
-0.315030515	-0.772504729	-1.312468427	-0.941609425	-1.59130173
-0.315030515	-0.535033071	-1.134250695	-3.78060046	-2.605982843
-0.261841786	-2.344603976	-0.724818645	-3.226948818	-0.549290009
-2.441070629	-1.50768328	-0.114089608	-2.218929016	0.675753384
-2.313679444	-1.324481287	-2.369224572	-1.721118841	-3.05922079
-2.529552167	-1.44576402	1.096146949	0.043988288	-2.639778126
-0.508491083	-1.863208545	-2.920809915	-1.488419765	-0.783084492
-3.742710391	-0.948226526	-0.777698648	-2.418123852	-0.783084492
-0.261800966	-1.200982334	-0.509492747	-0.184697666	-0.783084492
-2.141904796	-0.713348404	-0.605957882	-3.299207341	-0.783084492
-1.090615694	-2.973146139	-0.605957882	-2.542677467	-1.626110206
-0.74462656	-1.343729051	-0.605957882	-4.185699019	-0.463371915
-0.747130793	-0.57578879	-0.605957882	-0.820201553	-0.818977178
-0.898404359	-0.239394062	-1.937476051	-1.957015038	-0.023967202
-0.556627203	-0.619829193	-0.132967495	-0.614899972	-0.378272854
-0.086621054	-0.514801051	-1.086914085	-0.614899972	-0.473377998
-0.270814615	-1.689118374	-2.730993383	-0.614899972	-0.715009113
-0.270814615	-4.783569097	-0.69576109	-0.614899972	-1.897081139
-0.270814615	-1.781058609	-1.911451712	-0.208294662	-0.610742261
-0.270814615	-1.278626096	0.590632085	-0.208294662	-1.791867953
-2.349157263	-3.040765082	-3.545121996	-0.208294662	-2.733564226
-3.371074763	-3.816153675	-0.231864155	-0.208294662	-3.418140948
-3.529667238	-0.896505337	0.097271979	-1.632185895	0.333142763
-3.619119784	0.148943679	0.073175413	-0.589371147	-0.706857594
-1.365381264	-1.872954065	-1.156441567	-3.789755596	-1.453267008
-0.52463237	-1.850915056	-1.437587532	-0.586586339	-1.938003515
-2.79931354	-0.512876541	0.15007497	-1.685567478	-1.975148778
-4.275662835	-0.223865892	-0.984737648	-3.999082266	-2.563965122
-4.012610433	-3.044889887	-0.059780716	-1.675657704	-0.930866506
-3.024588424	-2.740453141	-0.225155547	-5.327850375	-0.694681368
0.046097456	-2.95034973	-2.409734352	-4.777205618	0.401419858
-0.251587308	-3.86353258	-2.128305295	-1.863592172	-0.080384384
-0.625456919	-2.300682404	-1.748140531	-1.138191277	-0.515978366
-2.312937481	-6.093827806	-1.36712228	-3.274453622	-0.31376845
-0.749621562	-0.010876215	-1.635542575	-1.656194067	-3.224853951
-3.173891915	-2.308617449	-2.654139066	-2.305491523	-1.835030059
0.427595968	-1.382697677	-1.375179339	-2.080712006	-0.936003502
-0.413537701	-3.03609228	-0.060427101	-3.272753883	-0.47730082
-1.996136008	-1.375150066	-0.24439661	-1.307632154	-1.501052909
-0.680399981	-1.772391645	0.723811826	0.518209774	0.678006988
-0.62778856	-0.392275639	-2.060071338	-3.799598775	-2.294159255
-1.12008434	-0.085269253	-1.148675868	-1.627003206	-2.734944008
-2.129539416	-1.594750455	-0.276594558	-1.724139173	-3.591873026
-0.847480669	-0.790239777	-1.209017628	-2.623069846	-0.296603019
-0.275532545	-0.156656266	-0.154575648	-2.520690386	-1.887270029
-0.026568391	-0.156656266	-1.14854029	-3.075770665	-0.784663064
-1.250091785	-0.156656266	-0.35488614	-0.225008749	-3.925111479
-1.250091785	-0.156656266	-0.901110759	0.367625729	-0.896839863
-1.250091785	-0.418163833	-0.571085751	-2.777419146	-1.52339611
-1.250091785	-2.853008915	-1.660269372	-3.038929927	-0.69697905
-0.129781366	-2.103014381	-0.152951349	-2.768829193	-0.472393168
-0.794714249	-1.397865316	0.364761641	-2.396417567	-2.594316237
-0.629856452	-1.397865316	-1.622544393	-4.38181387	-2.850869463
-0.125158138	-1.397865316	-1.65385628	-0.753406859	-1.789674237
-2.791494163	-1.397865316	-2.181188548	-1.99070223	-1.65486817
-3.581763016	-0.391949464	-0.112259081	-2.208316559	-0.296209735
-1.299672103	-0.531753663	-1.903537244	0.029306198	-2.780766433
-0.598798491	-0.117275617	-1.426829892	-3.425497567	-1.6546628
1.017552113	-1.405903486	-0.498570934	-0.580450736	-6.17605979
0.526935781	-0.039080116	-0.133158424	-1.479319912	-1.710048536
-0.01752459	-0.71139251	-1.578932955	-1.027269222	-2.977910288
-0.081746827	-1.394669097	-1.800124448	-2.092198276	-0.216081088
-0.495124008	-0.667784498	-2.479414989	-3.970231515	-1.991644069
-0.985734533	-0.467246126	-0.980904513	-1.859846075	-1.607867246
-2.410549248	-0.467246126	-0.13327715	-2.295827248	-0.510768381
-1.11943705	-0.467246126	-3.488351362	-0.569916945	-0.277556427
-1.487635732	-0.467246126	-4.591198278	-2.256630663	-1.285152814
-1.67973476	-1.207925602	-2.530814193	0.041121398	-1.253073498
0.365431435	-0.161329355	-0.136821769	-2.674292102	-0.167316185
0.696119365	-0.060809943	-0.804777498	0.140328672	-0.232112507
-0.855842827	-1.921687227	-0.854653252	-1.861026473	-1.728503062
-0.619359719	-1.196593444	-2.002238323	-2.729006075	-1.609014904
-0.745700234	1.077013401	-1.895409013	-3.938152927	-1.080023962
-0.851694282	-1.232296425	-1.446495177	0.143366325	-2.385622039
-1.012628922	-1.69243097	-2.686741708	-3.251367766	1.046505016
-1.051267533	-1.093010047	-1.858507492	-3.758234123	-1.047920884
-1.088306088	-0.382060046	0.129760728	-1.26568051	-1.76978329
-1.032852155	-0.534581982	-0.716728855	-2.406813253	-1.76978329
-1.56512622	-1.666701272	-1.963976406	0.908658072	-1.76978329
-1.199402412	-0.026285946	-4.420462711	-1.197169628	-1.76978329
-0.397489019	-0.420730016	-0.764964684	-1.081676586	-0.63594045
0.022079608	-2.11018623	-0.42375766	-0.062779156	0.464515273
0.121392965	-0.090279808	-0.15958882	-2.492013395	0.233440038
-1.535119616	-4.286834403	-2.907786079	-0.294880846	-0.808101199
-1.440151413	-0.888706774	0.667655028	-3.604575261	-0.512898134
-1.17809189	-2.229121592	-0.182936135	-1.595003785	-2.118212881
-1.595534664	-0.599077712	-1.623468289	0.760275134	-1.469730017
0.014372636	-2.125589115	0.010694169	-0.447266735	0.269368578
-0.585435043	-0.135652705	-1.200304577	-2.140625008	-0.01071818
-1.422698919	-0.294553216	-2.687170156	-1.672244113	-1.260919014
0.294482967	-1.338276066	-0.605329737	-4.216649509	-0.524573064
-3.425372034	-0.996177242	-0.837166846	-1.052324205	-0.817036224
-1.084313861	-0.684584343	0.691736342	-0.572445766	-1.566046161
-1.084313861	-1.07506285	-2.088612156	-2.591161464	-2.049979844
-1.084313861	-3.055694783	-0.873220899	-2.541073689	-3.197642358
-1.084313861	-1.99576059	-4.132738773	-2.022267104	-3.198622653
-2.352005421	-1.526037601	-1.261737448	0.750821633	-1.277406187
-0.183138311	-3.562519459	-0.356296718	-0.462096585	-0.294009144
-0.585255968	-0.819649941	-1.759532249	-2.379828944	-3.86843285
-0.907038595	-0.816819004	-1.073440383	-3.471005611	-3.320409479
-0.972431374	-0.816819004	0.085190624	-2.084731297	-0.406817274
-0.443360655	-0.816819004	-2.369934396	-2.362431036	-1.732224225
-0.871510028	-0.816819004	-0.337550695	-1.943518632	-1.765815221
-2.169807781	-0.407716119	-0.220769276	-0.051198324	-3.219883421
0.302462908	-0.428909966	-4.310480504	-2.247112535	-0.856481491
-0.568107577	0.027512995	-1.949976186	-0.366273859	-0.75102783
-0.390609595	-1.451142761	-2.808136299	-1.752155912	-1.57239552
0.352604512	-2.734878891	0.186498983	-1.096246361	-2.176058708
-2.186376875	-1.242338016	-2.40694987	-1.962306718	-0.678286505
-0.769208352	-1.242338016	0.051707004	-1.07530925	-1.654825035
-0.803761112	-1.242338016	0.051707004	-2.131335998	0.219671383
-0.825675882	-1.242338016	0.051707004	-2.543555874	-1.324285931
-2.114658388	-1.392936605	0.051707004	-1.081361339	-0.897731769
-1.906328396	-0.069735268	-1.84290544	-1.837789299	-0.897731769
-0.105680137	-0.592488796	-2.338415896	0.810894991	-0.897731769
-2.23210174	-1.431390337	-0.836395608	-1.66403298	-0.897731769
-1.69647252	-0.501177958	-1.298714085	-1.66403298	-1.203095989
-2.57974078	-1.078230721	-1.681943105	-1.66403298	-1.21076885
-1.763718657	-0.457538531	-0.652818512	-1.66403298	-0.485579898
-0.614705327	-0.604809061	-1.165208474	-2.375755887	-0.482743045
-4.047192248	0.020171586	-0.817704175	-2.029460327	-1.081089308
-1.784338661	-2.936736579	-0.500877494	-0.560940116	-0.803295288
-0.698457289	-1.094872277	-0.872121626	-1.353837585	-2.024734364
-1.120057676	-2.984676277	-1.433908696	-1.26446926	-0.166150173
-0.893052444	-2.980735957	-0.721286733	1.272179942	-2.496677478
-1.503704981	0.097568167	-1.745754857	-1.603887472	0.398342794
-1.985973929	-0.081879328	-1.336416576	-1.737514266	-0.806682984
-1.986034482	-0.228344494	-2.176733482	-1.828987321	-1.317788814
-2.220270851	-0.896660691	-2.548652564	-0.699375136	-0.593282682
-1.925137148	-0.472563183	-1.456115135	-1.461557025	0.155526281
-1.925137148	-0.942614588	-2.483185646	-3.452058608	0.275852693
-1.925137148	-2.232112113	-0.013174268	-0.460340645	-1.051347844
-1.925137148	0.369148085	-3.421169711	-2.793075993	-0.238648667
0.210489098	-1.91293652	-2.841622716	-0.876010447	0.071612797
-1.275417235	-1.784668882	-1.28152428	-2.876571977	-1.024622861
-1.092238364	-1.453421681	-1.806500292	-0.717418017	0.547798629
-0.129494973	0.227950052	-0.88782632	-2.378494681	-1.334484946
0.064807322	0.329104869	-0.860649098	-3.590127932	-2.877322111
0.706808244	0.619747467	-2.662234709	-2.937442349	-0.158900846
-0.601358186	-0.382076349	-1.576348225	-4.29005447	-1.86942022
-1.768502323	-0.869020086	-2.164673027	-3.064673606	0.2671859
-1.568400766	-1.243270407	-3.090088153	-0.135469293	-3.52277552
-0.070511996	-1.243270407	-2.333589242	-0.077534735	-2.782237237
-0.964881709	-1.243270407	-0.481587051	-0.420280848	0.099191885
-0.516014516	-1.243270407	-2.006806677	-2.485915108	-3.638325411
-0.838701659	-0.817333826	-1.369008467	-0.703051727	0.566788409
-0.358939464	1.039294696	-2.265644489	0.168539715	-0.791522091
0.427816405	-3.180260259	-3.559528919	-2.006441997	-3.144680219
-0.181636989	-0.041790609	-1.217920874	-2.332896634	-0.775404276
-0.98423641	-1.428874656	0.309096678	0.602159226	-0.372562623
0.60436471	-0.812869401	-1.577988095	-0.865561913	-1.423761537
-3.03663167	-1.869278567	-0.972072645	-2.818295488	-0.999222998
-0.989019003	-4.223939114	-0.381323041	-0.428835827	-1.466365493
-0.882543014	-1.874343995	-0.8850363	-1.801481836	-2.533576898
-2.492849648	-2.058309357	-1.605232713	-0.934356847	-0.69438539
-1.341404994	-3.353109204	-3.448221919	-1.906980429	-1.188971733
-0.303936476	-0.335685139	-3.309610981	-1.762301508	0.31446084
-1.722297452	-0.148817866	-2.251685231	-1.719639335	-0.070257266
-0.491676987	-0.08277752	-0.746979312	-3.187277035	-0.333060967
-1.655429092	-1.181567994	-1.572142088	-1.982604228	-2.032927126
-1.390379294	-1.911621066	-2.085234178	-1.565366103	-2.179065812
-0.490416408	-1.734362859	-4.081070456	0.08308907	-0.9152943
-1.222695853	-1.993802034	-2.595678052	-2.57507443	-0.848143172
-0.744333619	-5.495540073	-0.429774893	-2.731819901	-0.417551713
0.406667465	-2.932195724	-0.050829213	-1.257422807	0.141370121
-0.866963024	-1.468838991	-2.040197809	-2.529701529	-0.81684357
-2.478866861	-0.594526806	-2.746501053	-2.258677043	-3.526749173
-0.565028324	-0.611744424	-0.376233623	-1.48231233	-1.122984028
0.2571339	-1.92924927	-1.323397322	-3.875355871	-2.722356132
-2.005427113	-3.020366014	-0.968445327	-2.103746534	-0.801629221
-2.288692733	-3.147729072	-1.397303098	-3.37306652	-0.160097059
-1.569836624	-3.148647266	-0.563547597	-3.481845679	-1.020037898
-3.826621991	-2.492485427	-0.554233752	-2.958039785	1.031999658
-1.101473825	-1.229782276	-1.397037115	-2.906474211	-1.530683957
-2.500098601	-1.591853612	-1.5783466	-2.304077465	-0.068095864
-0.656184725	-0.29477627	1.946104015	-3.015699776	-1.142506182
-1.323053549	-0.892411153	1.938605842	-1.70249826	-2.498530049
-0.119472239	-0.991865222	-1.351974763	-1.860886903	-0.275116495
-0.575471436	-0.525518838	0.175009861	-1.533394707	-2.646758396
-0.569101547	0.612605492	1.534604162	-2.936574351	-2.612973569
-1.583145925	-2.806395071	-0.492341744	-1.572018541	-2.600956061
-0.72300755	-1.55878562	0.021025936	-3.51017899	-2.177053648
-0.472151423	-1.697117971	-0.697304555	-1.543398302	-0.312846089
-1.482081628	-0.489737891	-0.622155244	-1.929247416	-2.340015457
-3.312197698	-1.901018487	-0.296385894	-1.895574666	-0.641468099
-0.38569189	-3.40225346	-1.350882814	-2.914758306	-1.201236461
-0.604602263	-0.157000947	-0.16344408	-1.671836488	-1.803026237
-0.230358245	-2.895336422	-1.852456893	-1.134423097	-1.803026237
-0.203220781	-0.208674479	-1.024717971	-2.994849884	-1.803026237
-2.826415966	-0.694403086	-3.342380889	-4.565992471	-1.803026237
0.58424303	-1.662727757	-0.792173739	-4.089715673	-0.0595381
-1.598793109	-2.442903951	-0.861104901	-1.293143345	-0.447666146
-0.268426042	-0.321858396	-2.324105338	-3.586954837	-2.928117577
0.249075786	-0.321858396	-2.012872017	-1.694176175	-0.999970169
-1.06266371	-0.321858396	-1.207898134	-3.4857841	-1.087865136
-0.271402162	-0.321858396	-2.133027247	-4.228211144	0.367741597
-1.536299687	-0.159470546	-2.900399581	-1.743192981	-2.264026264
-0.652411435	-2.153457107	-0.995258911	-1.344314693	-0.851650502
-0.257018415	-1.699458162	-1.121952011	-3.230545015	-2.107449849
-0.427120474	-0.280872527	-3.323963635	-1.928009968	-0.638978583
-1.386912869	-0.256869553	-0.970254428	-3.049151574	-1.162352417
-0.176175302	-0.730524382	-2.562413847	-1.160055311	-1.714969125
-0.610615165	-0.216561008	-2.511192754	-1.276966326	-1.206665714
-1.271907353	-0.702708756	0.077028168	-2.564919874	-1.688553042
-0.723549478	-1.365457782	-1.319713476	-1.403324516	-0.534349999
0.160163043	-0.181174702	-1.949498567	-2.586481214	-3.964200767
-0.072600655	-0.181174702	-2.139083808	-4.27897761	-3.734432134
-0.736097249	-0.181174702	-3.982114482	-0.721447514	-0.55412154
-0.157651355	-0.181174702	-3.329537971	-2.113669075	-2.033479348
-0.798698079	-1.840715587	-2.788868067	-1.430703999	-0.949889628
0.581426085	-0.347541851	-0.145428831	-1.457412312	-0.46947026
-0.104787016	-2.214316335	-1.47728901	-3.245003963	-2.124081138
0.250033416	-1.768739324	-0.764874704	-1.419764948	-1.55649708
-3.33922546	-2.885616134	0.326016951	-0.282930276	0.682859646
-0.385455974	-1.499351342	-0.150207577	0.080872979	-1.358358658
-1.159387298	-1.525734201	-1.520369895	-1.996338064	-2.605523738
-1.747189471	-2.451863517	-1.043613883	-1.484025556	-2.537382419
-1.811844792	-1.318050649	-1.411094913	-0.435651763	-2.182895431
-0.501292773	-2.639340237	-0.176590959	-1.207450137	0.043048522
-1.898031912	-2.721464163	-0.936896942	0.013960139	-1.815089958
-0.425752536	-1.856112542	-0.796787816	-0.411778496	-3.309107827
-0.493063169	-3.297963127	-1.424034262	0.0006972	-1.756265662
-3.40810058	-1.282562897	-2.25446469	0.510311317	-1.066760368
-1.863833471	-1.282562897	0.003623387	-3.522800878	-1.562720907
-0.912577912	-1.282562897	0.553935658	-2.556915062	-1.083326536
-0.550176839	-1.282562897	-2.522584278	-3.255456641	-4.186101
-0.557514143	-2.769410653	-3.236645934	-2.591880304	-0.27422744
-2.049293559	-2.769410653	-2.20774279	-4.081001001	-0.325598649
0.360406058	-2.769410653	-1.988400309	-0.443257785	-0.325598649
0.360406058	-2.769410653	-4.268343811	-2.992741868	-0.325598649
0.360406058	-4.414149155	-0.533994821	-1.085471192	-0.325598649
0.360406058	-4.120352148	-1.846206797	0.621991131	-0.325598649
-0.677106074	-4.279447181	-1.988555959	-0.560603971	-0.325598649
-3.086829816	-2.347584957	-2.179453356	-3.151310367	-0.325598649
-0.620924952	-3.637039425	-0.070349355	-1.385692553	-0.325598649
-1.67225389	-0.536032204	-4.01654621	-2.587744458	-0.325598649
-1.67225389	-1.215038717	-0.564620353	-2.371408893	-0.290115294
-1.67225389	-0.026620998	-0.205706402	-1.912195385	0.307733803
-1.67225389	-2.008195307	-0.746872866	-3.046819492	-1.369653621
-0.806547937	-0.943113489	-1.998978087	-4.04085831	0.082114179
-0.864204688	1.273173399	-2.912184356	-0.593424692	-1.121081348
-1.114066178	-1.061058292	-0.715288979	-1.396183115	-1.121081348
-0.901962783	-2.407377446	-2.123113909	-0.611743803	-1.121081348
-0.381342016	-0.752967679	-0.161026756	-2.138715154	-1.121081348
-1.133226388	-2.716526874	-2.394445561	-0.363186609	-1.107712212
0.018214208	-1.446298932	-0.151539267	-2.432727107	1.031867014
-1.814792085	-2.242041926	-1.57906538	-0.407361365	-0.446686603
-2.072602882	-0.670005601	-1.360579785	-5.061861031	0.356793225
-1.348064991	-1.634337121	-0.646874954	-2.943111496	0.300226631
-0.986297505	-3.128954392	-1.381634657	-1.198823982	-2.644194821
-1.986518598	-2.286866289	-0.574532382	-1.653582937	0.043071109
-1.459284327	-1.43283495	-1.364895696	-0.030678437	-0.016516202
-0.622904401	-2.780827733	-0.333052122	-1.120771415	-2.495693711
-1.986511539	-0.817549108	-3.032618586	-2.503762565	-0.952742772
-0.137222269	-3.43745122	-1.93273543	-1.910390701	-1.227038795
-2.144789382	-3.07428728	-0.801700176	-1.173430925	-1.555223557
-2.476629254	-1.08295256	-1.081700551	-2.413156787	-0.997394817
-0.868991941	-0.432813813	-1.638661594	-1.639172341	-2.085813769
-0.336697325	-2.427411765	-1.029777656	-1.350113247	-1.410436129
-2.343298104	-1.03728783	-2.597261888	-2.785906804	-1.50045138
-1.984442119	-2.308212468	-0.727368268	-2.110311852	0.448153767
-0.372704975	-4.114290644	0.518625159	-1.557370594	-1.560647263
-0.128644326	-0.878957217	-1.385472417	0.571627404	-0.635621573
-0.921035601	-0.784039	-1.262500038	-1.0515279	-2.148163097
-1.627644487	-2.184526896	-0.475574391	0.106861147	-0.243698968
0.546809101	-1.969430826	-0.475574391	-2.412342025	-2.248037885
-0.52939887	-0.51281903	-0.475574391	-2.734122926	-2.127777466
-2.974342017	0.225223507	-0.475574391	-2.545123793	-0.132439665
-2.974342017	0.129823922	-0.197918394	-1.381926197	-3.037241279
-2.974342017	-1.146378619	-0.218815865	-1.51870537	-0.355994267
-2.974342017	-4.101343592	-0.548178831	-1.51870537	-1.539402196
-3.493761492	-0.07560563	-0.392698845	-1.51870537	-0.720154761
-2.769643612	0.216841769	-0.847649238	-1.51870537	-2.153094659
-0.68390608	-0.822470838	-0.185575537	-1.173746667	-1.364091081
-3.307198449	-1.708883056	-0.267455462	-1.173746667	-3.494159953
-1.038300241	-2.363311759	-0.586660479	-1.173746667	-2.749433783
-0.861267193	-1.423713951	-5.560726664	-1.173746667	-1.866679134
-0.322993084	-0.553339291	-1.057586294	0.419134944	0.045419432
-1.308820768	-2.083159955	-0.303831141	-0.252352477	-0.005380121
0.114865644	-4.95418978	-0.971169149	-2.303990424	-2.252825802
-3.757647026	-3.284829222	-0.635878341	-2.662696471	0.255884872
-1.887341919	-0.54347621	-0.470350591	-3.4419903	-2.345729125
-1.959711973	-0.168199705	-0.713284775	-0.160843416	-2.987288577
-0.37292485	-1.535975459	-0.656371326	-0.902540768	-2.641556459
-1.073927836	-1.497225754	0.303631239	-2.151025956	-1.144923762
-0.641609656	-0.57331253	-0.275476516	-2.144570728	-1.554026232
-1.461852925	-0.310067015	-0.993953814	-0.974749363	-0.900546185
-0.021470386	-3.683514581	-0.41063936	-0.456537258	-2.284191838
-1.000967014	-1.366814267	-0.84715562	-1.795061984	-0.19573159
-0.144426375	-1.194790512	-3.258792099	-1.837026026	-3.309387173
0.482165472	-1.285531053	-0.027011734	-2.472676893	-1.16089429
1.079652103	-0.442568468	0.234973897	-1.495297688	-0.206880587
-0.481163682	-0.543667952	0.085479844	-1.042230135	-0.803193103
-0.767370479	-3.258059174	0.257383172	-1.926811413	-1.595488487
-1.881550379	-0.9648454	-0.511414753	-0.664760446	-0.541525594
-0.457771158	-3.099197164	-3.254991302	-0.958678264	-0.771812158
-0.67483561	-2.427491396	-4.039164715	-0.685786824	-0.002849195
-0.9269564	-0.457741591	-1.749540904	-1.790623766	0.01347655
-0.22856113	-1.095180609	-1.840916379	-2.368457063	-0.984291883
-0.066851056	-2.248107734	-1.016337319	-1.190530514	-0.610874445
-0.704415837	-0.845765513	0.545117604	-2.233624648	-0.910343402
-0.636639367	-2.77861722	-1.242164061	0.363573251	-0.674479725
-0.636639367	-1.643652604	-0.732694336	-1.345464664	-3.493531939
-0.636639367	-4.328360882	0.685082475	-0.615631166	-2.43830401
-0.636639367	-0.750223798	-1.092593595	0.111619635	-0.925834941
0.096882603	0.334205221	-1.912006149	-0.808407808	0.277978363
-1.10123886	0.334205221	-1.025112108	-0.942035439	-0.092990118
-0.2150121	0.334205221	-1.088681348	-1.662981811	0.185530764
-1.36423626	0.334205221	-1.065211014	-1.662981811	-2.932898663
-2.190137089	-1.509181347	-2.919089254	-1.662981811	-1.39580349
-1.869211825	-0.699757554	-1.476517546	-1.662981811	-0.15846648
-3.195549851	-2.29950382	0.068459589	-0.79105889	-0.090850409
-0.038727923	-2.17720497	-1.798913066	-1.433177194	-1.434386081
-0.029049704	-0.480230759	-1.295246971	-1.491609936	-1.481136453
-0.787723356	-0.488983389	-0.956677738	-1.048547231	-1.261900271
-0.355199019	-0.278708746	-0.490519855	-2.61838357	-0.935854105
-0.562319088	-1.006828167	-0.265951471	-0.931231006	-0.935854105
-3.522861087	0.523304066	-0.265951471	-0.056532625	-0.935854105
-1.043822229	0.523304066	-0.265951471	-1.848555062	-0.935854105
-0.548372073	0.523304066	-0.265951471	-0.491527185	-1.753248585
-0.815895766	0.523304066	-3.81518444	-4.408606942	-0.026905326
-1.386414027	-0.78058379	-2.211099936	-1.736062509	-0.281256318
-2.18884247	-0.672064098	-1.099951714	-1.281642867	-2.368672114
-2.712134015	-0.175171126	-2.597976551	0.995145929	-0.304836065
-2.537707943	-1.988797572	-0.153545456	-2.957374948	-0.888266629
-3.591580171	-0.362283779	-1.21998551	0.182923989	0.018923214
-0.131893178	-0.517398144	-1.47516711	0.182923989	-2.309357279
0.229855596	-0.86970959	-2.341236746	0.182923989	-0.451427132
-1.395891272	-0.583707553	0.251390203	0.182923989	-2.348109654
-0.763616158	0.043575409	0.119843736	-2.008909139	1.032063682
-0.75820809	-0.756729602	-1.462944298	-3.523931164	0.041119436
-0.343512471	-1.563150243	-1.810788975	-2.709056667	-1.0052736
-2.420000159	-1.194573714	-1.958918602	-0.632700969	-1.0052736
-0.43076018	-0.72476138	-3.563279763	-2.527548694	-1.0052736
-1.275177998	-0.146769631	-0.794711309	-0.889692851	-1.0052736
-0.503921897	-2.498606608	0.280470793	-2.430061302	-0.664520777
-0.166103716	-0.561927955	-0.424539892	-2.983951161	-1.096372573
-1.022467746	-0.467569028	0.936878222	-3.940465271	-2.042837458
-0.134056712	-1.476929501	-2.02828331	-3.247782535	0.80981923
0.346399391	-0.366357224	-0.278323572	-0.261738859	-2.100672802
0.346399391	-0.371333214	-1.287128284	-1.817981568	-0.12481102
0.346399391	0.224272461	-1.037833502	-2.053083831	-1.725441461
0.346399391	-2.450708799	-1.257113372	-0.639419406	-1.696100244
-1.35812063	-2.098230985	-0.824878598	-4.049825783	-3.75928531
-1.443542351	-1.236473724	-0.824878598	-2.730591271	-2.36715274
-1.201435686	-0.191401718	-0.824878598	-0.3492252	-3.127282609
-0.025737355	-0.309605629	-0.824878598	-0.351107493	-1.16493192
-0.212365184	-2.031451064	-0.297629526	-0.207003961	-1.511515298
-0.428649988	-0.605012662	-0.090741565	-0.792489564	-1.908540244
-0.123760649	-2.496248283	-2.743403771	-1.288036463	-1.757582802
-0.123760649	-1.419139557	-2.216035501	-0.547953407	-2.594179604
-0.123760649	-2.062352161	-1.387957566	-1.207403987	-2.254983642
-0.123760649	-1.777630731	-0.969868423	-1.207403987	-0.838081703
-1.309085489	-2.453566841	-3.198469833	-1.207403987	-0.610283545
-0.984207968	-0.069534081	-1.2610763	-1.207403987	-1.632103879
-2.50865441	0.125992265	-2.154968009	-0.304660431	-0.750928497
-4.2307956	-1.112900757	-2.787282788	-1.550614078	0.098513381
0.194440427	-2.200588911	-1.236111755	-4.003312235	-0.423215122
-0.20244067	-2.587057913	-2.01408652	-1.75085655	-1.061360374
-0.077121697	-2.491495135	-1.961848301	-2.365485047	-0.36887304
-0.922406614	-4.08082198	-0.998433386	-2.160109909	-1.425425978
-0.486183879	-3.205440824	-1.887917203	-1.026434531	-1.589521705
-0.664203445	-4.763656776	-1.196065313	-0.495259142	-1.695775616
-0.664203445	-1.918537499	-1.870296895	-2.61864662	-0.503567105
-0.664203445	-3.368476395	-1.870296895	-2.676545996	-1.579810022
-0.664203445	-3.273164313	-1.870296895	-3.975261629	-1.458970295
-0.275510499	-1.159230088	-1.870296895	-3.443869835	-1.106074099
-1.333754491	-2.600401077	-1.655314895	-4.550637633	-0.59651406
-2.340441505	-0.642146895	-0.828806237	-3.196906877	-0.401297814
-1.563010064	-2.978557313	-2.396088177	-3.277350164	-2.179538029
-0.297079103	-1.589195707	-2.224468979	-0.985963815	-0.622569394
-2.106279868	-2.025529221	-1.520401236	-1.415805393	-1.008829006
-0.056317887	-3.57907936	-1.29161231	-2.174661674	-2.308927693
-0.323587357	-0.960255414	-0.53679443	-2.263679096	-0.362145131
-1.091986257	-0.078170093	-0.53679443	-4.182271513	-0.685366082
-0.8296083	-0.719054809	-0.53679443	-1.342896487	-1.88914881
-1.122005975	0.208810008	-0.53679443	-0.229057931	-1.057270377
-0.664542536	-3.905544875	-0.53679443	-1.495549266	-2.160094226
-0.05012927	0.185901011	-0.53679443	0.064056283	-1.85350931
-0.279341416	-1.43122824	-0.53679443	-0.254739591	-0.989358572
-0.398378426	-1.668837191	-0.53679443	-0.210340601	-2.109829026
0.65513096	-0.421741117	-0.53679443	-1.326675174	-0.472269613
0.033045196	-0.783293916	-0.463269957	-2.608939412	-0.026677821
-3.325159859	-2.139515879	-0.759210547	-4.541539536	-0.034868876
-2.163874082	-1.592535015	-2.43608945	-0.730976221	-0.978416655
-1.170603552	-2.230657272	-1.006232043	-0.934607393	-2.027745467
0.581047242	-1.179562099	-1.037240522	-1.439442699	-1.237175141
-0.319234271	0.342683115	-1.02189132	-3.443202063	-0.476691782
-1.131223363	-0.379837278	-2.196017258	-0.139213788	-2.132325429
-0.248479939	-0.474975965	-2.233160992	-0.010700585	-1.671530063
-0.819680686	-3.625739196	-2.447327297	-0.945522878	-0.41873763
-0.819680686	-2.348202632	-1.03946163	-1.569074027	0.426475595
-0.819680686	-0.874983943	-0.555946966	-1.162740478	-2.127424092
-0.819680686	-1.585686366	-0.5242987	-1.121611778	-0.589867475
-0.128879385	-0.13684904	-2.649256329	-2.355267133	-0.325997679
-0.208410887	-0.824003786	-0.33655766	-2.558644631	-0.780190979
-2.208031247	-1.471493748	-2.899714529	-2.96118272	-0.18784844
0.202760153	0.035154148	-0.086276386	-2.492661492	0.018891209
-0.668080469	-3.080953396	-2.059957241	-3.042318235	0.647686611
0.063153962	-2.976070356	-0.377887018	-3.228690001	0.202331611
-1.470217991	0.692391935	-1.079827955	-3.3795067	0.43770856
-2.13188964	-3.999772103	-0.50859503	-3.127748023	-1.911439672
-1.626715988	-1.012229097	-1.21621197	-2.00589666	-0.010846482
-0.989936495	-2.275742797	-2.57953947	-2.374479953	0.453794111
-2.708969962	-3.292962165	-0.738939695	-2.313255381	-0.099493107
-2.500999498	-0.801197717	-1.737272436	-2.158524569	-1.592545899
-0.425179032	-1.640489058	-0.323198054	-5.716012781	-1.767451065
-0.727577789	-1.276098934	0.134793015	-2.111020177	-2.04850713
-0.736030887	-0.545831706	0.134793015	-0.53398331	-1.538946243
-0.316781951	0.172420059	0.134793015	0.209550059	-0.151860482
-0.730176571	-1.171531559	0.134793015	-0.362645714	0.824063568
0.526685462	-2.349062389	-1.441577013	-0.426217318	0.119567412
-0.773310684	-2.857227444	-3.385470868	-2.172963146	-1.352913019
-2.099282019	-2.819528775	-1.142435637	-1.093052558	-0.587639112
0.227141282	-0.514821924	0.785440402	-0.688661626	-0.501216875
-0.943125505	-0.000526092	-0.526048326	-1.770525956	-1.099396168
-1.458862377	-1.918367804	-0.68460468	-2.167674013	-2.300881075
0.110919324	-2.668474139	-0.248992476	-0.986386017	0.265921551
-0.425695801	-0.619797968	-1.40085146	-1.395344884	-0.292894193
-0.946025194	-0.056516744	-0.698448719	-1.82195133	-1.407593656
-2.111750782	-1.874740235	-1.274126876	-1.18699816	0.165870623
-2.150145572	-0.034534384	-0.221263608	-2.636339252	0.021584337
-2.150145572	-0.968106107	-0.496959156	-1.782618985	-3.817855548
-2.150145572	-2.398035115	-1.994614892	-1.955326109	-0.41888175
-2.150145572	-1.168957302	-0.053924525	-2.009372834	-0.072773229
-1.250358522	-0.773734962	-1.537806808	-0.293762615	-1.433572678
-1.120813792	-1.853332788	0.215224857	-0.371418433	0.190160329
-1.166912359	-1.077955948	-1.796725832	-1.434688088	-0.831319978
-0.770424578	-1.004639885	-1.327231169	-0.782624809	-1.322902915
-0.621924956	-0.452890825	-0.969990934	-0.458293052	-0.389580809
-0.621924956	-0.452890825	-0.722199572	-1.603429647	0.004197876
-0.621924956	-0.452890825	-1.317479171	-0.226668447	-2.833707468
-0.621924956	-0.452890825	-0.221783092	-0.413825948	-1.095345611
-0.849459215	-1.679961608	-1.866435949	-3.43209997	-0.736436145
-0.900814219	-1.679961608	-0.680041544	0.027333841	-0.795861149
-0.459875451	-1.679961608	0.108307613	-2.47696718	-0.405973048
-0.845565029	-1.679961608	-1.872704164	-2.334104485	0.192896131
0.001133017	-4.349364942	0.414374917	-1.745558057	-1.182540762
-0.006397865	-2.003483964	0.204446325	-4.194931359	-3.118313271
0.519578193	-0.848315472	-0.090441697	-3.963262304	-1.187152782
-0.970185128	-2.705578786	-0.535705665	-0.96830186	-4.350831032
-0.132128263	-0.405546188	-0.466783878	-2.89949252	-3.123787941
-2.326014949	-2.561204333	-0.329264326	-2.520066596	-3.123787941
-2.326014949	-0.260712375	-2.168019968	-5.279677247	-3.123787941
-2.326014949	-2.079875798	-1.751743284	-1.091898463	-3.123787941
-2.326014949	-0.40580991	-1.343281838	-3.558911514	-0.895504607
-0.531488746	-0.444387985	-2.28760546	-2.357060152	-1.428806031
-0.531488746	-1.097523672	-0.823985798	-2.357060152	-1.870209876
-0.531488746	-1.097523672	-0.519367231	-2.357060152	-1.647974147
-0.531488746	-1.097523672	-0.133355941	-2.357060152	-1.913762648
0.599220433	-1.097523672	0.645059285	-1.780359656	-2.088612096
-0.392712592	0.689329351	0.223181594	-1.350597346	-1.715779727
0.064588615	-1.606804416	0.223181594	-1.502336471	-0.317076977
-0.178874144	-0.698365676	0.223181594	-2.848492309	-1.028726917
-1.046502906	-1.934498437	0.223181594	-0.117915846	-0.726995296
-0.654559513	-0.880657652	-1.223245332	-2.658542272	-2.210794928
-0.16308657	-2.047615186	-1.744268667	-0.413262381	-1.926959452
-1.984278651	-1.294086161	-1.744268667	-2.599263716	-3.890497102
-0.440673365	-0.557304641	-1.744268667	0.22994324	-3.194608244
-0.922285906	-1.217086337	-1.744268667	-2.710071163	-1.075636896
-2.016762281	-2.903148626	-0.97096848	-0.250936178	-1.394660721
-1.78738921	-1.223596089	-0.643910868	-1.205792525	-1.394660721
-1.284961194	-0.437759334	-0.586510405	-1.150434651	-1.394660721
-0.90140113	-0.23051782	0.061791413	-0.284029271	-1.394660721
-0.770007004	-0.638578001	-0.008286102	-0.933802651	-1.514429069
-1.113337828	-1.128609171	-0.507539675	-0.652513272	-0.92655257
-0.752434391	0.164438625	-0.253463689	-0.558954064	-1.804099217
-1.536128221	-1.979273397	-1.70683605	-2.240078356	-1.649566066
-0.86248723	0.185561378	-0.62008646	-0.949829351	-0.64189766
-1.660227507	0.185561378	-2.219280309	-0.448164865	-1.069808465
-2.825078027	0.185561378	-0.323910631	-3.838133524	-1.911352942
-0.962423038	0.185561378	-0.445002009	-1.097006097	-1.622745984
0.566192652	-1.301059757	-4.467384271	-0.671951506	-2.011179212
0.018679787	-0.134170843	0.111634463	1.054540565	-1.859963508
0.044451064	0.180642949	-1.816916515	-2.279294173	-0.844487682
0.044451064	0.57502056	-1.803693049	-1.033031367	-1.122208381
0.044451064	-0.586674675	-3.791375207	-0.918054773	-1.146705093
0.044451064	-1.202647558	-0.288294438	-2.027724376	-1.186714243
-1.709521997	-1.873100991	-1.23528083	-2.472480323	-0.518746716
-3.932513454	-0.588653194	-0.692580121	0.251177434	0.499165292
-4.004241687	-1.403204993	-1.118957169	-2.473712181	-0.410488818
-2.045722513	-2.775423484	-3.413443938	-4.350263969	-0.936622688
-0.937800693	-1.080924136	-1.958655207	-1.558338007	-1.708454844
-1.069977388	-2.812312218	-0.824479318	-2.471937333	-1.466862415
-3.978158442	-3.258292193	-2.241245268	-1.172431931	-0.774088781
-1.528952004	-1.29924088	-0.646300443	-1.115416974	-0.692669629
-1.001459722	-0.901576161	-1.696973976	-2.824384201	-2.08063458
-0.229998238	-2.558391561	-1.696973976	-1.240704052	-2.682765488
-1.005896015	-1.404766956	-1.696973976	-2.375078851	-0.587262877
-0.228148003	-4.636032058	-1.696973976	-4.768892416	-1.253928787
-1.662915447	-1.328977001	-0.714441355	-3.555249335	-0.000350828
0.059606784	-0.27268132	-2.166177394	-0.909373591	0.329359683
-0.053711672	0.280207178	-0.784699149	-2.75183316	-4.508630235
0.155700919	-0.335919048	-0.983460449	-1.514401539	-1.565835535
0.155700919	-1.675621307	1.40411302	-0.687529625	0.000545056
0.155700919	-0.681313102	-2.726759192	-4.077056427	-0.321116492
0.155700919	-0.967254925	-1.353775748	-3.359631515	0.368421785
-0.399295563	-0.584001482	-1.56740692	-2.697535747	-0.377327172
-2.596577385	-0.584001482	-0.885487497	-1.515154657	-2.167928216
-3.060593503	-0.584001482	-0.716263242	-3.016797678	-1.824154253
-1.026327996	-0.584001482	-2.857827298	-4.662235491	-1.529889988
-3.880970813	-2.270182889	-2.165186923	-2.742774291	-4.366731988
-1.011148142	-0.971206185	-2.165186923	-1.609032451	-3.10377943
-0.5395455	-1.9453229	-2.165186923	0.02893141	-0.371252495
-1.991589221	-1.947468707	-2.165186923	-1.478714161	0.166844623
-0.706112375	-2.508759166	-2.516390661	-0.175181574	-1.05696956
-0.103673855	-0.179275784	-1.956031912	-2.864624324	-0.737899448
-0.412070334	-3.56929545	-2.037922682	0.205155205	-0.810417572
-0.668226334	-1.719296927	-3.498039122	-0.62704763	-0.078862981
-1.200696454	-0.923755184	-1.311081657	-1.574898551	-1.251332761
0.224610427	0.325476744	0.388703369	-2.749473852	-0.37323864
-0.442822497	-2.687328773	0.043484081	-4.112305074	-0.708481594
-0.655468074	-1.213723781	-0.011420291	-2.027735316	-2.406459542
-0.799419028	-0.657838585	-1.379327178	-1.572974207	-0.235308894
-0.877427899	-0.960199374	-0.579580373	-2.91529891	-2.455780996
-1.635039871	-0.588640842	-0.579580373	-1.451992735	-1.131616006
-4.566113641	-0.536117881	-0.579580373	-1.646442381	-1.831462798
-0.897877548	-0.773705785	-0.579580373	-2.47532462	-1.831462798
-2.119137629	-1.853139055	-0.863112624	-1.903230618	-1.831462798
-3.141601589	-2.998212946	-3.886155336	-0.431869233	-1.831462798
-1.019643627	-2.234305964	-0.107848944	-2.463264728	-1.025334341
-1.852534351	-1.562293323	0.604419671	-3.414011077	-0.250702785
-2.803089069	-0.685002485	-2.310145041	-1.196762374	0.685641772
-0.237072422	-1.336737122	-0.523688239	0.445134358	0.04880901
-2.702498744	-2.469966974	-2.404371123	-0.576426894	-0.16378768
-1.378446163	-0.304495013	-1.419376469	-2.933580803	0.545013278
-1.998234778	-2.584350803	-2.588337792	-3.737431808	-1.618722611
-2.289426931	-1.863536777	-3.289239678	-2.518784163	-1.775109434
0.079370706	-2.699185719	-0.947674338	-1.004636244	-0.852279001
-0.459797036	-3.298493229	-1.280837687	-1.159023222	-1.810798296
-0.410327581	-2.151985446	-1.076805538	0.901928147	-0.320630528
-0.765902843	-0.989244562	-0.67716795	-0.757535532	0.409384262
-0.660761168	-1.96510654	-0.927983845	-0.439397438	-0.935817301
-1.810437164	-0.955374463	-1.910226647	0.431297706	-2.233271482
0.125482636	-1.227525614	0.320350789	-3.718715033	-0.106008687
-2.549688512	-2.785015026	-0.590387852	-0.738293409	0.106424473
0.377284309	0.151266457	-1.208824311	-5.326325284	-0.367146255
-0.205645202	-2.345015726	-1.663099859	-0.534353452	-1.591229058
-3.218677113	-0.435100493	-0.939059147	-1.504857305	-0.589815693
-3.264196443	-0.675924631	-0.698313681	-1.138118216	-2.32124685
-3.28450255	-1.998826812	-3.740640474	-1.2765007	0.041563393
-1.450249534	-1.659017688	-2.153484193	-2.215491284	0.090132938
0.980007038	-0.800932147	-3.103096193	-0.173429419	-1.379022294
-0.455898983	-0.544943567	-0.785148906	-4.902660723	-3.272398961
-0.820925188	-0.581679503	-0.770662403	-1.696704901	-1.103203395
-0.40001307	-0.006104956	-0.161197926	-2.534472289	-0.721348524
-0.688203713	-1.99606282	-1.110545281	-0.784993424	-1.038890538
0.229823144	0.273135343	-0.173986399	-2.459849236	-0.524382353
-0.951762112	-3.984527981	-0.359349478	0.645853109	-0.961233861
-0.405289994	-1.409533247	-0.431031487	0.223103086	-0.577092688
0.174860659	-1.409533247	-2.792862179	-4.310450254	0.221492965
-1.35283225	-1.409533247	-0.526969124	-2.198653699	-0.178390469
-0.258454209	-1.409533247	-0.472681997	-2.229731876	-0.238787426
-0.943576995	-2.484753206	-0.837143275	-1.083727877	-1.104272862
-1.787924985	-1.56283279	-0.214037132	-2.828772601	-1.641076284
-0.135587739	-1.774801649	-1.790866633	-1.168743408	0.01290653
-1.263943744	-2.226021585	-0.629248156	-2.499472991	-0.253726812
-2.076831325	-0.880069095	-1.424299718	-0.460848652	-1.477373169
-0.572477578	-1.386362202	-3.826487861	-2.619447876	0.310475975
-1.595103425	-0.244087145	-0.245189037	-1.077500986	0.448985407
-2.171197168	-3.522975269	-3.247221658	-3.907363794	-0.934867847
-2.556300538	-2.896180038	-1.54056752	-3.71218046	-0.600337861
-2.059953891	-4.631456765	-1.187621061	-1.63078319	-1.876134377
-0.515728468	-1.682231615	-0.471668228	-2.83016113	0.006374697
-1.482864579	-1.879556853	-1.538534633	-0.427103373	-0.298499112
-2.294644328	-1.879556853	-1.538534633	-3.570283668	-1.428342649
-1.20599969	-1.879556853	-1.538534633	-0.436472649	-2.760045707
-0.325494642	-1.879556853	-1.538534633	-1.960066426	-0.268757945
-1.187746856	-4.339329999	-1.524167294	0.252621033	-0.529410567
-2.956210795	-1.21201566	-1.730745933	-3.393763163	-0.852749528
-3.485752192	-0.555958488	-0.761096017	-0.58580171	-1.607244037
-0.175107839	-2.880503184	-0.903107127	-2.449507541	-2.986968251
-1.050528706	-0.591980769	-0.518246811	-0.549294156	-2.315026112
-2.057288507	-3.324203795	0.180728713	-1.208117243	-0.647436902
-0.893789815	-1.392161658	-1.34800682	-3.477034531	-0.536223716
-0.504632644	-1.884533353	-1.711938526	-1.552168193	-0.383548268
-2.688180067	-3.410396602	-1.95531762	-2.082776182	-0.012066852
-0.537233069	-3.019885642	-0.484704173	-4.416944108	-0.36784342
-0.537233069	-3.612363427	-0.579798288	-1.389490997	-0.336482595
-0.537233069	-1.424090655	-1.100305724	-0.261846326	-1.167717856
-0.537233069	-3.441241131	-2.483081418	-3.633067152	-4.170225888
-0.252714909	-3.242856586	-0.181757594	-1.866184818	-0.213634308
-0.902665824	-2.951890225	-1.752031663	-0.991331443	-0.268826288
-0.53849411	-3.071677088	0.245872128	0.178707477	-0.799048071
-0.87181872	-3.315729278	-3.525789054	-1.912848574	-1.497173801
-1.498832208	-3.387512938	-0.054176619	-1.447710219	-0.774247459
0.018943377	-1.123598736	-1.124848053	-0.122701705	-1.117641235
0.018990511	-4.577902515	-0.692203288	-3.886926476	-0.410014237
0.073549818	-2.106514196	-0.91391136	-1.789467127	-0.864262942
-0.56337197	-2.31000765	-0.688840283	-2.385407685	-0.375912273
0.098005119	-2.67757773	-0.312520798	-0.534766466	-0.213260144
-1.084910932	-4.190497154	-0.1540398	-2.380471239	-1.361370206
-2.027323799	-0.743280731	-0.369698827	-3.29892115	0.020228517
-1.021532372	-0.211505478	-0.83859081	-2.062918104	-0.827127589
-1.168505094	-1.384847829	-0.29015859	-1.050564864	-0.465557356
-0.417529767	-1.717068529	0.169469433	-0.009387566	-0.995337451
-1.205706135	-3.136031801	-0.05322558	-0.255855988	-0.413609012
-0.545482272	-2.66571921	-1.373848692	-1.204135648	-2.334112318
-0.473983391	-2.124264221	-2.901062967	-0.120700204	-1.920671499
-0.002619485	-2.054589744	-2.299705764	-3.031872267	-1.486782674
-0.231945465	-2.537926083	-1.594200576	-2.461994079	-0.269453581
-2.196569861	-2.697434071	-0.604195048	0.897262665	-2.146542083
-1.648519117	-0.907855055	-0.487525494	-0.469784987	0.296995008
-0.019829092	-3.021622351	-0.649568965	-1.392783795	-2.189414855
-3.50733082	-3.27096028	-2.256897401	-2.026006896	-0.871291504
-0.105547852	-0.23475579	-2.285372425	-2.613335664	-1.456096802
-0.591573848	-1.36587462	-2.675373778	-2.46515768	-1.456096802
0.069957048	-0.069678539	-0.555523648	-2.820910231	-1.456096802
-2.230746247	-1.903806797	-0.696205691	-2.104526512	-1.456096802
-0.350048435	1.223534576	-1.146097788	-3.746223509	-3.239055582
-1.657561393	-1.119941418	-0.629402194	-3.452401366	-1.009593179
-3.847436153	-1.735928965	-0.621211907	-1.159469602	-1.101433676
-0.932976353	-1.850513438	-1.046036718	-0.20281031	-3.093749161
-0.36050727	0.057907157	0.365412508	-2.933724168	-2.043176166
-0.450100762	-0.686473547	-0.736397092	-2.298681627	-1.921013751
-0.862412991	-0.565234453	-0.415230213	-1.355185035	-2.125125104
-0.458119861	-0.565234453	-0.086447453	-2.419293274	-2.957054495
-0.566302623	-0.565234453	-0.814088229	-5.64300256	-1.709249529
-0.126735761	-0.565234453	-1.183339509	-1.624434137	0.883419601
-1.597668624	-3.33130055	-0.154221995	-2.785024198	-0.838631994
-1.145190177	-6.065383712	-0.60359699	-2.675701712	0.120416601
0.087704985	-1.451204371	-0.705479001	-2.695866294	0.120416601
0.2205772	-2.202913848	-1.463262457	-5.01082224	0.120416601
-0.608530809	-1.855290519	0.150290343	-0.534069499	0.120416601
-2.109314958	-1.625497125	-2.065740108	-0.354557397	-0.659903516
-1.209363252	0.141817966	0.069566222	-0.354557397	-3.23417688
-2.664891145	-2.226418967	-1.479826406	-0.354557397	-1.106980971
0.228120426	-1.176018501	-1.854056894	-0.354557397	-1.901082429
-0.268607241	-2.164646739	-1.529986764	-1.916099684	-3.299913255
-0.065711247	-0.428231521	-3.337685973	-2.23527826	-2.306096379
-0.065711247	-3.180232816	-3.063539536	-1.004165699	-1.941263216
-0.065711247	-4.095409654	-2.880459871	-2.444359954	-3.129538478
-0.065711247	-3.999934963	-0.836200908	-1.533025469	-3.933217481
0.164471505	-3.849840871	-0.225608066	-1.336266244	-1.470584053
-1.449160502	-1.454263558	-0.982437462	-1.611841218	0.318614957
-2.792068646	-2.63556689	-2.684628731	-2.733761039	-2.154417803
-0.321407393	-3.088871385	-1.429732364	-4.777114227	-2.100265123
-0.321407393	-1.311886997	-0.278335564	-3.974715712	-1.795478326
-0.321407393	-1.72048582	-2.353776097	-3.998013025	-3.914575556
-0.321407393	-1.915477412	-1.18486524	-2.54179174	-2.427431135
-1.712206054	-3.378972275	-1.52794879	-4.187521157	-1.368277866
0.172867795	-1.776409789	1.201516732	-2.714447447	-1.2122665
-0.515908239	-1.051858566	-0.242457047	-2.588548001	-3.423923024
-0.450373445	-2.12889576	-0.888293961	-3.540965723	-2.950655249
-0.362219073	0.735473872	-1.471750523	-3.78434328	-1.909047282
-0.333494292	-1.444314056	-2.09646735	-0.759803096	-1.28217936
-0.975647437	-0.691796618	0.144000939	-1.860684954	-0.151704226
-0.351841418	-0.577222871	0.144000939	-2.185539536	-1.676425601
-1.801249733	-1.77187385	0.144000939	-3.296570044	-1.038861208
-1.466481161	-0.968631735	0.144000939	-2.258734324	-0.149628204
0.084416907	-2.565392872	-0.066064625	-1.754285873	-1.899077845
-0.245360732	-4.064412359	-0.066064625	-0.636177753	-1.657023929
-3.145345119	-4.664425124	-0.066064625	-0.935716878	-2.109836306
-0.592580083	-1.903053443	-0.066064625	-2.093272029	-2.586460741
-1.944237249	-0.492923205	-1.577661932	-1.248356126	-1.934403861
-0.455516505	-0.804456088	0.195379312	-4.353691773	-0.533053763
-0.85502708	-2.716855845	-1.046921517	-2.297946491	-2.93739699
0.084543699	-2.80512696	-2.698993731	-4.105721983	-1.117354875
-1.546342738	-1.462262065	0.44112217	-2.092964068	-0.880908351
-1.272795473	-2.386777754	-0.838885916	-2.386712701	-0.188235088
-0.64703211	-2.501995912	-0.555098681	-0.644469667	-0.188235088
-1.678347199	-1.741553923	-0.251179707	-3.095703905	-0.188235088
0.274569	-4.84876677	-4.212733996	-1.763539306	-0.188235088
-0.13947583	-1.472083911	-2.078996371	-5.111797205	-2.554060741
-0.600722332	-0.693040013	-4.040491559	-3.386040386	-1.14145516
-1.752311254	-3.460993794	-2.702446807	-3.495330506	-0.518591835
-1.470710077	-1.859858968	-1.472487451	-2.260458984	-1.464811943
-1.470710077	-2.253777524	-1.011302583	-1.440166363	-0.45085202
-1.470710077	-1.627077027	-3.013671176	-1.327089124	-0.443001844
-1.470710077	-1.089148818	-1.113607982	-0.887304295	0.487388541
-1.717168946	-3.352328588	-0.705965352	-3.401241415	-1.735690184
-4.300045395	-2.246787659	-1.345276485	-1.792833825	-1.446935933
-2.248092403	-1.22147795	-0.468024275	-1.080107713	-1.36689209
-0.966524626	-2.497558714	-1.037806181	-0.850963644	-0.566145088
-2.477071282	-1.648583667	-1.33634099	-0.552120667	-0.566145088
-0.274071405	0.260088368	-1.78384688	-3.056436411	-0.566145088
-2.165054083	-0.551666898	-0.894491366	-1.509944793	-0.566145088
-0.639939556	-2.573697863	-1.978877021	-0.702814286	0.070071372
-1.893535621	-2.522761343	-2.042248949	-1.08859441	-0.758055501
-1.893535621	-1.773984974	-0.717033738	-1.068515931	0.247350315
-1.893535621	-1.826711973	-3.901957772	-1.823779593	-0.873867728
-1.893535621	-0.897277738	-1.497594352	-0.132344424	-1.560141156
-1.00822771	-1.329650451	-3.3736126	-1.521743242	-2.067215052
-1.27989657	-1.321323813	-1.004970067	-4.662734424	-1.553149589
-1.770484277	-1.220240372	-1.886544497	-2.273512736	-1.237459763
-0.153659624	0.580745797	-2.584331546	-1.129574002	-0.494210003
-1.203497844	-2.738244768	-3.103766944	-2.254801088	-0.494210003
-3.752995557	-1.878351389	-2.389487714	-0.642491933	-0.494210003
-3.026709605	-0.253189037	-1.388332621	-2.701135563	-0.494210003
-1.380009639	-1.359751972	-0.971913824	-2.366575952	-0.707751912
-1.406675568	-1.111985852	-0.457294281	-0.200756677	-2.754344703
-0.892871458	-1.111985852	-1.974725745	-2.181836132	-0.354488439
-2.747243514	-1.111985852	-0.826390577	-0.435578346	-1.988573822
-1.655766522	-1.111985852	-3.066123719	-3.727506271	-3.507567666
-1.119805935	-1.461916879	-1.397129165	-2.538368502	-0.269510875
-0.308159527	-1.039932196	-1.660584366	-3.10379034	-0.406181027
-0.328296216	-1.916701567	-1.290741823	-2.669250562	-0.406181027
-0.118504155	-1.655614828	-2.443294097	-3.078452309	-0.406181027
-0.832057041	-1.957390199	-1.283551913	-0.066311252	-0.406181027
-0.247018711	-2.681603779	0.243476571	-1.748009594	-0.215693591
-0.810343504	-2.681603779	-1.180024293	-0.189747372	-0.471701143
-1.037064296	-2.681603779	-2.184639378	-4.011487227	-0.9848999
-1.967703972	-2.681603779	-5.431329073	-1.796709299	-2.443729972
-1.311505311	-3.85565239	-3.524231389	-0.967073725	-0.501033396
0.02873261	-2.923982537	-0.661373256	-1.947199433	-0.92009219
-0.929484998	-3.742089336	0.001204407	-2.607079443	-0.699774784
-1.563484872	-1.506639498	-0.969898854	-2.872014893	-2.216275664
-1.411875169	-2.770656733	-2.964037822	-3.760724761	-0.685821109
0.543538791	-1.532335486	-0.849738892	-2.145703198	-1.075565288
-1.137095889	-1.834779996	-0.681086449	-0.700011623	-2.339316208
-0.543547854	-2.338528433	0.131551061	-1.415766675	-1.429107013
-0.773311123	-3.931567253	0.05615601	-1.058734308	-0.041670883
-3.305694547	-3.30548463	-1.424724276	-2.365235494	-1.911043608
-3.012814509	-0.895848664	-1.334882944	-0.861625973	0.095355943
-3.12029836	-1.483131583	-1.541503363	0.350359568	-2.131152109
-0.389954346	-1.15221508	-0.577540056	-0.858538257	-2.143690939
-0.481440909	-4.478404764	-0.176607024	-2.133949935	-0.875859393
-0.946301935	-2.139457873	-2.813143233	-3.087396254	-1.28414553
-1.090335517	-2.957259666	-3.008074804	-3.852023061	-1.03083394
-1.049163201	-2.475484665	-2.106866036	-3.942531992	-2.05781423
-1.420941997	-0.269062854	-2.270370007	-1.438034665	-1.179047642
-1.121920736	-3.771014874	-1.545933137	-2.741707693	-2.835943812
-3.756428962	-3.718279812	0.225061275	0.386719331	-4.081179771
-3.374581366	-2.222123157	-1.900551331	-0.780527668	-0.153313186
-1.335476003	-1.773159516	-1.415113526	-1.838996056	-1.499219693
-2.541586216	-2.998760556	-0.978447398	-3.359221386	-0.799693795
-1.357789205	-1.201121215	-1.213693858	-0.364604576	-2.725051626
-2.409042274	-3.288854546	-2.052334732	-0.214471894	-4.171588892
-2.589207467	-1.685756477	-2.603553599	0.088538241	-0.845346695
-0.590140389	0.230862044	-2.196260848	0.639390006	-0.664988402
-1.474016622	-2.034791669	-1.190896383	-2.704010651	-1.213430915
-0.385697711	-3.737984358	-0.901181401	-1.279952474	0.480804381
-2.180851344	-1.750122062	0.066689466	-1.102737777	0.089257818
-1.659421738	-1.750122062	-0.489214573	-4.739495014	-0.78785151
-1.386872092	-1.750122062	-0.944352768	-1.956265353	-4.726645361
-0.703153357	-1.750122062	-1.628278372	-3.715953218	-5.856396313
-0.375424599	-2.058335026	-1.611185798	-1.067227658	0.799018247
0.363656951	-0.994857473	-0.472382569	-2.583697386	-0.669508407
0.126254345	-3.606081138	-0.387201913	-0.465087533	0.505875597
0.259214512	-3.220052117	-1.414656112	0.030241959	-2.981877068
-0.02111192	-1.306553943	-0.420019236	-2.341842517	-1.517960281
-0.132757491	-2.753990225	-0.245186716	-2.767473529	-0.340988009
-0.132757491	-0.330759662	-2.273917912	-2.794857567	-0.147333811
-0.132757491	-0.091233907	-0.361660288	-2.053619641	-1.226336023
-0.132757491	-1.890053684	-0.917469113	-4.29553877	-1.516434351
0.114928683	-0.354390561	-2.590928646	-2.824482203	-0.643769918
-0.21971608	-0.469653191	-1.82142446	-4.955753027	-0.930201277
-0.518110329	-0.852417446	-3.375373139	-2.616787325	-0.982515189
-1.42212036	-2.490468595	-0.473137057	-1.198473399	-2.764722477
-1.42212036	-3.12586825	-1.713726467	-1.318243647	-1.606265126
-1.42212036	-3.736382964	-0.195796608	0.218088	0.311515087
-1.42212036	-1.639774502	-0.164695081	-2.17996903	-1.127854443
-2.414511662	-0.820436765	-0.895264445	-3.837612813	-3.502672592
-1.067906283	-2.951759449	-1.15312146	-1.352788214	-1.337828859
-0.700937556	-1.03029249	0.041146521	-0.028393565	-1.312386013
0.293679113	-1.879651637	-0.724810179	-0.649169027	-2.020591609
-2.032398347	-1.41320163	-1.005380557	-4.200975052	-1.160492864
-0.081888915	-0.858783187	0.256911943	-3.233574384	-0.390187787
-0.08711043	-2.629040637	-0.433368938	-0.91718126	-1.763698875
-1.270985768	-1.729763627	-0.408245141	-1.633836828	-1.555299741
-0.997824353	-2.115209175	0.394127066	-3.100290344	-2.621326718
0.152202973	-3.559479223	-2.732932376	-1.730791741	-0.882830112
-0.768311744	-3.572877817	-1.416606644	-0.298781263	-1.095193138
-1.523227774	-0.126065225	-0.92305758	-5.260579727	-1.229490808
-0.394682063	-0.324743309	-0.628506919	-1.173439712	-0.872755505
-1.216159543	-0.213602422	-1.892010379	0.099762378	-0.936165619
-0.58976321	-0.213602422	-1.085151073	-1.81193825	-0.729258857
-0.58976321	-0.213602422	-2.255550081	-2.261296404	-2.173987967
-0.58976321	-0.213602422	-2.094593105	-1.266605484	-2.165314075
-0.58976321	-2.259026704	-2.758881438	-3.099640866	-1.598817109
-2.469074876	-1.921065147	-1.411496599	-1.288716529	-2.234455965
-1.197966186	-1.159117286	-0.965355096	-0.138621697	-0.865851026
-1.794333044	-1.232019046	-1.84331866	-2.925286566	0.039419592
-1.24880993	-0.91815944	-0.238018675	-2.472795483	-0.354749278
-0.303481	-0.145668853	-1.103602249	-1.331266294	-0.880730209
-2.487445232	-1.568207918	0.581829157	-0.62402108	-1.966837811
-0.685055605	-3.244454897	0.242618735	-2.125428702	0.669287584
-1.398186133	-2.208787182	-0.786620663	0.164686138	-0.434872509
-1.7863516	-0.893043572	0.179944046	-3.174582528	-2.511819717
-1.859399913	-2.004816408	-0.763697663	-3.029660345	-0.945292809
-0.383371365	-1.891509304	-2.307246228	-1.994475444	-0.837488678
-0.383371365	-2.658336089	0.25630331	-3.134887005	-0.220981331
-0.383371365	-0.13449968	0.717401177	-1.720442493	-1.407865699
-0.383371365	0.473960251	-1.45811023	0.237307395	-0.60413699
-2.356181631	-0.140648439	-0.268357729	-1.564453902	-1.460023241
-2.667391935	-1.740381668	0.583464013	0.647036598	-1.452269348
-3.115605085	-0.754821059	-0.449089489	-1.590380736	-2.534143308
-0.286266384	-3.132599443	-0.21406205	-1.530814933	-1.282186681
-0.583653171	-2.139384461	-0.810407133	-0.9324228	-0.667726073
-1.564075566	-1.919680519	-0.13042671	-1.644374585	-0.000362206
-0.75513134	-4.309655012	-1.439326709	-1.60617145	-2.241221959
-0.278996463	-3.041656086	-2.259832614	0.455538257	-1.13873323
0.171893537	-5.020510784	-1.692490891	-0.387929209	-0.587926244
-0.864384131	-2.866378342	-0.719452825	-0.783270309	-0.1339235
-1.046841849	-2.873328495	-0.869981904	-0.619156263	-1.598612312
-2.481483151	-3.972023026	-0.839984516	-1.419373937	-2.201534033
-0.218991533	-2.849243205	-1.496803561	-0.517494986	-1.936728104
-0.182703383	-2.554248727	-0.856102006	-1.315003558	-0.470969495
0.083253615	-3.709649614	-0.256088101	-2.64004704	-0.470969495
0.083253615	-4.434623588	-1.113300164	0.104612689	-0.470969495
0.083253615	-2.634065646	-1.88824421	-0.353232108	-0.470969495
0.083253615	-3.695784123	-1.252196941	-3.878411898	-1.75445324
-0.358653876	-4.209146363	-0.844971815	-3.702104713	-2.939024419
-0.695195424	-3.223750025	-0.647442667	-0.303021924	-3.738307927
-1.142844344	-2.626279216	-3.376041222	-1.190020568	-0.52074466
-1.304969326	-2.680759334	0.687047368	-2.35432778	0.003098318
-1.247142781	0.304585922	-0.340262199	-3.315486206	-0.382076844
-0.47517962	-0.041661572	-0.821943825	-1.495820522	0.378637558
-0.703869266	0.003393131	-1.939213645	-1.697314626	-0.701951689
-1.538513984	0.003393131	-0.364739853	-0.763220286	-1.417014076
-0.244364695	0.003393131	-1.236210009	-1.362261262	-0.412959966
-1.279834976	0.003393131	-1.662472095	-0.051027925	-0.412959966
-2.963233214	-1.953819519	-2.537898687	-0.009258781	-0.412959966
-1.496612295	-1.645406691	-1.405743876	-0.158032889	-0.412959966
-1.496612295	-0.633145091	-1.334277526	-0.059490696	-0.904620414
-1.496612295	-3.345197321	-0.42900034	-3.972952828	-0.526017611
-1.496612295	-3.338305222	-1.249432663	-2.407521115	-1.288417478
0.669449375	-0.943338987	-1.876701461	-2.205775642	-1.410567168
-0.196603522	-2.059674018	-0.08463632	-2.719220274	-0.404297863
-0.358829735	-3.172231979	-1.148484539	-1.811206196	-0.477935292
-0.360283382	-2.557431306	-0.019397312	-0.702905975	-1.0050542
-0.360283382	-0.039523842	-0.04008126	-0.35700643	-1.356775164
-0.360283382	-1.904222738	0.035905047	-4.431693598	-2.723477196
-0.360283382	-1.937453825	-1.55690374	-4.486564675	-0.046990625
-1.158737687	-2.629395187	-1.258859507	-1.714896909	-1.541195169
-0.82252348	-1.817924236	-0.121095037	-2.30809322	-0.359123954
-1.830112334	-2.864604186	-2.348804208	-1.017194291	-0.978698801
-1.460660634	-0.823143003	-1.624003715	0.790448031	-3.053320419
-1.638134152	-2.553488651	-1.458864366	-0.623048646	-0.636268496
-0.002202799	-2.12123347	-0.016498306	-2.981977186	-2.156919953
-1.1401003	-2.632376093	0.009568288	-4.325329954	-3.747527764
-3.113322631	-2.283337624	-1.565541625	-3.761782575	-1.657745516
-1.84159514	-2.007578284	-0.089118511	-2.340994431	-1.295865571
-1.739602499	-0.905307418	-1.364620641	-1.60659809	-2.495781406
-0.054387178	-2.126234249	-0.474079307	-1.304421464	-2.494111429
-0.913633148	-0.215171325	-1.284525099	-1.400451735	-1.217306468
-0.727943595	-2.140136407	-0.572199871	-3.370263038	-1.504947941
0.007166952	-0.174563994	-2.633205113	-1.28881903	0.099734823
-2.003747724	-2.170061991	-2.459510023	-0.508213696	0.711199397
-3.016858986	-3.10459966	-2.409590005	-3.782382847	-1.128519907
-0.996093712	-0.049102933	-1.171923197	-0.789244489	-0.275456487
0.507914962	-0.600597706	-1.733602855	-0.913663027	-2.355616996
-1.638134176	-0.600597706	-1.45412837	0.262512797	-1.408360975
-1.695994599	-0.600597706	-2.153895248	-1.958414879	-0.617308318
-1.314222274	-0.600597706	-1.982720381	-1.556808944	-2.697734777
-2.072663514	-1.237717335	-0.716102037	-2.312807244	-0.411069125
-1.801429646	-2.846522732	-1.08525827	-2.428624885	-1.10775737
-1.144812702	-1.522375012	-0.311262671	-2.721170279	-1.602774532
-0.338432605	-1.772071812	-2.287632119	-3.97835661	-0.858084336
-2.219140737	-1.147058093	0.276188559	-3.684061609	-0.36437926
-0.371079652	-2.728918264	-2.205914437	0.507323608	-1.210155471
-1.271577842	-3.306878198	-1.457223889	0.507323608	-1.555141336
-1.038200868	-1.538506947	0.82263529	0.507323608	-2.404126687
-2.155910098	-1.919760034	0.775042184	0.507323608	-0.021994852
-2.155910098	-1.277032749	-2.720827137	-1.367681706	-4.159596943
-2.155910098	-1.626325767	-0.264390415	-0.237538444	-0.45362116
-2.155910098	-0.91327751	-2.00403224	-0.60196736	-0.232565899
-0.557626801	-2.856625751	-2.63285155	-2.12169631	-1.293497412
-1.520858709	-2.724175615	-1.95480431	-3.043738107	-3.996356046
-1.520858709	-1.433217971	-2.930519758	-1.552859895	-1.981822465
-1.520858709	-2.335624686	-2.4538569	-4.916359181	-1.095666483
-1.520858709	-2.95393018	0.285398092	-2.725804245	0.368665774
-1.411275521	-1.16885731	-0.924994482	-3.132508354	-0.580517805
-0.73063843	-2.530912143	-0.77557529	-1.76256238	-0.113476949
-1.509239617	-0.09182317	0.105306821	-2.931945147	-1.162064487
-0.477740602	-1.905341655	-2.829537543	-3.272255659	-3.980146157
-0.406741032	-2.654386235	1.168440338	-1.098251497	-0.362295453
-0.011807025	-1.724437021	-0.895904	-0.850369615	-0.000116949
-0.972020425	-1.724437021	-0.330556636	-0.953607633	-1.155358645
-1.678710095	-1.724437021	-1.338674777	-0.494436234	-1.65590461
-0.67905787	-1.724437021	-1.186234798	-0.622594263	1.377366615
-0.67905787	-2.001128464	-2.458046592	-1.939471145	-2.219984873
-0.67905787	-1.073504089	-2.094862232	-0.613011039	-0.866478701
-0.67905787	-0.850528392	-3.717594894	-3.681274356	-0.235470955
-2.176161866	-3.220488898	0.492031702	0.127783317	0.833475411
-0.223100957	-1.175450787	-0.899183783	-0.322510402	-0.780991137
-1.721138061	-1.631221312	0.6604449	0.104655268	1.512661688
0.494137936	-3.110723617	-2.634291188	-0.74067083	-1.712339053
-0.796674095	-1.124271522	-0.457953514	-0.301752446	-1.831251276
-0.682100879	-2.367666309	-2.435371416	-2.76447203	-1.732872326
-0.396845959	-3.095824813	-0.593770962	-1.408576972	-0.62113744
-0.733633927	-1.542917729	0.460380428	-0.439192406	-0.62113744
-0.532442381	-3.846005939	-2.448493779	-0.303279246	-0.62113744
-1.790400163	-2.209963642	-0.271750277	-1.156948081	-0.62113744
-1.874944915	-4.632998649	-0.600291728	-1.615508664	-1.627573551
-1.778664415	-3.00563088	-1.074254163	-0.294562027	-1.501428137
0.011164148	-3.197170511	-0.835112913	-2.192616134	0.237343418
-0.599834583	-3.130931156	-1.154050647	-2.141152333	-0.993655031
-2.418804032	-2.850079108	-0.974589511	0.482830093	-2.994355234
-0.419469328	-2.257501589	-2.423165772	-3.685432017	-2.202794329
-0.085978619	-1.524859116	-3.1426554	-1.805470709	-2.698066966
-0.495055911	-3.379798176	0.700658372	0.444084113	-1.007382187
-1.340215281	-2.527112448	-0.78376773	-1.596274261	-3.784118644
-0.175698489	-2.171688613	-0.707057238	-0.858136035	-2.080060909
0.763369705	-0.833406531	-0.007621691	-2.681820911	-1.68790334
-1.343873799	-2.308858972	-2.030399106	-0.668012366	-4.960024747
-0.173995071	-1.852313398	-1.053224948	-0.725398965	-0.610869157
-1.259430477	-0.331739757	-2.001114492	0.615082046	-2.422510395
-1.304520687	-0.732716105	-3.124965648	-4.149720407	-0.253203752
-1.046914069	-0.732716105	-0.299717969	-2.667482608	-0.726305288
-1.156128762	-0.732716105	0.005157523	-0.913688248	-2.773950812
-1.094743691	-0.732716105	-1.383128558	-2.690642624	-1.453242557
-0.648130375	-2.183906835	0.40107981	-2.107660162	-2.594579986
-0.315311455	-2.178765851	-1.423745236	-3.311398705	-2.393253964
-1.348599894	-1.175119353	-2.242941327	-2.923937335	-2.933096832
0.022530165	-1.996957356	-0.295929908	-3.533007536	-0.992367542
-0.003359392	-0.597951922	-1.407668911	-1.305664034	-1.992236356
-0.156468399	-1.330519592	-2.104650426	-1.61701172	-1.637924966
-0.513992358	-2.193433906	0.281158686	-0.362108028	-0.84824771
-1.254341833	-2.193433906	-0.991423795	-1.293790386	-1.605872391
-1.259194918	-2.193433906	-1.432904479	-1.966925398	0.459777562
-2.805197841	-2.193433906	-0.52966557	-1.38410307	0.072070902
0.509191177	-0.654027629	-2.930735423	-1.38410307	1.064605671
-1.412899356	-0.901131997	0.772184137	-1.38410307	-1.924205506
-2.255581589	-3.239281899	-0.109174207	-1.38410307	-2.159261054
-1.886696387	-1.830547798	0.748681854	-1.651931035	-0.162795529
-1.223587417	-0.717136745	-0.26645252	-0.871159053	-3.462580297
-0.879987436	-0.716693918	-0.739680117	-3.533857293	-3.199785908
-0.660132976	-2.558776068	-0.176045543	-3.823209499	-2.328192043
-0.123702437	0.402742495	-1.118762085	-2.962968418	-0.336166037
-1.155999756	-0.47182389	-0.470758224	-3.717129236	-1.02287558
-1.61559234	-0.850928749	-0.470758224	-1.908947318	-0.828045853
-2.769969697	-2.000604703	-0.470758224	-5.12040804	-2.370941818
-0.1438964	-2.992359356	-0.470758224	-1.737363222	-1.490082582
-1.883702367	-0.946989072	-0.470758224	-1.100146573	-0.519686868
-0.806073601	-0.648272369	-0.470758224	0.153522241	0.197913369
-1.95065018	0.155630833	-0.470758224	-0.884366596	-1.255244268
-0.127556026	-2.001771174	-0.470758224	-3.20525568	-0.673840897
-0.253298734	-1.939912584	-0.470758224	-1.4680537	-1.506116894
-0.24793604	-0.134470026	0.441113375	-0.496219555	0.036405606
-0.460764988	-0.88964848	0.122484048	-3.855412684	-3.054628153
-0.793352616	-1.409410388	-1.492268444	-3.467604552	-2.32799262
-2.050817028	0.045141022	-2.824621834	-0.603840038	-1.594359765
-4.987575784	0.205109461	-0.868951778	-0.535823661	-2.865712694
-2.332614212	-0.451068644	-0.588382886	-1.075829534	-2.567886913
-2.332614212	-1.582261748	-1.420214774	-1.20057112	0.453647822
-2.332614212	-1.707169373	-2.520247677	-0.548579694	-3.042796811
-2.332614212	-1.84310475	-0.851584758	0.31751953	-1.7646725
-2.332614212	-2.058500018	-0.71505063	-1.201503054	-2.997703199
-2.332614212	-1.155649441	-1.491238301	-3.510514167	-3.557536372
-2.332614212	-3.01068907	-1.491238301	-0.720942582	-1.757509555
-2.332614212	-2.218820622	-1.491238301	-4.191484109	-0.129552702
-2.332614212	-1.826440694	-1.491238301	-0.198261003	-1.358183582
-2.287884741	-0.665779663	-1.364044181	-3.823065191	-3.051391353
-0.809367503	-2.061771577	0.181024322	-2.521828114	-1.583804191
-1.060677029	-2.544604496	-2.341562574	-0.063083005	-2.37280779
-1.060677029	-0.758861923	-0.340483947	0.334673104	-2.90028232
-1.060677029	-2.776778685	-1.558640189	-0.775800767	-5.618508295
-1.060677029	-1.061784546	-1.683779215	-0.044846833	-1.381854654
-1.088404896	-3.91645788	-0.482006828	-2.419345532	-1.22914493
-0.896445252	-3.922056472	-1.318121615	-2.913717816	0.645713528
-0.266647906	-2.258416725	-2.019142862	-0.90189163	-0.662799786
0.335840638	-1.654616212	-0.133075452	-3.41217682	-1.034938994
0.076120409	-0.089783629	-0.746039482	0.715773611	-1.1926872
-2.400956126	-2.930596004	-0.791855309	-2.09339092	-1.136382207
-1.476692437	-1.968592248	-0.670895756	-2.832747657	-2.480057359
-0.904553263	-1.965941676	-0.971796384	-0.758192018	-0.89624829
-0.119916113	-1.05717657	-1.520943281	-0.849257231	-3.852549673
-2.160896932	0.024663227	-0.490970609	-0.47596452	-0.44920474
-1.514076654	-3.383288726	-2.312081336	-0.960421895	-2.441302862
-0.92642731	-3.695031286	0.774128607	-1.409975518	-1.258929648
-0.92642731	-2.701873046	-0.124687388	-3.642172066	-2.587932554
-0.92642731	-0.792227474	-3.253214223	-0.748531141	-2.329669788
-0.92642731	-0.641716653	-1.544068669	-1.505929802	-1.877647737
-2.357628448	-0.584209956	-3.314494174	-2.454308721	-4.468803183
-1.831310014	-0.921980604	-3.736181736	-2.475880181	-1.806236588
-0.28478889	-0.181192884	-2.5222824	-2.063822377	-0.98456117
-1.872613603	-1.854839431	0.056396095	-2.392882906	-1.653029525
-0.890420673	-3.193060518	-0.859196171	-1.837941225	-2.661274075
-0.278109897	-1.627027649	0.790397967	0.004063221	-0.181823567
-0.554279785	-2.128930501	-2.040621016	-3.240537473	-1.991707444
-1.763156181	-0.679789059	0.74285734	-1.356440722	-2.540894363
-0.686770887	-3.389557468	-1.740464469	-1.279157068	-1.947996326
0.34103998	-1.822417568	-1.454272333	-0.672598825	-1.947996326
-0.88703331	-1.339881589	-0.645294791	-0.680948176	-1.947996326
-0.726933708	-0.828485759	-0.186478513	-1.929696299	-1.947996326
-2.799729127	-3.368823538	-0.905275075	-1.534286505	-0.966110453
-1.129229705	-1.113864918	-1.30855842	-0.385170184	-1.926990294
-2.377634328	-1.113864918	-0.988047452	-1.745421239	-3.898086376
-0.380516305	-1.113864918	-0.352757011	-0.968825604	-0.57208254
-0.95016429	-1.113864918	-1.73772362	-0.470516748	-0.596460524
-0.775134996	-0.610797244	-2.181566909	-2.302357124	-0.734460192
-1.079065913	-0.055181384	-0.22484258	-3.181608114	-1.893106559
-3.445970309	-0.122946798	-1.303370842	-2.584784738	-3.545236851
-0.467021212	-0.269495754	-1.303370842	-2.239617255	-0.314864035
-0.825693812	-0.649275164	-1.303370842	-2.602049295	-1.616397046
-0.05711971	-0.759782583	-1.303370842	-2.4398546	-0.619373493
-0.261124847	-0.754287021	-1.882669613	-1.614550278	-2.723328952
-0.235805465	-1.183605454	-0.25253093	-0.861515467	-0.225499918
-0.516211193	-3.316088753	0.292118642	-0.271171139	-2.100606093
-1.559167568	-1.773852357	-4.717915549	-0.528130706	-1.817706277
-0.497082228	-1.931180364	-0.235236514	-0.472985103	-1.818617427
-1.142720323	-0.256403566	-0.235236514	-0.734810139	-1.285000961
-0.484785416	-0.963523921	-0.235236514	-1.813839887	-1.116424344
-1.370937395	-1.811659767	-0.235236514	-0.478176936	-0.44125635
-3.263867281	-0.78374253	-1.166849922	-3.68136729	0.426144861
-3.12992444	-0.78374253	-0.871618543	-1.38593764	0.592169712
-3.60853764	-0.78374253	-1.855258699	-3.894779261	-2.863032821
0.088931239	-0.78374253	-1.286372763	-0.392881849	-0.627377403
-0.752957832	-1.902795065	0.008689828	-5.064496495	0.641642224
-1.063050665	-1.867161074	0.541793556	-1.992191583	-1.565649641
-0.022469945	-1.202356115	-0.534826434	-0.992299827	-0.102840423
-0.989788622	0.150689337	-1.060541619	-1.144773929	-0.132289252
0.166364233	0.408114507	-1.108062892	-2.395546376	-1.59294334
-1.221307773	-0.778763821	-2.6981213	-2.212977669	-0.397680247
-1.401350131	-1.072348655	-2.656085605	-2.530932619	-1.510600263
-1.075270155	-0.684405014	-2.028517377	-1.506955792	-0.140519305
-1.462210751	-0.798331497	-0.614911364	-1.832924802	-2.295063354
-0.797995456	-0.080883485	-0.452071146	-2.332421729	-0.820601764
-1.070254384	-2.692582459	-0.772932496	-0.75480272	-2.451702577
-1.820128984	-1.09361798	-0.303796067	-2.375525788	-1.199142374
0.283934441	-3.838078356	-1.001492469	-1.864807425	-0.15005477
-0.191082102	-3.329997472	-0.714872849	-0.746271948	-1.190994219
-1.544364918	-2.092518631	-1.077978891	-0.700113049	-2.140208578
-0.629883602	-0.168821367	-1.263909772	-2.106146657	-0.345396503
-0.689335973	-2.563680039	-1.406827078	-1.621785279	-1.817030341
-0.11816677	-3.49514787	-2.696020541	-0.405167514	-2.218620363
-1.972521413	-1.871027112	-1.16854375	-3.414441164	-2.028032401
-1.184132956	-2.183137509	-2.434618527	-3.298782058	0.29952173
-1.778044018	-3.988247927	-0.14393656	-3.515037132	0.47013724
-1.305612359	-1.216259576	-2.976663	0.093182507	0.238437263
0.036746051	-0.36926844	-5.097552545	-1.739864691	-3.701203953
0.083513141	-1.000346453	-2.480426343	-1.888799117	-4.637507015
0.324626576	-2.763939733	-3.226235308	-2.159267001	-1.632218957
-0.117899114	-2.397504977	-2.445957112	-0.798415805	-1.469049937
-0.440857004	-4.710143424	-2.588291244	-1.569475416	-0.241328011
-3.441177349	-0.756414936	-2.675376165	-1.344988091	-3.795977855
-0.392448811	-2.461017655	0.094607313	-1.743427112	-2.680989343
-0.704280493	-0.412607195	-0.924618285	-2.703335172	-1.399243138
-1.051442413	-2.269721105	-2.232143466	-3.531025074	-1.76135866
-0.889274228	-2.188145915	-1.674765672	-2.083392857	-0.603128614
0.116157966	-2.656491144	-2.359775959	-1.063889481	-2.027756863
-0.099977329	-1.695790429	-1.912969448	-3.536947046	-3.105833595
-0.981866401	-0.983652871	0.698003839	-1.535500973	-1.533545516
-1.800825329	-1.481026714	-0.141348346	-1.890387296	1.609782271
-0.964959603	-0.383560062	-0.588935938	-1.348577335	-1.011568516
-1.826148608	0.222990764	-0.555514451	-2.307153851	-1.236384172
-1.199792872	-1.801864434	-1.901385439	-2.660171047	-0.594917511
-0.266314525	0.117777067	-0.228983809	-0.885767132	-0.594917511
-0.524602805	-0.620502073	-1.939460752	-0.46757504	-0.594917511
-2.325417927	-0.884964209	-1.511357879	-0.73673408	-0.594917511
-2.199836953	-0.861996188	-2.091372738	-2.361594308	-0.489247818
-0.68427583	-0.146782555	-1.168587543	-0.12611067	0.306535146
-0.782007811	-0.718106729	-0.483666031	-1.107567079	-0.371859447
0.533991507	-0.910395655	-1.913219277	-0.269473619	-1.817149608
0.126485523	-0.24257714	-4.966232292	-2.472020556	-2.533098082
-0.155424337	-0.749710379	-0.257456892	-3.632560535	-0.267919195
-0.06263885	-0.339484053	-3.369660739	-1.02775834	0.373813395
-0.563187187	-2.825526606	-2.241366747	-1.689314089	-2.845447755
-1.319300601	0.472923978	-1.962171797	-0.80624793	-1.373367107
-1.176100606	0.721381456	-0.944655366	-3.196194432	-1.478237907
-1.279085724	0.043853411	-1.978013467	-4.43648089	-1.264900245
-0.595653767	-0.317927639	-1.510951936	-4.43648089	0.334544259
-2.936553406	-0.690389778	-3.577007161	-4.43648089	-1.860732406
-0.109017219	-2.453377983	-0.301863556	-4.43648089	0.368858852
-0.391431253	-0.498087351	-2.557933959	-1.207364649	-3.426017933
-1.326592941	-2.139801692	-3.018630312	-3.177237626	-1.918083384
0.003470536	-0.94882797	-1.582313768	-0.92624344	-1.55493657
0.033913505	-4.197231162	-0.866668915	-1.81376154	-2.803848198
-1.338309317	-0.946661152	-1.05385433	0.662563652	-2.513677132
-0.120398767	-0.189457318	-0.889663503	-3.974008533	-3.309487996
-2.592051904	-0.189457318	-1.639784209	-1.17502773	-0.824345029
-0.609432434	-0.189457318	-2.271847235	-0.106035493	-2.595686104
-0.682424038	-0.189457318	-1.52433874	-0.29084668	-3.074928664
-1.597469859	-0.822378803	-0.675186098	-0.648737885	-2.031446024
-0.834976366	-1.746429998	-0.598868093	-3.82237355	-1.135010656
-2.560140498	-1.338768067	-1.314241704	-0.314411428	-3.946700442
-2.370332259	0.029446301	-1.361070553	-3.316485727	-0.869868285
-2.670740594	-0.864100532	0.435668483	-2.600815963	-1.292540253
-5.503957288	-0.245788475	-1.410632096	-2.677846966	-0.536200691
-1.799271126	-3.208861338	-1.104139257	0.308400076	-0.948085299
-1.222796889	-2.009540815	-2.515487693	-1.636770111	-1.799186779
-0.708670106	-1.077777938	-0.272959478	0.389629012	-0.360533586
-1.412480767	-0.336913917	0.964773277	-1.313349385	-2.275597372
-1.260647931	0.658118279	-1.197969219	-0.96934957	-0.750510053
-0.601447222	-2.761894554	-3.749665273	-1.784960526	-1.858507957
-0.480669142	-1.489596846	-1.259570796	-4.313872768	-0.311739524
-1.965270689	-2.890927133	-0.841539296	-1.848863793	-0.652476464
-1.7435857	-2.890927133	-0.846881892	-1.630991082	-0.96048549
-1.165831374	-2.890927133	-0.54930619	0.609968007	-0.499115201
-1.218934536	-2.890927133	-0.391113189	-1.852591133	-1.016123935
0.514071928	-2.221315885	-0.391113189	-1.815543356	-1.555048238
-0.382791421	-1.697188564	-0.391113189	-3.561573123	-2.689022342
-2.382479764	-2.452941688	-0.391113189	-1.778387563	-0.362087028
-0.135400883	-0.850421168	-1.415833938	-2.380715013	-0.003296207
-0.071336389	0.316914099	-1.320979417	-2.356617731	0.049695088
-1.734844057	-1.470569931	-0.471787698	-1.294482203	-2.2976569
-0.26445413	-2.525962983	-3.694939934	-0.114049146	0.179162124
-0.87618254	-1.687446161	0.134118488	-0.904716386	-0.119013909
-0.87618254	-0.490612532	-2.570239669	-1.305403363	-2.45247664
-0.87618254	0.200768043	-2.423367703	-0.496347819	-1.049642231
-0.87618254	0.053202067	-2.022049405	-0.238371632	-1.425504381
-1.054535028	-0.319728873	-2.619541343	-0.297948943	-1.38245414
-1.108945333	-2.026581871	-1.190459864	-2.542952397	0.254718377
-1.121867414	-0.123303126	-1.602856979	-1.345369475	0.411556249
-0.230125423	-0.495190165	-1.599431592	-2.393611554	-1.080446041
-1.023635668	-0.413460302	-1.80635078	-1.622883736	-0.303997588
-1.017611098	-0.59337517	-1.167307918	-0.551834029	-1.504663577
-1.812609393	-0.351687933	0.261019312	-0.487271267	-3.070178656
-1.482243489	-1.128073796	-1.932529756	-2.975954461	-3.212753157
-0.413136801	-1.128073796	-1.485889402	-1.46743977	-1.913122821
-1.517911286	-1.128073796	-3.17230938	-1.662627065	-1.688508807
0.327423225	-1.128073796	-2.643894974	-3.889489447	-2.375140209
-2.051295792	-2.948713384	-1.194491776	-1.883518276	0.692787454
-1.219778775	-0.229217856	-1.759153814	-1.598362345	-0.352803221
-2.704829491	-2.408450294	-3.790000725	-1.081633006	-2.685660327
-0.613107761	-1.648836433	-1.880558206	-0.942125651	-2.341665613
-0.506488943	-3.457717944	-2.45551723	-0.492702309	-0.372134676
-1.162572085	-1.916658297	-0.109010955	-1.908206562	-0.872479158
-0.904353914	-1.077047509	-0.497287485	-0.683075362	-1.40466316
-2.16119153	-1.505345261	-2.62920986	0.422489406	-2.486009217
-0.483029737	-0.446849548	-0.053811655	-1.723026081	-0.758510774
0.581798772	0.364621396	-2.379846888	-2.167893989	-0.954627365
-0.973915876	-2.574234094	-0.253875088	-1.732476089	-2.946607534
-1.055439961	-0.719111495	-1.583453469	-2.060179215	-0.163615259
-0.726359903	-1.962041475	-1.583453469	-2.743795966	-1.993119943
-0.285354208	-2.020014074	-1.583453469	-1.238957682	-1.01624274
-3.102546219	0.166561691	-1.583453469	-0.562618369	-1.187790422
-0.554435399	-0.61432784	-1.071946053	-3.848186926	-3.653144233
-2.615189992	-0.61432784	-0.013689815	-1.731778929	-0.778989144
-0.590268209	-0.61432784	-2.634602136	-1.482858811	-0.564530406
-0.865284147	-0.61432784	-1.906450632	-1.146983991	-1.102744481
-2.347472109	-3.661724973	0.874222991	-2.013327892	-1.102744481
-1.985974275	-1.452841326	-0.335674585	-2.455044853	-1.102744481
-1.758287759	-0.170722226	-0.164966856	-0.337416279	-1.102744481
-1.172982147	-0.715556593	-0.574574029	-2.421415972	-2.059058125
0.227284529	-3.558387358	0.913239732	-4.670498809	-2.269670734
-1.266507868	-0.797134147	0.061593992	-1.675633259	-2.105757174
-2.284067891	-0.45701483	-2.932390801	-0.877368342	-1.598724979
-1.390739088	-0.203892146	-2.234083586	-1.564576778	-2.708331312
-4.238341881	-0.046658439	-0.178818972	-1.277427098	-1.968498033
-1.827611319	-0.317890611	-3.353104047	-0.693508325	-1.952483794
-3.230424591	0.098116091	-3.452694184	-0.698150687	-1.545025349
-3.342342998	-0.834725306	-0.471215117	-2.931999413	0.025465401
-1.518286632	-2.099851466	-0.294385578	-0.02556109	-1.136672063
-0.588920483	-0.694771465	-1.241109036	-1.686119051	-1.611278164
-0.815390929	-1.085455475	-2.948575406	0.125518179	-0.246609744
-0.600702226	-1.08918836	-0.498329196	-0.320106291	-1.458879924
-0.291768063	-0.062387737	-0.498329196	-0.923169707	-0.376829167
-0.474679552	-3.398248509	-0.498329196	-1.69875878	-1.992449552
-0.896269895	-0.610165825	-0.498329196	-1.188766848	-2.906534315
-2.448137254	0.828577474	-2.206641504	-3.354030601	-0.47593804
-0.67148004	-2.611871598	-0.673306807	-0.200807527	-2.587645968
-2.58380615	-1.051981332	-1.23978785	-0.78648268	-0.653805129
-1.706901723	-2.379857986	-1.532042317	-2.255699512	-1.417900624
-0.007732845	-1.381031113	-3.337806056	-2.255699512	-2.906857077
-1.732873804	-0.870611287	-1.31667027	-2.255699512	-0.296905
-0.119704284	-1.304619603	-2.213359375	-2.255699512	-1.440645685
-0.496229013	-1.138237362	-1.985224918	-0.932071664	-0.404987909
0.435276172	-0.188077239	-0.695038438	-1.789960468	-4.820661947
0.215850131	-1.367406317	-2.094612543	-2.998680372	-1.989256551
-0.807364521	0.164472191	-4.992563728	-1.395273888	-1.158569407
-0.961630806	-1.653512735	-0.485471903	-0.85258803	-1.602370812
-4.45047649	-0.10975938	-1.280839771	-1.94574394	-2.474315293
-1.06422836	0.256156845	-0.996760811	-2.653590829	-1.248829635
-2.744687703	-0.041375201	-2.35804147	-0.246012962	0.056759975
-1.316634001	-0.224066717	-0.248600295	-2.701177606	-2.203676043
-1.617125622	-0.353641294	-0.740684222	-0.454601945	0.097655163
-5.41087254	-0.900506871	-3.36849025	-0.204308995	-0.049449445
-0.319477203	-0.925434135	-2.289788116	-3.637526612	-1.7955997
-0.302693516	-2.377978719	-2.390402291	-2.482550209	-1.417722145
-0.944853897	-2.043564344	-1.470664136	-2.546659526	-2.000746708
-1.162644174	-1.265779767	-1.774019681	-1.410319409	-0.639288131
-0.28600685	-1.379573622	-2.434730773	-2.866695736	-1.495219283
-1.394527253	-1.965339064	-1.337600928	0.257139909	-1.156746589
-0.859251974	-0.477652883	-2.39980229	-2.224250083	-2.839473564
-0.841504973	-0.778075951	-2.809992373	-2.374155761	-1.53922815
0.052173255	-2.048898378	-0.877717655	-1.192235884	-0.706889213
0.011614288	-1.179468167	-0.859248582	-1.346675688	-0.255656229
-0.110062212	-1.36950308	0.074379244	-3.947576885	-2.777893805
-0.167914652	-0.796597652	0.074379244	-0.600955192	-1.730946763
-1.687283811	-1.43950801	0.074379244	-1.830106793	-0.573522484
-0.780835437	-1.524010335	0.074379244	-3.664492793	-0.629304094
0.169457336	-2.565049283	-0.375875367	-2.577459045	-1.103611045
0.169457336	-0.403986717	-2.66571837	-3.381885132	-0.153395776
0.169457336	-3.207909719	-0.960648945	-2.010750758	-0.230435085
0.169457336	-4.520524735	-0.60202842	-3.154375034	-4.988677061
-1.447820186	-1.501989617	-1.215356993	-1.385562528	-2.832661891
-1.568817562	-2.396240727	-0.021861878	-1.140379657	-1.636354233
-0.044636187	-3.290194982	0.529865887	-2.864295206	-1.110691269
-1.233184021	-1.399065255	-0.696428544	-1.730421165	-1.110691269
-0.745839144	-0.712497436	-1.288669433	-2.980418671	-1.110691269
-1.752612302	-0.906451787	-1.880134176	-1.088427435	-1.110691269
0.034712981	-0.117302277	-0.617748107	-2.432296685	-2.484884948
-1.556085775	-0.75312583	-3.266126105	-1.638262145	-2.087578996
-1.686923242	-0.848676998	-2.281090176	-1.122102592	-1.871348374
0.194956657	-0.435693693	0.370222072	0.721848716	-2.562973599
-0.821594995	-1.50666132	-0.407606864	-1.20319635	-1.20291666
-0.673317446	-0.65000244	-2.182652234	0.096432638	-0.286105448
-1.467097539	-2.137277143	-1.975282971	-3.103360403	-0.286105448
-0.198943016	-0.163903789	-1.426733453	-0.038756054	-0.286105448
-0.150461917	-1.520478759	-0.054685505	-0.511538482	-0.286105448
0.327602227	-0.888689271	0.528900494	-2.521053121	-0.675873894
-0.218952533	-4.085830969	-0.289898903	-2.374658284	-1.904750046
-2.223786733	-1.038378173	0.285169154	-0.917130791	-2.586182607
-0.723947554	-0.925938033	-2.154423962	-0.721020172	-3.732982896
-0.566179288	-1.286988066	-1.197058504	-0.422670337	-1.0854988
-0.18944543	-1.535655632	-0.422619771	-2.137300185	-0.936254131
-1.169817293	0.09807208	-1.747552306	-2.175181968	-3.10356862
-1.030293251	-2.121289691	0.915427367	0.112572859	-1.235136989
-0.179967739	-0.11864862	-0.253834085	0.4297666	-1.653879332
-1.306924557	-1.377064956	-0.466405451	-3.83858088	-1.653879332
-0.396774928	-2.734068818	-0.274055505	-2.93587661	-1.653879332
-1.613053915	-2.799852116	0.386500477	-0.983132849	-1.653879332
-0.769580714	-0.624828458	-0.284176844	-2.639072081	-3.668433747
-0.769580714	-2.68086125	-0.474833902	-1.469712257	-1.804563963
-0.769580714	-1.507125789	0.154937367	-0.25129535	-1.0678868
-0.769580714	-0.405814254	-0.445516949	-0.125392051	-0.111081883
-1.704448592	0.281031976	-1.326783889	-3.112534256	-0.612554263
-0.856521626	-0.169290955	-0.660958073	-3.946560756	-1.377819554
-1.286909047	-0.961290182	-1.092245237	-3.946560756	-2.126209114
-1.881288058	0.35950474	-1.569497678	-3.946560756	0.438324989
-3.071058588	-1.217786661	-0.963243417	-3.946560756	-0.492498761
-0.54473751	-1.107317184	-1.006579819	-3.325202764	0.123880408
-1.618836886	-1.129435448	-3.02228719	-3.515581068	-1.184455032
-1.207793325	-0.037997416	-0.708374948	-2.516509377	-1.301161336
-3.709176911	-1.030935525	-0.847352126	-1.563880173	-2.110548468
-0.386018529	-0.769318983	-0.390156335	-0.929437308	-0.990094534
-0.548014744	-0.81052469	-0.38841361	-0.502548153	-0.734450769
-2.187483258	-0.749490255	-1.498807968	-0.789941044	-1.718123208
-0.677547863	-1.322279844	-1.336159576	-1.305712718	-0.581118128
-1.177299426	0.26944235	-1.157567488	0.986578067	0.202133852
-0.457122599	-0.765792936	-2.962923115	-2.978632567	-0.243848348
-2.039562445	-0.727569167	-3.113607416	-1.872619491	-1.675576864
-1.940939427	-0.69259317	-3.344303123	-3.135256353	-0.602842997
-3.789094045	-2.5191353	-2.056053944	0.177453432	-0.433658125
-1.400999772	-0.594041775	-2.440551654	-1.329083322	-3.84834692
-1.206708533	-0.192313823	-0.896649148	-0.121830165	-1.355781912
-0.50951401	-1.067318039	-1.285184879	-4.294746209	-1.481152051
-0.104861888	-0.210231384	-1.519591904	-0.166934833	-0.661852755
0.170422723	-2.271506596	-1.519591904	-1.844830861	-1.563446878
0.31264925	-1.234174741	-1.519591904	-1.165470023	-0.673944338
-1.875117892	-2.642177896	-1.519591904	-0.920292497	0.178626891
-0.092564304	-0.15972536	-0.360707156	-2.148288255	0.178626891
-0.332703465	-1.038100622	-2.57052453	-1.61642984	0.178626891
-0.392893359	-0.831755138	-3.837198375	-0.39456212	0.178626891
0.4145014	-1.708441771	-1.206628081	-3.451562442	-0.801497554
-0.205199612	-2.518303623	-1.476486319	-2.631694953	-1.533166191
-1.848312631	-0.97447806	-0.795853385	-2.046916245	-0.382729033
-1.261445538	-3.20730298	-0.312481669	-1.516140705	-2.000378538
-1.766745093	-2.093599647	-0.896316529	-1.463197944	-0.270044051
-3.074519131	-3.322735538	-2.438556574	-1.68335662	-1.770534694
-2.845536565	-1.592569071	-0.793846095	-3.775050638	-0.683261357
0.117236573	-0.529617535	-2.326045418	-4.660157025	-0.034881177
-1.325116269	-1.143802357	-0.870160809	-3.261642395	-1.795863533
-2.093743202	-2.580588813	-3.006664665	-0.180176549	0.072965092
-1.089747811	-2.49229661	-1.882532417	-1.883214622	-1.251365272
-0.536105442	-1.664390345	-1.882532417	-3.178510609	-1.231789001
-1.877550146	-2.138164097	-1.882532417	0.027347286	-4.039277892
-0.818276135	-0.828373929	-1.882532417	-1.44014739	-4.021726461
-2.487324038	-0.755214564	-3.802030578	0.836055016	-1.103517497
-0.592867969	-2.184266053	-1.299405683	-2.413617586	-1.103517497
-1.279925868	-0.780144529	-1.870977193	-1.981398216	-1.103517497
-0.939313581	-1.386654435	-1.870977193	-0.688398953	-1.103517497
-0.985085227	-0.497318763	-1.870977193	-1.815783041	-1.427001201
-0.117706955	-2.615060961	-1.870977193	-1.815783041	-2.232312991
-1.124788619	-0.867981356	-1.238551562	-1.815783041	-0.824537674
-1.615542722	-0.591888923	-0.360050758	-1.815783041	-3.316223894
-1.692543155	-1.315056759	-0.062997247	-1.21405128	-1.912663958
-1.123802569	-0.96764041	-2.398533115	-2.641428671	-4.042716887
-1.307407269	-4.522453786	-1.101200319	-0.260246405	-2.660630524
-3.923529473	-3.091885794	-0.375616037	-2.414306911	-2.216684149
-0.841307942	-1.839631054	0.229077959	-1.844026016	-2.835099748
0.169999155	-1.839631054	-1.994587142	-4.5455674	-1.548228512
-3.171657554	-1.839631054	-2.363386374	-1.757242298	-0.885761971
-1.08762372	-1.839631054	-1.234324842	-1.096411914	-2.971315019
-0.610486194	-0.77953862	-0.55268134	-3.4323001	-2.126314098
-1.199814497	-1.093829173	1.346284549	-1.243360043	-1.585084573
-1.655198226	-1.630711048	0.000743753	-2.309193021	0.919559945
0.409739581	-0.530489978	0.092723099	-0.73328552	0.922146716
0.607291341	-0.877363024	-0.642775748	-1.90475515	0.025793857
-2.844394439	-2.17250929	-0.693296545	0.797754387	-0.964433095
-0.019812939	-1.943660264	0.402576291	-0.695511081	-0.307975746
0.035919942	-0.445859192	-0.475379603	-1.870951955	-1.211228105
-0.770860388	-1.805232199	-1.457718576	-0.020880701	-2.534908041
-1.641036938	-1.543830006	-1.742060849	-0.785923912	-0.620495829
-1.905707827	-0.120508487	0.12763833	-2.753321052	-1.998596845
-0.958017628	-1.488705536	-2.068004198	-0.992943184	-3.562017923
-0.342990977	-0.933504665	-2.215824958	-0.654723391	-5.564458047
-1.101156746	-0.937213906	-2.633540706	-1.091978161	-1.999757435
-0.246419633	-0.937213906	-0.757250278	-1.009925966	-1.513524699
-0.985033426	-0.937213906	0.226990972	-1.366255562	-0.823754675
-0.288898921	-0.937213906	-0.036730752	-0.744675981	-1.465425858
0.345060982	-0.979599641	-0.233357094	-2.301564923	-2.055069193
-0.692630374	0.534647724	-0.410707373	0.003978932	-1.375680237
-2.331496313	-0.620192167	-1.441064328	-1.922588356	-1.140997205
-1.325254008	-0.620192167	-0.074211624	-2.579311035	-0.400648713
-0.166004982	-0.620192167	-0.484655318	-2.123897397	-3.921399467
-0.894143365	-0.620192167	-1.285571862	-1.130727682	-1.721611773
-0.733350833	0.890338932	-1.898544979	-1.423935497	-3.802289312
-1.638615182	-1.373308558	-0.484281898	-3.968239462	-0.694367076
-2.97733867	-0.577297964	-0.790864694	-4.643887034	-0.640080437
-0.680380283	-0.280921638	-1.408198368	0.222931796	-0.371380917
-2.574365244	-3.082956841	0.477278155	-3.893680002	-2.337789963
-2.574365244	-0.001054511	-1.904818396	-3.155353353	-1.863979114
-2.574365244	0.036710172	-2.346992442	-0.128050939	-1.523821381
-2.574365244	-0.092967931	-2.523517569	-2.968012252	-0.653455231
-1.25747768	-0.130883565	-2.523517569	-0.667671592	-3.207759583
-1.031344155	-1.574689213	-2.523517569	-1.793979844	0.165961756
-1.75364212	-0.559213371	-2.523517569	-2.345665579	-0.79982283
-1.150919076	-0.758255235	-0.858317843	-2.134595542	0.421475217
-0.069948475	-0.708504098	-1.855049664	-1.142032662	-1.392409227
-1.018953342	-2.597595626	-2.894616264	-0.415269073	-0.635524928
0.950163753	-1.620180753	-2.893251057	-0.309343515	-1.197460958
-0.708130093	-4.09399278	-1.857198514	-1.463414618	-0.578536139
-0.353852935	0.485194056	-1.041919581	-0.418648614	-2.852506713
-0.711883639	-0.486013849	-0.572038441	-1.746841255	-0.550542063
0.266987911	-2.725185127	0.298592439	-2.387853803	-1.711412384
0.266987911	-0.378440088	-0.261598317	-1.534202681	-2.61005659
0.266987911	-0.836544901	-2.427265845	-1.260811324	-2.710537619
0.266987911	-1.751695685	-0.795620441	-2.352955617	-1.741185817
-1.274238991	-0.796067723	-1.16730999	-3.551458009	-1.063323246
-0.802113121	-1.036463748	-2.516740212	-0.58467545	-1.394470354
-2.206257154	0.021124487	-1.643994948	-2.029531071	-2.192015103
-0.48892956	-1.114719163	-3.291036186	-3.164718471	-1.930487738
-1.395612842	-2.957765639	-2.27648435	-3.216362888	-2.140997413
-3.130809065	-1.443895715	-1.832195844	0.059133155	-1.281323338
-0.63431375	-0.612481877	-2.720404262	-2.526359213	-0.978644971
-1.224139499	-1.670956864	0.215239512	-3.417896446	-0.016947168
-0.540506806	-2.28385229	-2.505137918	-1.543645586	-1.545763888
-0.333568251	-2.092102484	-1.74488522	-2.403172571	-1.587593679
-0.915890968	-1.699477281	-0.010268362	-1.897470867	-2.100846616
-0.770183766	-2.184264293	-0.724768035	-2.200865152	0.129672007
0.094752597	-3.677279485	-2.122688802	-2.524451262	-1.101100266
-0.71447322	-1.602047682	-1.031576044	-2.895832143	-2.254676965
-0.410267555	-0.914603818	-1.780429526	-1.923036256	-2.153894094
0.281996817	-0.068525778	-1.509881282	-3.033520658	-1.099548211
-1.556543057	-0.473033705	-1.656388039	-2.063333175	-0.155710563
-1.505445002	-0.457310171	-1.221147298	-2.063333175	-1.241737684
-0.844668161	-0.743562709	-0.177405201	-2.063333175	-1.885822903
-1.271973748	-1.36395123	-0.987363511	-2.063333175	-2.440462875
-0.049584662	-2.397985468	-0.53229632	-0.771202666	-0.890058051
0.183004586	-0.74102914	-2.690964363	-2.059480633	-1.164608501
0.237010025	-0.54339856	-0.29636444	-2.192610505	-3.917373211
-1.029972971	-1.803227137	-3.143538238	-2.56904196	-0.125212547
-0.336580002	-1.337277326	-0.824057465	-2.299837905	-1.535222761
-1.278527961	-2.689864672	-1.393198991	-4.938212535	-2.70435702
-2.27264795	-2.589939885	-1.649761264	-2.166237874	-1.983768224
-1.218159671	-2.400471094	-3.982726998	-3.643500146	-0.479347988
0.230727164	-0.199842195	-0.618853238	-3.191095447	-3.129884909
-1.816231412	0.799644956	-0.156615592	-4.644812999	-1.652015241
0.522526544	-0.540054978	-1.358952964	-3.003565871	-1.523485717
-0.443835375	-0.902884838	-1.658116914	-2.188449158	-1.010164533
0.476221988	-2.662521842	0.067218579	-2.183351811	-0.00824814
-0.059243493	-0.056697697	-0.452739937	-0.861950267	-1.898601592
0.433761025	-0.26631958	-1.639733995	-1.926944587	-1.58666181
-1.924205621	-0.184504712	-1.626267197	-1.501256355	-3.438732316
0.238735282	-1.412173714	-0.908020362	-1.419327406	-0.762757814
-0.396914646	-1.321110839	-3.282540836	-3.270474285	-1.310785835
-1.688627375	-1.349120346	-1.230553517	-1.064008466	1.476666374
-0.221311301	-1.505077224	-1.518581122	-1.742590698	-3.651973603
-3.176767964	0.506666649	-0.507328115	-1.272360261	-3.805319475
-3.564680569	-1.100933499	-0.473248479	-3.146793112	0.477993163
-1.691897431	1.746746508	-2.793375523	-2.856636586	-1.96679705
-1.004048982	-1.305099015	-2.297452189	-1.574723508	-1.204594279
-0.141698685	-0.320441717	-2.24286813	-0.104842351	0.664111706
-0.620620273	-2.108883949	-2.373469921	-1.655582472	-5.337822808
-0.775716975	-1.733306184	-3.788799988	-1.471872453	-0.288936208
-0.338524812	-1.177315428	-0.722407507	-3.879467709	-2.113735631
-0.380001061	-1.136374202	-3.255624795	0.015218378	-0.506241913
-0.433924578	-0.967694375	-1.121177268	-0.327710383	0.047749451
-1.775038513	-1.239554725	-2.49597052	-4.483970444	-0.441520554
-0.66016148	-1.045650814	-1.218444893	-0.167806266	-0.12307806
-0.164752943	-1.927834783	-1.546394013	-3.716109331	-0.895082344
-0.861886329	-1.750794839	-0.739107479	-3.467894434	-2.740940366
-2.944895228	-0.919563971	-0.554229788	-3.01628224	-1.598586316
-0.301168838	-0.408384018	-0.930407763	-3.037698152	-1.31585132
-0.484867602	-3.211383806	0.401980829	-3.396442091	-1.755221114
-3.297722824	-0.838404785	0.397389107	-1.138404847	-1.52521127
-1.06882275	-0.873455124	-4.114028251	-3.935478435	0.84143182
-0.16367466	-0.872451224	-0.08748762	-1.1380355	-1.566766768
-0.775558789	-2.564011168	-0.521858233	-2.766908034	0.124296085
0.268660074	0.05516029	0.518317889	-3.033707533	0.124296085
-1.509552299	-0.651112893	-1.135650217	-1.385762918	0.124296085
-2.328716113	0.203428695	-1.607297183	-1.543978686	0.124296085
-0.651590896	-0.773648925	-1.899508331	-1.543978686	-0.789874197
0.242040401	-2.225841735	-1.395732718	-1.543978686	-1.301306492
-1.035666563	-0.396492218	-1.694825392	-1.543978686	-0.42920606
-0.073317725	-3.382561153	-1.825977775	-3.710091738	-4.587375539
-0.287428583	-2.76288635	-1.190496676	-2.218015853	-2.634760126
-1.295341434	-0.762566345	-0.546168546	-0.927637509	-1.470936061
-0.902381852	-0.949303985	-0.657493143	-3.554547525	-1.861893179
-0.684939582	-0.244720017	-1.641434243	-0.910502358	-0.691376704
-0.836671396	-1.128695914	-1.213203521	0.088748277	-0.16360706
-0.450920717	-2.3594331	-1.345909214	-2.582635236	-0.027486515
0.113621555	0.007092795	-1.049031558	-1.35399851	-0.971449613
-0.529377009	-0.042749866	-3.406757999	-1.403045248	-0.132670709
0.06825539	-1.218526374	0.845777014	-0.864835134	-3.617474419
-0.941930243	-2.008498257	-2.216653735	0.493307743	-2.689531799
-0.534873543	0.463705758	-1.643084489	-2.036906047	-2.396526207
-0.257222697	-1.088514406	-0.287065096	-2.036906047	-2.013286864
-0.558647428	-0.094491781	-2.424582288	-2.036906047	-4.017422032
0.513134183	-0.691148074	-0.025830299	-2.036906047	-2.358474419
-0.523135504	-2.761870444	-0.423693088	0.831758773	-1.049077537
-0.506522823	-0.66865025	0.713636465	-1.849401119	-0.132511127
-1.034488855	-4.570238676	-1.641366436	-0.581669973	-0.348801515
-0.520547044	-0.846179861	-1.091613837	-0.584915545	-0.513979673
-3.497076038	-2.329528078	-2.159130477	-2.943561898	-1.433321571
-1.552054944	-1.405474114	-0.911157206	-0.627662199	-1.352690241
-0.830978697	-0.08085756	-0.613287668	-6.023017894	-0.202818875
-2.114855877	-2.256132677	-0.838401521	-3.198263546	-3.535863577
0.611023212	0.254401572	0.248758359	-2.032522693	-0.475258717
-1.852426375	-0.560255664	-2.455057681	-3.445049047	-0.404112431
-3.360668536	-0.077930314	-0.479621836	-2.07617232	-0.076156827
-1.053109578	-3.803653418	-1.676614443	-4.102633948	-0.491771481
-0.278802567	-2.633823739	0.323854967	-1.782691536	-1.068197458
-0.710869589	0.096698429	-2.219375137	0.217866165	-1.068197458
-2.219662621	-0.031770911	-3.128843333	-3.503285104	-1.068197458
-0.206557334	-0.821912196	-0.952507068	-1.622550098	-1.068197458
-1.419529788	-0.120304577	0.019655822	-2.168029436	-3.708519195
-0.447039981	-0.159824653	0.402845532	-1.387068104	0.072676533
-1.264737053	0.208940412	-0.922721088	-3.281590863	-0.838834302
-4.739980236	-0.664595087	-0.111186688	-1.864836351	-1.015720605
-2.583963727	-2.015076593	0.165265771	-1.389403145	-1.037629132
-0.262246346	-2.206022466	-1.469153893	-3.440147187	-0.905258471
-1.703424271	-0.242744902	-3.676531582	-0.576557029	0.141295838
-1.917176739	-1.479941552	-2.010273536	-1.163230238	-0.648122914
-1.515382176	-3.144297911	0.486386787	-1.054171451	-1.198377444
-0.3308672	0.406699867	-1.07230789	-0.512327191	-2.275875476
0.455874047	-0.432244753	-2.196587105	-0.344998405	0.385510234
0.159762837	-0.716461503	-0.343387801	-0.565768411	-1.27578113
-0.339036059	-0.737798808	-0.87272206	-1.505092161	-1.482935428
-0.783309677	-1.291628276	-0.300090271	-0.30381397	-3.793594477
-3.480544359	-1.164155341	-0.378373938	-2.318833273	-4.39802298
-1.356135574	-1.288169488	-0.152012247	-0.337335506	-3.800320282
-1.965131079	-1.586976441	-1.175711141	-1.561684417	-2.322813556
-2.504733248	-1.586976441	-2.154176143	-0.396565267	0.122797754
-2.068763986	-1.586976441	-1.527636531	-3.651202468	-1.418536765
-1.617802471	-1.586976441	0.112827584	0.103617143	-1.07895308
-2.316197843	-1.740206888	-1.688324182	-0.717508045	0.061401766
-2.165674616	-2.912206155	-0.053933136	-0.409587524	-1.032636753
-0.112794576	-1.361201039	-0.621462789	-2.282053768	-0.227660647
-0.536336921	-3.472944428	-0.621462789	-0.922922189	-0.00809692
-1.418456377	-0.554861494	-0.621462789	-0.01929561	-1.042023575
-2.02956276	-0.247209558	-0.621462789	-2.014863306	-1.042023575
-2.573626328	-4.031247214	-1.571823016	-0.044741516	-1.042023575
-3.431262094	-1.276176041	-1.047437859	-1.319152721	-1.042023575
-0.571003362	-0.684797021	-2.813227222	-1.749288164	-3.546642718
-1.295305713	-2.898137181	-2.631649374	-2.613838959	0.32812083
-1.953619998	-2.676286468	-1.863589468	-0.250204521	0.499520945
-1.012457705	-0.741630134	-1.844154757	-1.143268682	0.714971661
-3.646255389	-0.936073784	-1.228712004	-1.143268682	-3.23533467
-0.490990085	0.036410496	-2.127620855	-1.143268682	-0.631514933
-0.181841983	-1.770612294	-3.642742943	-1.143268682	0.822149496
-0.059691855	0.439605957	-1.998474654	-1.959333477	-0.868343453
-0.610620599	-0.358453115	-1.983746504	-2.741322194	-3.549796296
-1.699988264	-1.06265194	-1.394779912	-0.303663296	-0.74755638
-1.264216389	-0.06908618	-2.615330068	-1.076749296	-0.713523193
-2.132889197	-2.375387712	-0.912294783	-1.725206833	-0.822781163
-2.521403811	-0.532338704	-1.581405304	-0.603272326	-1.273548002
-3.24279414	-0.955590753	-2.002876884	0.009568316	0.170338103
-0.732462332	0.065553112	-2.945956399	-1.568107633	-0.857076162
-0.968451955	-0.459901941	-2.448577104	-0.045422842	-5.183679357
-0.971363683	-1.419567899	0.305566293	-1.346024035	0.395667295
-0.444429876	-1.283130541	-2.563753763	-1.663775475	-0.060353839
-0.628072105	-0.126059912	-1.553813217	-0.216764968	-0.316375035
0.876023401	-0.692634579	-2.410861466	-2.62495805	0.047193158
-1.015809496	-2.059665984	-0.885076739	-3.032060883	-3.245820397
0.606123074	-4.048252374	-1.027936926	-2.225695194	-0.469138179
-0.777484482	-0.530586379	-0.475671607	-1.676028271	-1.216325975
-1.309428149	-1.673508738	-1.653214449	-1.634320297	-1.98219231
-1.617844678	-0.609348242	-0.358862955	-1.828349216	0.246198798
-0.677178446	-0.674320296	-2.235985843	-1.52742434	-2.628515428
-3.043950127	-0.808673103	-0.981766235	-4.115926436	-3.615237392
-0.18454665	-1.678510528	-4.12078127	-3.941433785	-1.633063064
-0.261086975	-1.284734101	-3.803231817	-1.26231588	-1.006375503
0.683919259	-1.435424746	-2.359498378	-2.665044262	-1.106090533
-1.097117732	-0.12831224	-1.729893681	-1.227270221	-1.361280192
-2.318183229	-0.765720675	-3.562236653	-1.227270221	-0.029936943
-0.478919148	-3.896560927	-0.528414984	-1.227270221	-2.162848912
-0.233758711	-0.087517477	-2.371670697	-1.227270221	-1.798996606
-3.873487116	-0.515070128	-3.122520852	-1.606859417	-0.563718438
0.560109401	-1.555331467	-1.901866103	-0.313202415	-0.985897318
-0.295302312	-1.153081284	-0.656357984	-1.693790531	-1.077206712
-0.722440792	-0.809121096	-0.630481326	-0.003159226	-1.456413549
-0.162577711	-0.533400977	-0.974926626	-1.074057895	0.964674567
-0.454362334	-0.479252303	-0.727484498	-0.287514251	0.227362544
-2.036303124	-0.684663358	-2.601977923	-0.564863677	-2.686194783
-0.554735849	-0.137535574	-0.715275711	-1.910006867	-0.144568698
-0.16655609	-0.296599685	-1.265791771	-4.87904847	-1.627100327
-0.820203483	-0.175808866	-3.571928214	-0.826307661	-2.807179346
-0.005712005	-0.63971711	0.060911158	-0.830152862	-0.226040755
-0.441189106	-0.087015126	-0.67666589	-1.616898419	-1.556048927
0.758656957	-0.726749801	-0.968101999	-1.636426303	-4.248949126
0.017754294	-0.818412927	-1.059607759	-1.587075752	-0.316565521
-0.522746279	-0.349011914	-1.827969525	-0.132853273	-0.316565521
-0.257935051	-1.528270514	-1.361684704	0.75492496	-0.316565521
-0.631986727	-2.526248277	-2.718773737	0.172500676	-0.316565521
-1.772700756	-1.723963897	-1.073088234	-0.429446126	-0.022084909
-0.510080349	-1.144030918	-2.538219744	-0.683432054	-3.847852147
-0.13670572	0.081148444	-3.19704799	-2.659307889	-1.043540089
-0.10551237	-0.779092952	-2.79009253	-1.222002988	-1.194281465
-1.697655638	0.22451032	-1.003318218	-1.97156061	-1.386020257
-3.049677791	-0.455723232	-0.737973348	-1.779163973	-1.139478246
-1.250609682	-0.286854805	-1.887658044	-1.635943847	-2.324808399
-1.616645043	-0.190097299	-0.972415668	-0.959877716	0.443002453
-1.719874981	-0.190097299	-1.144771285	-0.744452865	-3.774142644
-0.612673005	-0.190097299	-0.261532724	-0.235811549	0.348678329
-0.500161094	-0.190097299	-0.261532724	-3.061599945	-1.18728629
-0.17443237	-0.214836792	-0.261532724	-1.723990466	-0.693398547
-0.846451847	-1.136503388	-0.261532724	-0.962075647	-2.080363484
-1.283389434	-0.290803885	-0.959169852	-0.687786328	-2.690160541
-1.489620295	-1.725253827	-2.49202674	-0.213968756	-0.436505607
-0.868921265	-0.596164695	-1.736117806	-0.410746492	-0.245199046
-0.934463513	0.030038121	-0.668198383	-1.752510172	-2.080022279
-1.294851339	-0.91235347	-0.912241178	-1.336584767	-2.142183515
-1.116538983	-1.102890197	-0.201526867	-0.034557739	-1.569193604
-1.645022246	-0.365381832	-1.950419167	-0.034557739	-1.896157417
-1.846460615	-2.827997086	-0.291809212	-0.034557739	-1.884582277
-0.001433934	-4.55326505	-2.993711688	-0.034557739	-1.430455133
-1.393023405	-0.618945598	-1.0657006	-0.859396901	-2.561505777
-1.720404423	-1.715876623	-1.035713483	0.542498189	-1.540247465
-2.161705378	-0.541594135	-0.857028332	-1.609526581	-1.335002462
-1.869828952	-3.565318888	-0.259862489	-0.900176985	-2.810072269
0.272505745	-1.550731562	-1.616578843	-0.900176985	-2.516920404
-2.989838236	-2.63635227	-1.478685905	-0.900176985	-1.550124018
-0.460926695	-0.851309332	-1.016070027	-0.900176985	-1.251259608
0.139136503	-1.032765028	-1.388052633	-1.469890543	-0.43873888
-1.506436594	-0.765621046	-0.510461506	-2.046539852	-1.030363937
-0.645429493	-1.050538231	-0.622153319	-2.979399372	-1.137616603
-2.415536969	-1.328072694	-1.490373767	-1.511638283	0.142754659
0.234968943	-0.407567085	-0.784605599	-1.581327135	-1.029328437
-0.497079414	0.466411066	-0.457617166	-0.827036658	0.054410802
0.232069054	-2.378112628	0.366403909	-1.92285976	-1.414240381
-1.219965647	-0.492303325	-1.80332607	-0.961618127	-1.962280299
-1.106086793	-0.331492785	-2.220037084	-3.922072884	-1.303101823
-2.684668058	-0.75456164	-1.951391465	-0.65204614	0.819371549
-0.504712829	-1.768566784	-1.67313993	-0.65204614	0.819371549
-0.702710355	-1.164159952	-0.554803481	-0.65204614	0.819371549
-3.830938133	-1.225687022	-1.361810457	-0.65204614	0.819371549
-1.907033289	-1.058053063	-0.785967004	-3.31706519	-0.164739653
-1.37475377	-2.546605157	-0.681491885	-1.968033165	-2.062701524
-0.468203435	-0.961322588	0.233445968	-2.828556636	-0.150809041
-0.901810021	-3.097479648	-0.787737088	-0.352425528	-0.813210343
-3.395378962	-0.441139375	-0.419444255	0.682559165	-0.978146716
0.13873287	-1.000247082	-0.352584328	-1.496453333	-0.001869664
-3.417658061	-0.625838756	-3.471883884	-0.029054404	-1.041970837
-2.920318464	-0.309674821	-1.636732413	0.953202195	0.405433527
0.111085124	-0.037932784	-3.918600966	-2.185594283	-3.352639057
0.111085124	0.757655489	-2.857508844	-0.623209922	-0.151430518
0.111085124	-3.046042422	-1.163192206	-0.207166531	0.006165628
0.111085124	-2.460933342	-2.207950675	-1.304427552	0.135253691
-1.295488401	-0.768608613	-1.240314909	-1.347607805	-0.51012922
-1.914746746	-1.410847184	-1.666124787	-1.499475731	-0.749354433
-0.31774902	-1.057267112	-2.441849546	0.142611035	-0.94012848
-2.619095047	-0.078351546	-1.881696718	-1.7358654	-2.007846026
-1.794747241	0.020919069	-1.967209485	-1.264580468	-1.856440707
-1.849982079	-1.817222271	-0.165629043	-1.098893347	-2.288327593
-0.111579393	-2.909089253	-0.165629043	0.044559914	-1.660073838
-1.944203381	-1.154689798	-0.165629043	-0.014675755	-1.093186616
-0.825002926	-2.447755213	-0.165629043	1.061697567	-0.708907291
-2.776749133	-2.487557594	-2.246684498	-0.743995602	-2.27302945
-2.087150688	-2.487557594	-0.634127819	-1.477630001	-1.915751962
-0.189164648	-2.487557594	-1.336223389	-1.543598159	-2.130782058
-0.866946961	-2.487557594	-1.503660705	-2.45755559	-2.231418281
-0.543748578	-0.348271187	-1.143586454	-1.532174142	-0.052549335
-2.164267687	-1.314240037	-0.388063966	-1.532174142	-0.888160868
-2.048579113	-2.104683127	-3.95868653	-1.532174142	-1.153791057
-2.653776252	-0.765464107	-1.292731443	-1.532174142	-1.327446964
-1.80889554	-1.263948358	-0.135077863	-1.551196528	-1.386472285
0.245797698	-0.343750266	-2.378005972	-1.548408563	-1.103543596
-2.047686029	-2.615252762	-0.906929189	-2.829681891	-0.23015649
-2.946441073	-0.690159951	0.214715192	-1.654286702	-2.030787694
-2.33006451	-3.184912361	-1.143541122	-0.879415159	-0.635505223
-1.084840713	-3.547474714	-1.253324825	-0.091966847	-0.921977054
-0.063611201	0.321974236	-0.988893314	-1.954521472	-2.449264448
-0.151941955	-0.642883758	-1.08919701	-0.245894348	-0.600834369
-0.208315136	-4.056656261	-0.884858144	-2.713246505	-0.063335849
0.000759954	-0.047645921	-2.609658947	-2.42003717	-1.936316382
-2.130698096	-2.963299793	-3.483497318	-2.308427214	-0.736783097
-0.287454283	-1.585636778	-0.851437198	-0.500678999	-0.907917006
-1.580625922	-0.777471061	-1.896670447	-0.492884431	-1.159195476
-0.551530298	-0.243111571	-0.306164821	-0.63896534	-1.98696405
-2.766207138	-1.747511548	-1.292106302	-4.686286513	-2.749065764
-1.622365824	-2.346131306	-3.200345824	-3.614617313	-0.716322183
-1.270619794	-1.257712129	-0.588430715	-1.49588638	-0.09459805
0.197805235	-0.349757578	-0.576094801	-2.268578173	-0.507802936
0.196092719	0.0379262	-4.840925875	-1.749058492	0.025981915
-1.645013622	-1.56256497	-0.280316472	-2.308449277	-2.204462423
0.107848842	-1.426946649	-2.431911031	-0.910659027	-2.251513718
-1.78258305	-1.135933981	-0.663507065	-2.81666518	-2.267437192
-0.654833687	-0.086526234	0.294754452	-0.888881814	-0.112266949
0.474033686	-0.707713477	-1.354031718	-1.141212517	0.207214047
0.024760228	-1.070074577	-3.519321797	0.382991546	0.585507546
-3.291784614	-0.993451622	-2.265091899	-1.208948983	0.503747495
-1.782576634	-0.613303266	-0.830647284	-4.019275036	0.503747495
-2.840184495	-0.991543296	-1.111871797	0.019022928	0.503747495
-1.295519028	-1.664882108	-0.358428702	-0.533013133	0.503747495
-2.377342706	-0.282268277	-0.358428702	-0.650379054	-1.475312963
-0.443508159	-0.772360975	-0.358428702	0.048154951	0.099125755
-1.370646464	-0.152840638	-0.358428702	-2.001456828	-1.697588978
-0.243137827	-0.14622291	-0.743370832	-1.880223152	-0.379552826
-0.989181064	-0.61304792	-1.205353543	-1.161713591	-0.256282304
-1.216721837	-1.825609502	-1.205353543	-5.173501128	-2.339371392
-1.224530891	0.299593601	-1.205353543	-3.753844409	-4.083312793
-0.777889028	-2.323694037	-1.205353543	-5.271667049	-4.083312793
-1.006207758	-2.458653738	-1.448789983	-3.487523412	-4.083312793
-1.006207758	-1.416460445	-1.124813764	-0.185233878	-4.083312793
-1.006207758	-1.420722772	-2.789326123	-1.897323685	-0.699159891
-1.006207758	-1.700119944	-1.130912713	-1.094928982	-1.68463611
-1.697233949	-0.812641228	-2.312322007	0.337887742	-1.68463611
-0.449437939	0.037160469	0.816031512	-1.012837231	-1.68463611
0.204709513	-0.447592737	-0.572909861	-2.042551694	-1.68463611
0.272867178	-0.487913583	-1.14110392	-1.541208428	-2.31839601
-1.631083307	-0.303011447	-1.261813811	-1.046471578	-2.815205716
-0.681452134	-1.223653397	-3.655287404	-0.060652333	-1.194222143
-1.59746161	0.345475766	-1.313132226	-0.155907413	0.60139733
0.41221208	-0.744975299	-0.95422804	-0.652927384	-1.134885926
-0.106848668	-1.801186037	-1.267215907	-0.667405875	-2.070569412
-0.49586828	-3.400449882	-1.230631224	-2.09515091	-2.01042828
-1.772296635	-1.133507782	-1.545621658	-1.637679101	0.334044403
-1.088061501	-0.387509773	-3.00981444	-0.781642269	-1.863234651
-0.873884456	-1.486764086	-3.00981444	-0.056547143	-0.682792345
-2.891926781	-0.338337235	-3.00981444	-0.607734967	-1.81447524
0.263938816	-0.938918988	-3.00981444	-1.272942571	-1.545895975
-2.274168275	-0.453154344	-1.123475732	-0.599474256	-0.172463607
-2.509817396	-4.448371362	-1.123475732	-0.19455069	0.223742522
-0.281183582	-1.600353284	-1.123475732	-0.838585702	-0.531876494
-0.284247495	-2.157623861	-1.123475732	0.59907182	0.19476046
-1.594520433	-3.00256057	-1.09562269	-2.914029176	-0.936312991
-0.204622333	-3.00256057	-1.241092572	-3.777331667	-2.526271298
-0.724035075	-3.00256057	-1.432982178	-0.315526949	-0.987067175
-1.721088338	-3.00256057	-0.512320793	-0.881033469	-0.746424175
-0.957624244	-1.904394132	-0.68131909	-4.979348425	-1.508039909
1.184854423	-3.093658113	-0.171172405	-4.026499458	-0.308788232
-0.845776871	0.334668454	-0.027848216	-2.001268293	-2.400897475
-2.036338815	-0.9350301	-0.746912332	-1.444043242	-1.077105474
-0.101291043	-2.301488013	-1.02964664	-3.14551991	-3.210199035
-0.985003664	0.167848863	-2.639553394	-3.301208452	-1.775254175
-0.237107328	-0.985256019	-0.119040863	-1.64010354	-1.928415566
1.197188083	-0.541820394	-0.163708056	-1.119737541	-0.850187772
-1.732845775	-0.251978808	-1.939421715	-1.96737393	0.632601587
-0.726040769	-1.680616177	-0.990045322	-1.354926487	-1.469251457
0.338205261	-0.724107673	-1.480294773	-2.298221304	-0.734960727
-0.79121449	-0.569434208	-2.350139579	-3.425604736	-1.736939401
-0.452402023	-0.730034141	-1.87708587	-2.5700598	-2.614925077
-0.676915625	-1.917663085	-1.295484975	-1.431814639	-1.28448321
-2.025308783	-1.142472775	-0.424872474	-1.655364628	-1.326758267
-1.562172829	-2.229860196	-1.766712578	-0.806128159	-3.102229096
-1.126799994	-0.312536448	-1.984301425	-0.309278234	-1.090301121
-0.454856509	-0.199839865	-1.237818917	-1.795620116	-2.205472671
0.058686455	-1.408670276	-0.381565066	-1.391773929	-1.534584478
-0.357546874	-1.768771701	-0.375092347	-3.168048014	-1.601486361
-0.253474881	0.029844463	-1.854709388	-1.767958846	-1.38776255
-0.444533762	-0.302681239	-1.096265199	-1.826793363	-3.17587061
-0.105550274	-0.578830654	-1.288347539	-2.297179537	-3.190223454
-0.445704738	-0.578830654	-0.017181798	-2.791558435	-2.00681244
0.087727386	-0.578830654	-2.082809187	-2.592961914	-1.096213267
0.425009427	-0.578830654	-0.852466541	-1.741688254	-0.336778015
-0.827332292	-1.019796079	-1.151758187	-1.784771988	-0.651726782
0.002881885	-2.43766629	-1.403614566	-0.554180414	-2.301610308
-1.158458092	-0.99736161	-1.179864933	-0.554180414	-2.640106268
-0.261935873	-0.504645769	-1.372175476	-0.554180414	-3.272479967
-0.471328571	-0.504645769	0.724453675	-0.554180414	-1.553346071
-2.717731222	-0.504645769	-1.794545463	-2.703618451	-0.777176382
0.029987731	-0.504645769	-0.72672649	-1.244532777	-1.718872856
-0.415598284	-1.707161235	0.022889418	-2.138751276	-3.220624101
-1.205643545	-2.437325384	-1.485676399	-0.111182257	-0.572374616
-1.034258172	-0.744429128	-1.693301293	-2.142873327	-0.787440554
-0.066390478	-1.330601977	-2.47096494	-1.070952649	-1.125295628
-1.74893301	-2.883119431	-1.552807957	-1.400128782	0.129884637
0.069117211	0.619205433	-0.884098536	-0.544757612	-4.70844529
0.592674743	-0.181428278	-1.325104506	-1.139065008	-0.534610314
-0.004714958	-1.249646677	-1.184357983	-1.14638764	-0.336557263
-2.770581254	-1.683269459	-1.962483869	-0.051895677	0.154650195
-2.961838219	-1.573436364	-1.376485385	0.912642681	-3.614371518
0.880881805	-0.911106663	-0.930672574	-3.36927365	-1.248804137
-0.576874017	-1.0477774	-0.736518505	-0.251645369	-0.587770865
-0.528347502	-1.046292529	-2.160290094	-1.289331989	-0.062673845
-0.038579047	-0.581819093	-1.071278587	-0.304272707	-0.368186959
-0.590751552	-1.695332638	-0.985616019	-0.224733144	-0.323376442
-0.980957347	-2.183445962	-1.132177782	-1.53740497	-1.221644385
0.947127822	-1.171579733	-0.399672278	-1.059003572	-1.841943993
-2.051813485	-1.03049425	0.444817444	-1.464991766	-2.560066462
-1.029501599	-2.66685929	-1.590020408	-0.779890961	-2.560066462
0.173608946	-1.434426985	-0.261515406	0.12698956	-2.560066462
-0.09846455	-4.516351897	0.015100026	-1.549144933	-2.560066462
-1.887492814	-3.660783007	0.015100026	-1.158900354	-1.094499497
-0.699478743	-1.254136473	0.015100026	-0.436760561	-0.823187906
0.440901473	-1.002844591	0.015100026	0.489655365	-0.714814902
-0.125901286	-0.517412647	-1.679605603	-0.823982469	-0.77401962
0.020187552	-2.980191483	-1.235595767	-0.222491018	-2.755955128
-0.696078091	-2.251934426	-2.472548607	-0.437738797	-1.362303388
-0.182763666	-0.935457596	-2.472548607	-1.52784232	-1.947067266
-0.353385327	-1.711460755	-2.472548607	-1.643839349	-0.319133734
-1.810654606	-1.319886272	-2.472548607	-4.772184082	-1.068798629
-1.404759182	-0.98009932	-2.321255118	-2.848176109	-2.052805589
-2.524381924	-0.626902558	-1.616193836	-0.818911546	-2.092368775
-0.092710088	-0.571298131	-1.094240915	-3.641256615	-1.062490122
-2.030244422	-1.775742083	-2.137290947	-1.933873802	-3.401928193
-2.030244422	0.094579755	-1.000485835	-1.933873802	0.022844155
-2.030244422	-0.490411775	-4.36125294	-1.933873802	0.93491753
-2.030244422	-0.272735663	-0.944009499	-1.933873802	0.213085885
-0.41295838	0.189512962	-1.800235417	-6.04095438	-0.985643751
-1.336897693	-4.0349647	-0.224735265	-3.268875829	-1.70161915
-2.377825122	-1.415572442	-1.743532473	-3.520326467	-0.736968029
-0.640883401	-1.202921027	-0.675751648	-3.247137965	-0.956393082
-1.51238259	-2.850704721	-1.406087533	-0.428743728	-3.380532423
-0.271780227	-1.487001521	-2.23227316	-1.008784719	-1.654339252
-2.224582825	-3.44159134	-1.150420103	-0.109998329	-1.464444137
-2.570934954	-1.131337468	-1.361990127	-1.755634495	-0.976720717
-0.783487074	-4.41897286	-2.130936374	-2.189895908	-0.658681527
-2.275683989	-0.819883555	-3.986327688	-2.675699355	-1.607986342
-2.275683989	-1.908219713	-3.011867787	-2.421706185	-2.781985959
-2.275683989	-2.979868091	-1.364149189	-1.759602451	-2.955085467
-2.275683989	0.077008461	-3.177241941	-1.484214311	-0.815418178
-2.809889567	-0.477415198	-0.304705186	-2.182338199	0.266374713
-0.854931426	-2.207837592	-4.389927016	-0.431702546	-0.137470908
-0.556212217	-1.112680024	-4.07381825	-4.430037647	-3.013074197
-1.604531512	-2.753872872	-4.598284803	-1.183639941	0.32270808
-1.604531512	-0.372130646	-2.84808976	-2.36152426	-2.106652533
-1.604531512	-0.950928005	-1.718356766	-0.82196795	-1.636947677
-1.604531512	-0.953928136	-0.007334987	-1.849440359	-0.90148383
-0.338914076	-2.19512815	-2.944593932	-0.209200422	-1.087981704
-1.399617813	-1.262462942	-1.900987758	-0.53891858	-1.333192693
-0.487631522	-0.228550141	-0.988381274	-2.843592309	-1.127764883
-0.628810228	-3.903199749	-0.587483363	-2.644071033	-0.600422966
-1.301571318	-1.337282269	-0.405672734	-3.390606146	-1.076762936
-0.480900264	-3.740703147	0.215622309	-1.453434151	-1.963815538
-1.142613056	-1.956623492	-0.425193694	-1.792649239	-0.193757629
-3.610987574	-1.470708545	0.493491286	0.987331717	-0.722889398
-0.27961968	-0.54087474	0.130980607	-2.417956037	-2.626745444
-0.983843838	-1.219449485	-2.043081017	-4.071913744	-2.254403521
0.114308719	-1.410802022	-1.806136924	-1.015271938	-0.949003006
-1.225723047	-1.919902908	-3.477145001	-0.629249566	-1.55053573
-1.381793889	-1.49726292	-1.484784246	-0.663306971	-1.532207793
-1.327331226	-1.62891924	-1.60763153	-2.139211574	-2.298074202
-3.295328041	-1.177755729	-1.566043686	-5.636962749	-0.649217052
-0.303746867	-1.7611441	-1.895449018	-2.731131914	-1.10843083
-0.097910382	-2.323796361	-1.379121014	-3.180639817	-0.381806232
-0.971038769	-0.800351763	-1.03532381	-4.080907441	-1.450202106
-0.173346164	-1.023925858	-1.228169553	-2.013934806	-3.306923418
0.132382731	0.0289106	-1.920024047	-0.591843371	-0.592279742
-0.670293928	-0.952003098	0.440660803	-2.503486715	-0.423890816
-0.298447456	-1.133813239	-0.465052552	-2.259291559	-0.851026563
-0.34302927	-0.48740217	0.420272261	-1.885240326	-0.918200896
0.036025373	-0.146551386	-0.492274292	-4.445030468	-2.632877444
-1.203700952	0.43891422	-1.111930074	-2.171224208	-2.900396413
-0.880980686	-1.863510399	0.409898526	-1.119697456	-0.777894306
-1.35322396	-1.679731862	0.409898526	-0.305603302	-2.076886293
-0.04491102	-2.37263346	0.409898526	-4.509384466	0.0991588
-1.135859409	-3.582125221	0.409898526	-3.247009723	-0.405999936
-0.899942083	-0.434261201	0.678029936	-0.641708686	-0.142391124
-2.516451212	-0.434261201	0.434010042	-1.080534164	-0.275437328
-1.270152972	-0.434261201	-1.455217832	-2.128714066	-0.99983241
0.010637395	-0.434261201	-1.638137075	-4.730441422	-2.940096452
0.010810702	-1.64876537	-0.865331133	-0.928252542	-0.465064631
-0.73841667	-1.859120922	0.70274635	-1.699498244	-1.101850221
0.441800645	-1.410149679	0.852350575	-0.604241327	-1.873771258
-0.223704423	-2.074318846	-0.949158551	-1.12270778	-2.493502791
-0.109965745	-1.941276836	-1.852226385	-1.897102864	-0.983336933
-2.398644809	-1.367452821	-1.115617031	-4.917519794	-0.006970447
0.260592282	-0.014241594	-2.094357809	-1.684403553	-2.21207158
-1.875138312	-0.562807542	-3.084481476	-2.380568739	-0.166014505
-0.311837077	-0.022955314	-1.142608404	-1.817579277	-0.05431362
-0.339963716	-0.232813318	-0.404557076	-3.309857908	-0.205898583
-1.580721267	-0.826045641	-0.395367107	-2.418330405	-2.327730428
-1.776612711	-1.094649954	-1.981341258	-0.980166231	1.52783555
-1.575062028	-1.457984556	-0.246214151	-2.166187126	-0.79623939
0.015317446	-1.196179487	0.310680229	0.489973561	-1.355873639
-1.532232129	-0.079416097	0.247519961	0.067654889	-2.98410373
-1.134355493	-0.475347663	-2.83924025	0.067654889	-2.849261059
-0.399024991	-0.666308286	-2.723117521	0.067654889	-1.721998149
-0.235342799	-2.485159387	-0.209256737	0.067654889	-0.393856895
-1.080822071	0.71041859	0.079694209	-0.900991168	-0.575890594
-0.15753398	-0.730663681	-1.227287395	-0.98761002	-2.964257507
-1.314753338	-0.658082991	-0.034739472	-0.246032145	-2.828156603
-1.190249076	0.428229756	0.123889427	-2.875576504	-1.829903367
0.0063866	0.11274247	-1.927320361	-2.907945662	-2.891464967
-0.920156626	-0.291741226	-0.631303481	-1.262197802	-2.7104185
-0.562259137	-0.291741226	-1.5710624	-1.836671729	-0.63509707
-2.335542043	-0.291741226	-1.4571452	-1.836671729	-1.2572309
-2.203941109	-0.291741226	-2.316954999	-1.836671729	-1.364072242
-0.859749211	-1.175579972	-1.000922225	-1.836671729	-1.05621199
-2.374661414	-1.175579972	-1.755877444	-3.323023229	-0.504157253
-1.242796995	-1.175579972	-1.880596309	-3.437209951	-1.730407868
-0.172150824	-1.175579972	-2.275293371	-1.334842003	-1.087544997
0.15919525	-0.292294556	-2.618337078	-1.048928009	-1.439711992
-0.809384701	-0.292294556	-0.796761323	-2.833294197	-0.720417201
-0.798063124	-0.292294556	-1.121846283	-1.778740106	0.106334402
-0.684273786	-0.292294556	-1.063922298	-0.220099736	0.539017135
-0.311089843	-0.342226541	-1.45297176	-3.657643886	-1.563876581
-0.59920137	-0.19367802	-0.973469886	-1.230304612	-0.783647944
-1.396704175	-2.324336194	-0.429547282	-1.230304612	-4.732183928
-0.79072982	-2.324336194	-0.39380903	-1.230304612	0.691410845
-1.40147119	-2.324336194	-1.858301704	-1.230304612	0.810773544
-1.146033443	-2.324336194	0.21300503	-2.057081469	0.449361322
-2.354915132	-0.722364723	-1.331374113	-2.057081469	-0.193259886
-0.886863695	-0.440184784	-2.31923034	-2.057081469	-1.072593277
-0.337235791	-1.623475127	-1.612275089	-2.057081469	-1.695647855
-1.390395401	-1.396333225	-2.356326313	-2.938084522	-1.204536036
-0.386416682	-1.358237997	-1.918222673	-0.444093092	-0.832864433
-0.386416682	-1.467468091	-1.469390277	-1.9081925	-0.832864433
-0.386416682	-1.02064074	0.018808253	-0.877857383	-0.832864433
-0.386416682	-1.520069833	-1.32034618	-0.635299489	-0.832864433
-1.383540242	-4.331880515	-1.32034618	-2.902327935	-1.097724881
-0.388737876	-1.199853504	-1.32034618	-3.122723992	0.299498171
0.644869652	-0.526212228	-1.32034618	-1.339461842	1.555913728
-1.060143848	-1.991424237	-1.023532787	-2.121325718	-1.932676583
-1.856684356	-2.046645591	-1.173765929	-0.757834156	-1.362506227
0.447273793	-0.902233501	0.259052313	0.423504373	-0.473225463
0.447273793	-3.045485228	-1.613911647	-2.837076176	-2.187126113
0.447273793	-0.808213818	-0.015230323	-1.573372981	-0.559297343
0.447273793	-3.42510823	-3.006604381	-2.19345682	-0.776299479
0.575999754	-0.607417569	-2.071207113	-3.648703872	-1.808521066
0.332898338	-0.105909204	-1.181375859	-1.008255782	-2.360291561
-0.236732131	-2.446797619	-0.130378218	-3.703386426	-0.108574575
-2.68858025	-3.11164474	-0.338857964	-0.627843536	-0.074162751
-2.265649115	-1.255528241	-1.395340313	-3.679612517	-2.464973067
-2.265649115	0.111898188	-2.003651822	-5.799100881	-3.736269525
-2.265649115	-1.039930913	-1.239068354	-2.181306416	-1.450135471
-2.265649115	-1.039930913	-1.440474971	-1.008652967	-0.542552303
-1.873122654	-1.039930913	-1.029998004	-0.203020082	0.051534238
-0.785260092	-1.039930913	0.369625744	-0.909070815	0.051534238
-1.830804597	-0.089644262	-2.374643775	-3.140120777	0.051534238
-0.709211058	-2.963708559	-0.614022051	-1.391629913	0.051534238
-0.346177268	-2.737213229	-1.386454098	-0.2629129	-0.519162555
-0.112982426	-1.814093404	-1.3842062	-2.851166672	0.333019073
-1.03195592	-3.504066711	-3.507100118	-1.959146289	-0.771182702
-0.179432905	0.910538813	-1.447170276	-2.497089853	-3.994405413
-1.662738719	-3.042142002	0.62532405	-5.424361523	0.069271147
-1.441863703	-1.033828608	-1.446068522	-2.058659353	-2.315083891
-0.672796053	-3.341598627	-1.545135206	-1.933967735	-1.253633721
-0.810400448	-1.028670153	-0.158914485	-3.05322532	-0.403448465
-2.719604455	-1.028670153	-2.109136452	-3.611171575	1.56881712
-0.621204095	-1.028670153	-1.637330845	-1.237816147	0.342867327
-1.075109139	-1.028670153	-1.480645218	-2.181568684	-3.171987231
-0.91480553	-1.378030482	-0.035156065	-3.454554837	-1.681628326
0.101311729	-1.107553927	-1.893443121	-1.670987265	-0.85600964
-1.20403275	-0.516856746	-1.607552361	-2.64533749	-3.796884741
-1.926847265	-1.497473581	-3.49081583	-1.520020322	-0.36405832
-0.792454943	-2.37968787	-1.424058453	-1.437609955	-0.469676137
-2.67625999	-2.058295171	-2.907346923	-1.127904265	-4.140105154
-0.944952178	-0.50658288	-1.953916853	0.138161363	-3.028241216
-0.77952755	-1.901041568	-0.408865922	-0.17268071	-0.421046324
0.062481316	-1.299009261	-1.627278306	-0.292412188	-5.197633082
-0.491190975	0.171606872	-1.971719192	-0.159987636	-2.230121163
-1.872333263	0.109038327	-2.500953554	-1.232333218	-2.136835297
-0.213174801	-2.389782346	-4.453301923	-1.867170821	0.503913745
0.185348416	-2.585585399	-1.482852758	-0.356149625	-1.235311228
-1.363188057	-0.853579794	-1.130372715	-3.033306607	-1.059192239
-0.905406913	-1.95860463	-1.115517432	-0.334491715	-0.626898786
-1.055466861	-2.461037344	-1.115517432	-0.074449397	0.004546658
-0.090848478	-0.234367236	-1.115517432	-0.074449397	-1.468835984
-0.381359112	0.678339108	-1.115517432	-0.074449397	-1.128953788
0.242888064	-1.1741715	-2.015283717	-0.074449397	-1.439217725
0.308985519	-3.934769913	-4.035062714	-1.869928227	-0.545850873
-0.526086565	-0.556857813	-0.723884543	-1.869928227	-1.880632331
-1.800846752	0.004728195	-1.029673537	-1.869928227	-2.269910501
-0.875161969	-0.357799894	-0.381360769	-1.869928227	-1.960381375
-1.718350666	-0.573423864	-2.252280125	-1.888464212	-3.449354892
-1.126541405	-1.022481605	-0.344294531	-0.312225042	-0.879766174
-0.911522222	-2.669855684	-1.169542276	-2.746632025	-1.035040826
-0.672029539	-1.300783923	-1.955879362	-1.252224378	0.025308787
-1.223569601	-0.550720698	-1.256363347	-3.232558912	-0.259821681
-0.734350471	-0.550720698	-1.256363347	-1.552005545	-0.332414941
0.758638636	-0.550720698	-1.256363347	-1.273201792	-3.858370585
-0.151036507	-0.550720698	-1.256363347	-2.028638291	-1.224658863
1.233852455	-0.221776447	0.037925557	-0.864291837	-1.184850355
-0.333604281	0.303149964	-4.517285767	0.167698823	-1.433850591
0.274743315	-1.655095633	-1.322188836	-0.368712413	-1.876730525
0.882714343	-0.237671354	-3.002269808	0.154500926	-3.489304871
0.882714343	-2.764697126	-3.673476968	-2.743870571	-0.815749084
0.882714343	-0.367616349	0.06264126	-0.506437187	-0.403478921
0.882714343	-0.992967413	-3.961798973	-0.605064337	0.58611913
-0.932962522	-1.142764089	-2.221117933	-0.771238422	-0.771433992
-0.932962522	-0.999480807	-1.633986704	-0.289574008	-2.54352615
-0.932962522	0.03287622	0.464763127	-0.468078349	0.468358947
-0.932962522	-1.199150552	-2.22680675	-1.071098866	-1.39685714
0.045074148	0.276033957	-0.631612277	-0.052277172	-0.377338177
-0.86719666	0.237470429	-1.585738836	-1.321554787	-2.945400813
-1.376240627	0.237470429	-1.585738836	-1.09007966	-0.927473791
-0.797276253	0.237470429	-1.585738836	-0.217121145	-3.127592196
-0.701817959	0.237470429	-1.585738836	-2.741595001	-1.237779729
-1.739870914	-0.044245804	-1.82780803	-1.513531491	-1.012998445
-2.597153422	-3.78799118	-0.787153237	-3.271964832	-1.365035835
-0.671020943	-0.767269655	-1.442420794	-3.133637597	-3.555230356
-0.841834155	-1.912435524	-0.060266889	-1.91749751	0.072274147
-0.656261759	-0.145367207	-0.061774367	-1.230197772	-1.516744459
-1.016862006	-1.870284395	-3.208736844	-0.700647401	-1.294005914
-2.663247225	-2.373880358	-1.029645016	-3.063236803	-0.373528053
-2.415676531	-1.309017649	-4.844735628	-1.673239802	0.644734529
-0.528550834	-1.90247477	-1.109187866	-2.586291055	-0.636964337
-1.607057913	-0.081988337	-0.68034348	0.231761512	-0.721438468
-0.598533378	-0.481999754	-0.303657538	-1.879343784	-2.947503598
-0.901806879	-1.500146959	-1.700131912	0.744016703	-1.534544335
-0.406327253	-3.750404522	-2.082223288	-2.42787087	-0.920499617
-0.791088877	-1.451003863	-1.391950795	-4.296047598	-1.402225469
-1.020898533	0.009007312	-1.53600143	-0.026534937	-0.700145999
-0.275477793	-0.47405072	-0.399380185	-1.636781285	-2.828693743
-1.549183932	-3.494950132	-0.846359079	-3.289185806	-1.329489861
-1.549183932	-0.798575181	-1.1357487	-0.935074903	-0.618941784
-1.549183932	-2.923730216	-1.480572033	-3.244440935	-3.305113687
-1.549183932	-0.474856944	-2.22790183	-0.618146061	-3.403795368
-2.475373906	0.566834613	-2.634085052	-1.443121256	0.02410639
-1.479191426	-0.335992255	-1.005259386	-1.00783638	-3.338952093
-0.797648801	-0.813858314	-1.201053772	-0.709384736	-1.767617074
-0.37838592	-0.61564552	-1.286776833	-4.050416112	-3.397720118
-1.416144396	-4.064770228	-0.475393142	0.008063412	-3.027293222
-1.588586559	-4.397949391	-0.56241437	-2.92363065	-2.794443798
-1.28882392	-1.255207142	-1.170667337	-0.790195963	-0.257064466
-1.282555506	-0.417878228	-1.221386918	-0.974659182	-0.836663187
-0.325722212	-1.042613327	-1.456315504	-1.856360949	-0.343108629
-2.648048943	-0.761877592	-2.217806301	-3.746605307	-1.43688959
-1.741686287	-3.276955802	1.336136518	-3.001456593	-1.546102341
-1.354753685	-0.058696553	-1.551949202	-1.691225033	-2.679784173
0.250402097	-1.841371258	-1.89905876	-1.105970416	-2.005351476
-0.966602061	-0.152818418	0.330812629	-0.668680434	0.108776037
-0.818978445	-0.777621091	0.330812629	-2.532169165	-0.474226287
-0.772138352	-0.402461061	0.330812629	-1.912395463	0.136738987
-1.577487452	-0.564219853	0.330812629	0.504152138	-2.351232739
-1.150586453	-3.846660435	0.029382804	-0.654617881	-1.152125709
-1.217930719	-0.379466387	-1.345307841	-1.828333978	-0.381615923
-2.592175071	-4.50164409	0.517131686	-1.527254741	-2.844745238
-1.621845139	-2.191763922	-0.979975653	-2.447574953	-4.312414045
0.062740762	-2.291491279	-0.897433819	-3.36889866	-1.353106642
-1.046405057	-1.426450206	-2.458570778	-1.323265406	-3.164043878
-0.795466971	0.27516589	-0.700438316	-1.496720428	-2.948915881
-2.210084088	-1.833184083	0.718721216	-1.152411475	-2.000704179
-2.516604875	-0.103340511	-0.266130339	-3.047547353	-1.595388524
-2.256722136	-0.635623749	-0.737354658	-3.332716357	-0.683798139
-0.078000171	-1.185335825	-1.141962601	-1.080031445	0.80608547
-0.970624589	-1.460489453	-1.364420258	-1.265785386	0.222020244
-1.01395249	-0.131309576	-2.196811608	1.56681774	-1.82309195
-0.453251127	-1.588343811	-3.547386777	-0.687519021	-3.37890914
-0.881881707	-2.494542952	0.413902472	-2.757888427	-2.357951545
-1.528042488	-1.530159397	-1.056764153	-2.896874468	-3.187641455
-0.027521827	-0.005266793	-1.769611019	-1.771027301	-2.405981638
-1.634012862	-0.618721611	-1.291249395	-1.771027301	-3.277205126
-0.570141297	-1.941477867	0.098018753	-1.771027301	-3.310300443
-0.768093766	-1.812209009	0.0265233	-1.771027301	-0.772582048
-3.998874505	0.496880682	-1.202139947	-0.035189255	-0.220013484
-2.153665533	-1.204884802	-1.207643374	-1.605152755	0.870398146
0.069539244	-0.411138979	-1.903163647	-1.727712759	0.870398146
0.622497147	0.651722148	-1.439844376	-1.206069803	0.870398146
-1.174225651	-1.423316159	-0.844007107	-0.30700248	0.870398146
-0.723672803	-0.195030446	-2.215159533	-1.841360537	-2.830009183
-0.133619321	-0.970046522	0.031302187	-0.791904375	-1.104728548
-0.932734209	-0.753774869	-2.2074806	0.288671694	-1.347077547
-0.932734209	-2.778032833	-0.65255484	-1.421427006	-2.046902956
-0.932734209	-0.520852867	-2.292772931	-2.175933261	-1.79863482
-0.932734209	1.019381804	-0.613719652	-1.021713376	-1.642300446
-1.389747443	-0.611978485	-2.198865938	-3.421704894	-0.228352752
0.339761237	-0.611978485	-4.557618757	-1.75500092	-2.453595524
-1.844259099	-0.611978485	-1.311990768	-1.289534434	-1.265544346
0.068005444	-0.611978485	-1.190796851	-3.600451967	-0.809306126
-1.260625908	-0.729451463	-2.762734205	-4.531700725	0.002214069
-1.260625908	-3.460197586	-0.3663681	-0.063522297	-0.374796009
-1.260625908	0.41569967	-3.318208088	-1.384191666	-2.40456188
-1.260625908	-1.651075343	-1.283980953	-0.821476927	-0.892956746
-1.726919363	-0.092537809	-3.383045168	-0.943136942	-0.762569801
-1.387139668	0.255626302	-3.395505844	-1.464535612	-1.323846193
0.06272733	-0.566271841	-0.559685387	-1.49360443	-0.664442944
-0.337671042	0.519848554	0.129454723	-2.956929803	-1.10901166
-0.483546931	-0.030300942	-1.10247531	-3.943197605	-1.443915356
-0.467866553	-0.02188812	-1.029680215	-1.738269681	0.065117907
-0.275261437	-0.791694337	-1.789823447	-2.226510428	-0.64189315
-0.4081154	-1.627874923	-0.498975726	-1.702561417	-0.412566859
0.041269647	-0.253447932	-0.228021452	-1.509010474	-1.746295025
0.113252576	-0.384896722	-1.396516409	-1.87451245	-2.572419236
-0.682361151	-1.627756341	0.682813273	-0.689654751	-2.383476541
-2.687636398	-0.072123029	-5.225174478	-2.058287376	-0.43444075
-1.729645793	-2.230372506	-0.07186846	-0.029516275	-2.035387519
-2.401435077	-0.452230437	0.217988028	-3.637947882	-1.917055154
-2.053735978	-0.645772948	-1.198030446	-1.6357689	-1.882849629
-2.04570646	0.445180465	-0.021998858	-0.027264121	-1.691983735
-1.861467305	-1.087556474	-0.427009169	-4.205207782	-2.614376156
-2.558024401	-1.325418901	0.619470592	-1.064437029	-3.052899292
[truncated: 7,387 more rows]
