# Supplementary material for: RNA fine-tunes estrogen receptor-alpha binding on low-affinity DNA motifs for transcriptional regulation
Source: EMBO J. 2024 Sep 16;43(21):5186–210. doi: 10.1038/s44318-024-00225-y (PMC11535219; doi:10.1038/s44318-024-00225-y)
Supplement: Supplementary file 5 — Source data Fig. 3 [file 44318_2024_225_MOESM5_ESM.zip › Figure_3_sourcedatafile/3D/SOX2_LOG2FC_RBMoverWT_plottedatSOX2motifbins_numericaldata.csv]

SOX2 B1	SOX2 B2	SOX2 B3	SOX2 B4	SOX2 B5
-3.995301554	-4.039313841	-4.703056124	-1.208769764	-5.222324407
-0.434721584	-6.929152305	-2.467734604	-4.430786542	-4.698484525
-5.165418695	-5.562273523	3.260298791	-4.841771	-4.603756279
-2.616201413	-4.801891525	-0.153440172	-3.793142725	-4.046967442
-2.283685473	-1.418007759	-5.352308935	-4.92762126	-4.574149049
-3.947229483	-0.022597802	-3.956982256	-6.378699894	-3.426678806
-3.340995359	-3.871575275	-2.862582543	-4.711482265	-4.971643102
-5.199122433	-4.439108677	-3.544478815	-5.335816615	-1.195329493
-0.440861968	-4.435810998	-1.867180211	-3.83238553	-3.440496112
-0.944537517	-2.111486713	-2.103145262	-3.755924813	-4.114868967
-4.519816641	-2.495554038	-3.298355437	-4.519492083	-2.465893062
-2.537403924	1.591209177	-2.5886399	-3.844953331	-0.57083465
-4.705567957	-5.121357294	-2.394079857	-5.130753686	1.507011314
-2.142689541	-4.630101652	-4.198988033	-4.037615903	-4.464130376
-3.528473993	-1.154135616	-5.461957081	-5.639171742	-3.569832638
-4.924978437	-4.06910148	-4.1819843	-2.886675654	-1.627062372
-3.375072402	-4.806182604	-4.765791176	-4.405017123	-4.609017723
0.016636633	-2.733500684	-4.81671427	-4.044895778	-4.258137886
-0.60434136	1.186761025	-2.152269926	-2.817004123	-3.870540601
1.100370771	-1.418481453	-5.347475662	-5.089913306	-5.239142863
-4.491417671	-6.366660542	-5.541277059	-3.212074323	-5.534243587
-3.980713856	-4.459240636	-5.238259172	-3.663599553	-4.069549857
-4.194509611	-5.349212343	-3.901953922	-4.768050892	-5.274928031
-0.884522151	-4.324819772	-2.17141752	-5.553848148	-3.959992077
-0.516695851	-4.638176829	-4.536220979	-4.001642173	-4.493367188
-4.909217654	-4.870795223	0.619901746	-5.622558186	-4.932155415
-3.251208114	-4.469095405	-4.139510865	-4.333105674	-2.359678089
-2.690455857	-3.638143986	-4.139510865	-4.295849709	-3.888067826
-0.796733418	-3.638143986	-4.139510865	-3.646176367	1.052791726
0.777548515	-3.638143986	-4.139510865	-2.136574665	-4.781559412
0.676115778	-3.638143986	-4.796137336	-4.327322003	-4.781559412
-0.612607851	-3.799755577	-4.152465981	-5.620239504	-4.781559412
-0.374169496	-6.111645083	-2.27907657	-4.356509483	-4.781559412
-2.95604069	-5.038113991	-5.858342384	-0.854948402	-4.359545674
-3.883486225	-5.9498181	-4.540968682	-5.376228965	-4.161541783
-3.007098714	-6.252822015	-4.406433314	-0.609600498	-1.054873007
-5.608162427	-4.513782713	-4.510810973	-4.72581257	-4.161097682
-5.619557655	-5.17989186	-5.331041878	-5.057792243	-2.225342633
-5.602763676	-4.196459932	-4.84393314	-5.195818606	-0.336604534
-3.872290603	-3.375006037	-2.003460229	-4.954368015	-2.197833831
-0.400780087	-3.375006037	-4.078871028	-4.586412478	-2.197833831
-1.880404424	-3.375006037	-4.722319813	-1.276287641	-2.197833831
-2.226994471	-3.375006037	-2.91652967	-4.39641649	-2.197833831
1.220137721	-3.422354264	1.825574687	-2.503494684	-2.696019183
-4.899252273	-4.673449963	-4.04812448	-5.600834265	-4.049014304
-5.194760897	-4.398695987	-0.716908533	-6.701725466	-3.722299391
-2.044234746	-3.515532728	-2.647924802	1.25089823	-4.519848319
-1.632186411	-5.106069212	-2.387974977	-3.606660842	-4.262218506
-4.81898633	-5.192554001	0.308786669	-0.496174827	-3.624669117
-2.882693404	-3.315561814	-3.699453951	-0.874226219	-3.679821417
-2.629813063	-4.866923672	1.068473237	-2.576530093	-4.771621562
-4.24674443	-2.696890705	-5.986441575	-4.85749137	-5.018346765
-0.205149773	-4.847608429	-4.30051526	-4.992292867	-3.802475447
-2.036445652	-2.112169468	-3.174577494	-4.524427533	-4.926214812
-3.476335013	-6.464787451	-4.400116899	-4.416310965	-4.834931234
-3.409927005	1.784077541	-4.168792618	-0.234720099	-1.519160781
-3.566291477	-2.909904583	-4.337030207	-4.096223269	-3.941376736
-6.206014915	-3.402185272	-4.159539272	-4.560859301	-5.917009455
-3.275974185	-4.006789842	-5.464231116	-0.286097121	-2.630421304
0.631551726	-0.468654364	-3.856505597	-4.293875266	-4.05562423
-3.62321317	1.949269943	-3.133280389	-5.29329972	-4.790059723
-1.876569468	-5.42705665	-3.643961409	-6.508872614	-4.526144548
-5.163151333	-4.08330721	-4.605881554	-5.926221313	-4.368670354
-6.000862652	-0.931114629	-4.364608121	-2.427997613	-5.391982771
-6.521180002	-4.652215665	-6.487014948	-3.972737505	-5.141549113
-0.653010247	-3.389066186	-4.652414981	-4.762617851	-4.150215499
-5.107150485	-2.231803848	-4.612449362	-1.91618227	-6.056851588
-2.877842218	-1.913064084	-6.597140484	-5.5569569	-3.239018081
-2.636165076	-4.977398913	-2.26225604	-1.453155844	-3.142354712
1.648667652	-2.445244162	-4.267611462	-4.193917181	-5.418594805
-4.644951061	-4.891332206	-4.865216907	-4.042069448	-3.861125336
-4.435272623	-5.044333492	-4.578581557	-4.593531607	-2.715834613
-2.938170548	-4.368911701	-0.23880873	-1.773522922	-5.30681199
-4.493665063	-4.648132643	-5.18375419	-3.575869634	-2.1856977
-2.732181611	-3.298056756	-4.764669369	-4.534828284	-4.731315416
-0.167854836	-6.011311521	-4.227887319	-4.533401871	-4.2447904
-5.777799172	-4.847127707	-4.633339092	-4.674614111	-3.59983423
-0.332078602	-4.933697518	-1.790849569	-3.426234896	-4.311237574
-3.559428107	-3.639037554	-3.546722959	-5.578351068	-5.196799727
-5.722265029	-3.639037554	-4.710552387	0.33251008	-4.29735541
-2.010271757	-3.639037554	-2.788318602	-4.401794297	-2.60831687
-3.123981152	-3.639037554	-3.613391828	-4.323191603	-4.548999659
-2.911253914	-1.777027534	-4.770825368	-3.371779294	-1.786622771
-1.531884289	-5.000999105	-4.495486089	-1.451668057	-4.718468028
-4.515040573	-4.798075905	-5.115606684	-3.237410341	-4.384547043
-4.515040573	-3.243774741	-4.533134044	-2.990758904	-2.784465665
-4.515040573	-4.963690639	-3.314023522	-3.624444364	-4.710008072
-4.515040573	-4.436021241	-4.401118919	-2.661508974	-4.856499924
-4.02926067	-3.780920669	-4.401118919	-4.797652871	-1.890697408
-3.201494333	-1.413965879	-4.401118919	-2.641833503	-1.651396328
-1.785713648	-4.070623155	-4.401118919	-2.338407477	-4.146317178
-1.214249238	1.086915926	-3.920880833	-6.516689264	-3.802019325
-2.443797589	-4.86947294	-3.169938692	-1.854885252	-4.274025163
0.801723253	-3.829040649	-4.081788131	-4.341893262	-4.45857926
-1.433500635	1.004025087	-5.413892214	1.127456367	-4.351263804
-2.396616603	-2.002584856	-1.224173568	-4.452435287	-3.358711536
-5.50857574	-2.603623194	-3.968735301	-5.171915283	-3.313592095
-1.29271322	1.073860853	-5.800453975	-5.25371711	-1.499988629
-2.986340849	-4.276696615	-4.499387686	-4.41865344	-2.495882266
-4.80021642	-3.079423968	-1.137766869	-4.470725177	-4.962906219
-4.478317573	-1.132890863	1.147106676	-3.694743401	-4.410882951
-3.89001446	-4.813524142	-3.859970027	-4.247732655	-4.050633426
-0.306202146	-1.814283189	-1.529488126	-1.733162898	-2.813920835
0.63732514	-2.283730111	-4.400623912	-2.176866089	-3.243282041
-0.828737849	-4.591810931	-2.886705132	-5.101695333	-5.373191427
-4.203893591	0.176770308	-0.22091393	-2.387525015	-4.125359215
-1.249356225	-0.954638345	-1.394758454	-2.528460298	-3.953516049
-3.014856326	-4.421423517	-1.009391091	-3.754211734	-2.653589664
1.129514059	-3.844441609	-2.562505261	-4.391210475	-3.509740538
1.128010564	-3.844441609	-4.529235759	-3.624824591	-2.948491877
1.389925353	-3.844441609	1.028270591	-3.167904213	-3.917064642
-3.475679983	-3.844441609	-4.760814768	-1.522704873	-5.272324457
-3.762484854	-4.511814574	-4.690329143	-1.427009642	-4.313001311
-5.421505068	-4.555250467	-2.778606501	-3.186079077	-5.383708108
-0.098419444	-3.15727731	-3.361412545	-4.783962975	-3.530040994
-0.444541995	-5.427639833	-5.210791264	-0.276282382	-4.547586987
-4.509937114	-3.606167129	-1.753087645	-3.113993382	-3.729401545
-0.239813653	-2.84548399	-4.820558162	-3.740985573	-3.235501801
0.254588335	-3.453967373	-4.200418479	-4.519334262	-3.860844348
0.254588335	-5.294311725	-3.628813347	-3.513535471	-3.356301654
0.254588335	-3.631530706	-6.466629714	-2.091296954	-4.935988893
0.254588335	1.656449877	-4.499725273	-4.328638414	-5.806237811
-2.536066908	-5.054054173	-4.373200433	-4.998639602	-4.72312428
-1.368611917	-4.594409891	-1.865711172	-1.777870869	-1.304266732
-5.698570071	0.611707489	-0.69089138	-4.464615679	-1.365840104
-1.287572146	-5.270923125	-5.012320714	-4.344860687	-0.627419854
-0.982802082	-4.986418964	-5.012320714	-5.727200335	-4.829053553
-5.329990771	-3.654606596	-5.012320714	-4.022894451	-5.716783869
-2.937970341	-4.250352527	-5.012320714	-3.930992779	-4.981757964
-3.93900939	-5.439020646	-2.980242989	-4.584562759	-0.240063495
-4.980243273	-3.256158336	-2.909346843	-6.362656075	-1.271368448
-3.926699063	-4.628820631	1.026749257	-1.445018274	-2.485290044
-3.770234834	-4.541562261	-5.34445949	-2.711888091	-1.836498749
-3.233904405	-0.962757837	-0.576562296	-2.791645418	-4.561319819
-2.293494681	1.809341229	-4.272371902	-3.158629537	-2.888866448
-3.715585247	-3.865878977	-3.397867088	-4.109719947	-1.681709595
-3.750524627	-4.374592531	-4.924077193	-2.346676783	-3.901816711
-3.750524627	-3.492996171	-2.243083077	-3.23106924	-4.337865472
-3.750524627	-1.40772732	-3.674783245	-3.412462842	-3.514196074
-3.750524627	-3.088814333	-2.792295337	-5.167572714	-4.655702658
-2.927224642	-3.379174469	-2.041087562	-0.338632782	-5.245470257
-4.64780099	-4.178723885	-4.556219393	-0.338632782	0.135736632
-3.025770716	-0.222874819	-5.003175704	-0.338632782	-4.451358883
-4.95098249	-2.158331957	-3.549052011	-0.338632782	-4.300590088
-4.132665525	-5.3553703	-3.614714171	-2.660727623	-4.572755536
-0.30258417	-4.44026981	-1.619278746	-3.951013736	-3.871395657
-2.303144567	-4.685251969	-4.776018454	-2.587158355	-5.893545929
-2.006508716	-3.349042656	-2.747606542	-3.405250002	-3.79124656
-3.950197194	-2.757942634	-2.948250837	-2.263976404	-5.239685138
-2.599769753	-4.393480638	-3.726847415	-2.263976404	-4.344812545
-0.510715757	1.349739375	-0.400945902	-2.263976404	-4.724555054
-1.994974069	-4.271488981	-4.037930121	-2.263976404	-5.842853602
-1.66485992	-3.241616838	-1.874772503	-3.224746564	-2.973197177
-0.565327796	-5.695090369	-5.285806028	-3.5914066	-4.910738811
-3.216875443	-5.100798287	-5.285806028	-4.012920494	-0.170216936
-0.719362053	-5.799810625	-5.285806028	-3.122582164	-5.204942267
-5.086893575	-2.119030654	-5.285806028	-0.123177591	-2.644285286
-1.278161444	-3.121498806	-5.275427429	-2.084924372	-3.694558584
-3.487854319	-4.465311268	-4.27982189	-0.656957559	-5.161044993
-3.97665315	-3.849780708	-3.985945911	-4.76291275	-4.118917598
-4.571795901	-0.718927061	-3.977463504	-0.422988764	-4.627296584
0.858949291	-0.867186101	-3.806072506	-5.063812065	-5.351019785
-0.250896284	-4.665599408	-2.61707169	-4.889543501	-5.36434043
-0.837093881	-3.666753151	2.434970093	-5.149419207	-4.448676308
0.182461928	-6.364482733	-2.454676591	-3.643089982	-2.284499687
-5.830813023	-1.67718983	-2.972361306	-4.322900948	-4.343148388
-0.493805112	-5.517445441	-3.523714637	-3.64684593	-5.026054933
-4.673875012	-4.818372973	-3.523714637	-1.31086963	-4.192017024
-2.339006955	-4.472218594	-3.523714637	-4.850365329	-4.28138681
-5.025572048	-1.503578606	-3.523714637	1.026177533	-4.305033573
-4.814431057	-5.362828032	-3.497451178	-3.667701167	-4.795112715
-5.150797641	-4.618355811	-2.622730083	-4.171140841	-1.118405095
-4.981739023	-4.202709419	2.31151816	-3.093321897	-2.655472961
-3.628230672	-5.127649481	-4.268765352	-4.81281237	-4.447253375
-4.703259746	-4.332412956	-4.868920629	-4.264317015	1.518231766
-3.84050487	-2.238937769	-2.732713761	-4.388822331	-2.377117929
-5.794164561	-4.271609653	-4.729429918	-4.388822331	-4.362825512
-1.534354349	1.176935616	-3.148425031	-4.388822331	-4.274619702
-5.270835753	1.725835817	-0.784145209	-4.388822331	-6.093269816
-4.609094034	-0.130725258	-5.749073086	-5.460487266	-4.388718086
-0.395076298	-2.664425241	-2.222411901	-0.618404432	-5.219450528
-4.611013417	0.372034295	-3.14381871	-3.880364791	-3.511561601
-2.622401611	-3.386213138	1.548201583	-0.122905192	-5.088424231
-4.779265794	0.174041126	-0.279119909	-2.265056556	-5.316156733
-3.577067611	-4.417144923	-4.468750481	-6.024108007	-3.77560536
-4.120095603	-4.417144923	-4.276343265	-5.604291495	-4.129133384
-1.729368879	-4.417144923	-3.632211164	-5.103349105	0.012075128
-1.00807925	-4.417144923	-5.087396413	-3.831046977	-3.413875336
-4.915033606	-4.417144923	-4.26867273	-0.861934737	-4.934213675
-5.678908768	-4.417144923	-5.49313044	-5.476758214	-4.869800887
-1.597819746	-4.417144923	0.27637688	1.40538969	-3.76008952
-5.85610474	-4.417144923	-2.560378412	-5.082749232	-5.252125549
-3.925536419	-4.417144923	-2.560378412	-4.744708636	-5.345628621
-4.268824777	-4.632249806	-2.560378412	-4.403224414	-4.172076585
-5.097710817	-3.330618714	-2.560378412	-5.499570753	-2.714165581
-4.204573242	-1.559738153	-3.287837768	-3.754620712	-4.993365149
-3.273895533	-3.07382445	-2.630410404	-5.224352766	-2.206652595
-4.818421933	-3.911357488	-3.725188804	-2.560203957	-4.390673133
-4.51501335	-2.66334612	-3.863029764	-4.213496155	0.186091775
-2.671524032	-0.556126688	-3.51712824	-4.827558955	-3.867545145
-6.503756459	-3.36626604	-5.460839597	-3.468734683	-3.709311913
-4.071020179	-3.36626604	-5.049862384	-2.230364235	-5.432727196
-4.071020179	-3.36626604	-4.61401153	-3.613829137	-4.659812612
-4.071020179	-3.36626604	-2.746984972	-5.07601572	-4.066638184
-4.071020179	-0.966425702	-4.854037607	-4.392089468	-3.40433874
-5.373742119	-4.660465035	-3.358553518	-3.967050469	-3.789335834
-0.282119783	-2.066464196	-3.079948336	-5.786084039	-3.983664844
-4.526405377	-4.630142777	0.480289894	-4.049889843	-2.315073991
-1.944131527	-0.139084654	0.99114712	-3.538288799	-4.02487895
0.753742456	-4.411351438	-0.261617015	-2.760538397	-5.769492992
1.653439225	-2.148477679	-5.336055647	-2.365913471	-3.406831584
-1.711423019	-2.791606413	-2.397201426	-2.648524459	-3.613944863
-3.793900094	-0.794085499	-4.817919993	-4.427439456	-3.641504729
-4.391613779	-0.916020377	-4.207834015	-4.432398706	-2.877747933
-4.906727468	1.027844944	-4.945812365	-4.554477575	-3.67210019
-4.325604929	-4.541065654	-4.024091438	-4.554477575	-3.662726084
-6.252957128	-1.796012221	-4.529653408	-4.554477575	-4.898775635
-1.440250104	-3.808925008	-4.946869274	-4.554477575	-4.073954335
-3.930676381	-4.028975267	-4.44299164	-0.809539303	-3.176077152
-4.434193949	-5.081932499	-3.252392673	-4.276579915	-3.176077152
-4.503371681	-1.819209427	-4.957953094	-4.325976976	-3.176077152
-4.701297599	-4.210870924	-4.311676041	-5.119962949	-3.176077152
-3.519871705	-1.056648249	-4.787033835	-5.086869773	-4.308088124
-5.05648107	-2.23369315	-2.759536965	-4.864580154	-1.724866946
-4.885920151	-5.272598351	-6.968567484	-4.776540682	-4.922953641
-5.713833743	-4.521064863	-0.573695448	-4.87084557	1.793838059
-1.460152675	-4.361632324	-4.028889616	-4.755482729	-4.955235707
-4.254847079	-4.361632324	-3.563248329	-3.269247761	-5.335828513
-4.512550021	-4.361632324	-3.206687739	-3.53017917	-4.050529183
-5.336501735	-4.361632324	-4.171153085	-3.962468629	-4.194301381
-2.184542193	-4.984025563	-2.601597295	-4.400644888	-4.749868548
-0.687656187	-0.584755543	0.757762314	-3.484346583	-3.26867814
1.262839241	-4.923221632	-0.939902825	-3.303124489	-3.660748266
2.403856781	-6.064727888	-4.225647913	-2.653705813	-1.945298076
-3.340467336	-3.749500612	-3.835827421	-4.233514603	-3.832384137
-4.511890382	-2.481581911	-5.920263725	-0.817766866	-5.78879585
-4.917184917	-5.831428542	-5.252364103	-2.042872114	-4.612195634
-3.243142816	0.928052977	-3.771657	-2.03315206	0.116038351
0.812362922	-4.090158495	-4.782688793	-5.688139775	-1.641430405
0.468674654	-5.975738781	-2.28651314	-5.419584638	0.216260343
-3.040759996	-3.776092791	-5.745736864	-4.029266127	-4.888402278
0.460970088	-4.737498726	-4.574814301	-3.987299216	-4.424232697
-5.401918448	-1.122757293	-1.352541945	-1.352188436	-4.501781406
-3.622995831	-2.542077586	-6.306563741	-4.50764225	-3.487737437
-1.975566597	-0.297390753	-3.68148458	-4.378659092	-5.753465414
-0.769110962	-1.162720648	-3.478980294	-4.593331246	-3.849653139
-1.239287604	-0.868597981	-4.947136803	-4.913487908	-4.610270754
-1.437608993	0.240578841	-4.126931559	-2.919754173	-6.101950968
0.71447598	0.648630525	-4.126931559	-3.689830478	-5.489282391
-3.797530378	-3.936310029	-4.126931559	-6.431037592	-5.606226326
-2.392324666	-3.936310029	-4.126931559	-5.685627607	-2.982739474
-1.523198834	-3.936310029	-4.261730489	-5.081152976	-3.755294852
-3.536251979	-3.936310029	-3.807593611	-3.800721257	-5.357356862
1.149169607	-2.689894391	-3.59654787	-5.546698744	-4.620044271
-5.074868609	-4.9629289	-4.343718298	-2.947100481	-3.358982295
-3.475821337	-3.975999601	-3.771230637	-5.694127313	-4.417853938
-4.791967532	-3.449747811	-1.629857305	-0.785389405	-5.817665105
-5.16457405	-4.3981023	0.049848576	-4.683702058	-3.708082913
1.456938716	-5.200308773	-3.579795431	-5.586323724	-3.983045713
1.90680905	-4.118155874	-0.332040834	-4.325686097	-5.464927358
-2.982195848	-1.620255827	-6.092536171	-2.021668258	-4.531798757
-4.381749707	-0.912381111	-3.052022243	-5.233335733	-4.27776437
-0.772396013	-2.741761897	-4.457791958	-2.141309353	-4.27776437
-1.439173084	-4.067372384	-2.748399175	-1.648836805	-4.27776437
1.664440291	-0.658706677	-0.460784822	-0.214890733	-4.27776437
-2.610119951	1.388041619	-0.460784822	-2.902626999	-3.384210303
-2.798874558	-5.088604314	-0.460784822	-2.720150607	-3.777426794
1.274085476	-1.198550706	-0.460784822	-3.583190057	-0.471186166
-2.55580033	-2.527015862	-2.795042708	-3.896120135	-3.113085824
-2.55580033	-5.138167704	-5.049502401	3.20552623	1.045386849
-2.55580033	-4.003753937	-4.342688488	-3.088504418	-3.597694851
-2.55580033	-3.329508885	-1.717441294	0.62179396	-0.900063425
-4.183325944	-4.047578249	-4.123754839	-3.662678202	-0.900063425
-3.065203716	-4.929926129	-3.548293207	-1.599512479	-0.900063425
-0.198200073	-3.731847777	-2.286079798	-4.631296536	-0.900063425
-5.187923378	-6.971901065	-3.507827529	0.619847646	-6.080371415
-3.135739555	-4.018616483	-4.655656323	-3.2620452	-3.558830837
-2.031399405	-4.653204981	-3.437337783	-3.726255341	-4.496895136
-4.954500937	-5.195240371	-3.444787254	-4.797714562	-3.554465971
-2.479021589	-4.310651636	-6.309019751	-2.196761	-1.770822761
-4.284113981	-4.834656257	-5.034408774	-4.465610811	-1.063441876
-2.841684676	-3.134165587	-3.008017977	-3.004802293	-1.031172808
1.641126739	-1.459263911	-3.008017977	-1.629298737	-1.058835838
-5.980682698	-1.459263911	-3.008017977	-0.665473235	-2.271391393
-2.94823246	-1.459263911	-3.008017977	1.776697407	-4.323894042
-4.323934031	-1.459263911	-3.928987868	-1.978098202	-4.467572761
-4.323934031	-2.485855207	-3.072310503	-1.671758431	2.515806126
-4.323934031	-5.196590555	-3.776206325	-2.227676065	-3.742695216
-4.323934031	-4.586707657	-3.384048169	-2.227676065	-3.866450742
-1.978563325	-4.613019833	-0.950001146	-2.227676065	-0.137718766
-0.026404642	-2.822026223	-0.610508019	-2.227676065	-0.635988292
-5.030932826	-3.452239554	-0.446446798	-4.792912127	-2.585380067
-5.648407517	-0.969848786	-0.446446798	-4.959513091	1.487377547
0.257208638	-4.311598401	-0.446446798	-0.715855372	-0.477292208
-1.471537934	-4.195192497	-0.446446798	-4.346219696	-4.258491401
-2.47946033	-4.479714808	-4.199093411	-4.469968398	-3.780255786
-0.802463219	-5.109078272	1.545525596	-2.398939539	2.00754277
-3.808833756	-5.651382286	-0.544140192	-3.312975192	1.828014972
-3.394190297	-0.110179525	-5.734989907	-3.833632972	1.165270483
-1.919943465	-4.405517087	-1.73986533	-4.226909897	1.165270483
1.568060165	-3.416618734	-5.22368777	-2.607059462	1.165270483
1.171871936	-3.233321982	-5.885304061	-3.74831052	1.165270483
-3.1616908	-2.617671726	-4.335475484	-5.078064813	-4.983518306
-4.716589783	-3.541140507	-2.859048222	1.485246996	-4.109411042
-1.722687833	-4.901406215	-4.114790735	0.876640961	-4.112586016
-2.314501887	-3.911184591	-2.900671502	-5.293909892	-1.264677075
-5.824790049	-2.282137596	-4.195019101	-1.2584806	-1.12614014
-2.991038456	-1.932051662	0.252724014	-3.853999458	3.763393386
-5.153566822	-4.238849312	-0.061559499	-3.892790043	0.230404617
-2.035400809	-4.051653622	-0.114945811	0.002198639	-6.752038389
-1.719880651	-0.603099247	-5.709678923	-3.372036604	-4.176738598
-4.406926655	-2.885301253	-4.411435491	-3.295813788	-5.012308417
-4.769361092	-1.689380557	-4.668419691	-4.793178902	-4.231825055
-4.551006134	-2.013666162	-5.008136593	-4.870673029	-3.010437821
-3.88321899	-4.923533488	-4.514907471	-4.509717307	-4.089564049
-3.998875241	-4.928981114	3.412244545	-4.12110161	-3.426505317
-4.802784753	-5.155136468	-5.318353386	-2.846420628	-3.997843218
-4.400705653	0.35012444	-3.399472561	-3.504798846	-5.287061448
-4.973701939	-4.776851857	0.631858699	-4.100974364	-5.761834962
-1.407929859	0.180509755	2.441424362	-5.245164634	-2.646697398
-1.227783199	-2.283915809	-3.874907255	-5.665043948	-2.646697398
-5.841080623	-2.621455863	0.972884805	-3.869208358	-2.646697398
-2.780307342	-5.727865115	-0.579435744	-4.308431643	-2.646697398
-0.455999321	-0.729535856	-1.972330584	-5.52684641	-5.002247709
-3.031841665	0.229599104	0.464376066	-4.462118538	-3.837605887
-4.781706781	-5.512887308	-1.399002632	-4.313654562	-2.949809661
-4.562035885	-4.597611629	-2.179814013	-4.087349838	0.964811104
-2.958798776	-4.55428593	-3.942214839	-3.202342804	-0.612188427
-4.014876493	-4.439923052	-5.470753045	-3.68442924	1.629352468
-0.51963582	0.058003957	-5.252077112	-5.583632353	-0.755596056
-4.812566857	-5.449208377	-2.274872228	-4.748846033	-0.741555978
-1.514179569	-3.928993957	-3.275318717	-0.879502196	-4.527322866
-3.215699536	-4.643689114	-5.155106854	-4.43337061	-4.791187023
-4.37202363	-4.464886413	-1.973701765	-2.302945897	-3.087164966
-3.298551029	-4.924423414	-5.351322574	-4.600677961	-4.426704122
-5.673495824	-3.018288903	-3.464767352	-2.443459996	-5.661791616
-4.307846803	-4.43245815	-4.642122631	-1.564497445	-3.007448298
-5.083533352	-1.86436578	-4.023111932	-4.59260239	-4.774216846
-5.117089677	-2.682326477	-2.747401291	-1.098991469	-3.748940409
-5.125615305	-3.473753817	-5.246906327	-4.73273677	-4.501509741
-6.098022914	-3.55358451	-2.89501817	-2.286184571	-5.187501057
-6.178068506	-3.901213354	-4.568590536	-4.452435543	-6.06335623
-4.787927287	-4.958748601	-4.349997969	-3.807198332	-5.035062732
-3.938010116	-3.25107672	-4.208193538	-1.314682649	-3.993536077
-5.420829113	-4.269271196	-3.933793301	-4.007002806	-4.27165527
-2.023604728	-4.269271196	-4.121209947	-4.007002806	-0.73721694
-1.501140142	-4.269271196	-4.522569363	-4.007002806	-3.665096781
-3.856406271	-4.269271196	-4.806207676	-4.007002806	-3.356239881
-3.856406271	-1.510206068	-5.606982556	-0.763868828	-2.342289448
-3.856406271	-3.970198369	-0.513376723	-2.755826664	-0.095790018
-3.856406271	-3.918161449	-0.603351545	-3.93482707	-4.389199777
-1.255553368	-3.302870911	-3.548801083	-3.760119473	-5.011457173
-3.435764693	-3.084112017	-3.306008896	-2.652368986	-3.97762271
-1.010392807	-2.853492773	-3.728645439	-4.035375379	-5.087734775
-4.662205033	-2.853492773	-3.466730675	-1.288440901	-5.347001728
-3.582980194	-2.853492773	-0.205160482	-4.753757349	-4.665966772
-2.307468622	-2.853492773	-3.406712126	-3.932192597	-3.746778549
0.487563058	-4.766415467	-1.218999952	-3.781239091	-4.369159869
-3.786019467	-3.056530913	-3.521085697	-1.881510455	-4.555484382
-5.559338816	-1.199154741	-3.323154871	-3.924953333	-4.160242751
-0.346970379	-2.265760467	-3.166653663	-1.512733772	-4.611419468
0.879624107	-5.680955388	-3.752922612	-3.259253361	-3.890301586
0.519379472	-3.896470833	-2.828633897	-4.842592732	-4.362196208
1.34601673	-4.316738504	0.370370264	-3.968467625	-2.926216791
-7.176113891	-2.862384089	-4.404000477	-4.092394048	-3.835734989
0.289005311	-5.171040955	-4.581131547	-4.925396391	-3.629195644
-5.426915938	-3.775082584	-3.354935348	-3.352331628	-2.281034971
-4.600599492	-5.461111544	-0.012653702	-4.831197546	-3.47753206
-3.615752277	-2.632001117	-1.560423777	-3.929721189	-4.778181225
-4.374277751	-1.759966384	-3.506784585	-1.727012919	-4.789672132
-1.347337894	-6.736818034	-3.518716838	-4.281166241	-4.294907072
-1.409360335	-4.485714063	-4.285883763	-6.419320051	-3.299093978
-0.97915574	-4.485714063	-0.947300596	-1.932304624	-2.918035832
-1.560481335	-4.485714063	-0.105658837	-1.707605525	0.316811737
0.67889148	-4.485714063	-3.241337482	-4.109872814	-4.654621439
-2.011662757	-3.803954838	-3.690880336	-3.520578309	-4.420013735
-3.935278541	-4.780169833	-5.410653544	-6.679046381	-4.424361668
-5.133403358	-2.438024878	-2.800770742	-0.536844731	-4.424361668
-2.334817652	-4.582887688	-4.520235074	-0.536844731	-4.424361668
-2.334817652	-4.861254193	-4.520235074	-0.536844731	-4.424361668
-2.334817652	-5.347376219	-4.520235074	-0.536844731	-3.992042264
-2.334817652	-4.469196347	-4.520235074	-0.455414323	-4.230638014
-5.111820723	-3.278536847	-5.476997904	-0.455414323	-3.571645106
-2.725786894	-3.692931097	-4.429824226	-0.455414323	-4.458511764
-1.426665535	-4.05282606	-6.429190181	-0.455414323	-5.257415771
2.352022168	-3.016537986	-5.221652954	1.061133183	-2.034692445
-3.25536826	-4.581776271	-4.209442263	0.949889738	-6.161513358
1.689292531	-5.352024987	-3.592597011	0.949889738	-4.386573443
-4.635320324	-5.352024987	-4.200287263	0.949889738	-4.649360897
-3.7272748	-5.352024987	-3.572553447	0.949889738	-2.656906522
-3.7272748	-5.352024987	-2.202345129	-3.216710181	-3.617820312
-3.7272748	-5.028841159	-3.627574207	-3.709597193	-4.460399237
-3.7272748	-2.44615172	-2.125374593	-3.924461815	-5.078659994
-4.977269985	-4.698728221	-3.213897854	-4.2454472	-4.962042884
-3.116301675	-1.66967915	-4.65493422	-4.874279136	-3.560464412
0.033065923	-5.637956002	-4.732711888	-1.493869817	-4.526721202
-3.765017561	-3.290985162	-0.931699772	-5.800270759	-4.078563774
0.968430025	-1.223430971	-1.901360174	-4.96068659	0.530954523
-1.491376581	-3.542932848	2.359142312	-4.859413268	0.530954523
-1.555632265	-1.290013682	-4.932657255	-4.33602377	0.530954523
-3.356439794	-4.20841477	-3.954272406	-3.858807764	0.530954523
1.332799235	-3.781842462	-2.564000992	-1.905903738	-5.028257959
-1.483055553	-5.877794356	-4.172889236	-1.905903738	-3.252015227
-3.949413125	-4.502777811	-3.456046108	-1.905903738	-4.637065493
-0.652145518	-4.744305667	-2.210850128	-1.905903738	-5.453122083
-3.29485582	-3.464022369	-3.112766229	-4.10711116	-3.80920709
-0.684274113	-3.137248014	-5.024733377	-4.10711116	-2.364338687
-1.871561762	-3.386970362	-4.755861559	-4.10711116	-5.302540147
-3.649844827	-3.641858238	-4.40927566	-4.10711116	-3.389833563
-0.550954433	-4.43036474	-5.049814457	-4.319024863	-3.918583809
-0.853543654	-3.540502781	-6.529739322	2.569421311	0.046979028
-1.645503335	-4.362246545	-3.480998048	2.569421311	-2.428891679
-2.376709224	-5.420534596	-2.195540891	2.569421311	-3.865913743
-2.378835326	-5.862722901	-4.563042553	2.569421311	-3.865913743
-2.959327468	-5.351984555	-4.43702692	-0.336938362	-3.865913743
-2.085633653	-1.855761987	-3.132615606	-0.353849252	-3.865913743
-4.524430466	-1.855761987	-4.202091093	-3.393083367	0.487905831
-4.315009391	-1.855761987	-1.451138283	-3.551723643	-6.281283976
0.467942269	-1.855761987	-3.836642576	-2.033929516	-1.751197985
-1.518131139	-4.900302614	-4.881386372	-3.787135233	-2.163394383
-3.6382881	-1.633400322	-4.070849554	-4.03898297	-2.836317736
0.416372014	-3.37639983	-3.919896823	-4.478880553	-4.926130914
1.712918934	-4.441717343	-4.741103174	-2.503353379	-4.530100987
-0.526955879	-4.622118873	-4.102142858	-5.685956489	-4.530100987
-3.810064693	-1.168918579	-4.456959393	-0.41633914	-4.530100987
1.332947199	-1.727632458	-4.844962153	1.200642111	-4.530100987
-0.67605373	-1.610097455	-3.413725211	-4.714678811	-2.886819516
-2.31866332	-1.379783868	-5.096353667	0.989483481	-3.455595655
-3.848942034	-1.234489367	-4.084328318	-3.921028403	-3.081763391
-2.326462228	-2.427537026	-4.084328318	-3.769672861	-4.652079727
-4.767886633	-2.824618604	-4.084328318	-4.172170835	-1.204591788
-2.827469058	-5.37231009	-4.084328318	-3.729546461	-0.164701818
-4.306636464	-3.743537885	-4.237549323	-3.473493822	-5.103859516
0.303086149	-3.681836397	-1.359705838	-1.700001226	-5.485814383
-1.403181351	-4.947288489	-5.239935797	-3.005219413	-1.897513513
-0.603481411	-1.441409059	-5.260546084	-2.939024293	-4.671963464
-5.41271257	-1.253853258	-3.325097889	-1.383344401	-4.453111523
-0.794044502	-4.998319758	-5.902420711	-4.250004534	-2.112190629
-0.399429993	-4.111843922	-3.960588949	-4.365316792	-5.359001922
-3.284463963	-3.154005245	-1.883451703	-4.412763055	-5.545775128
-4.800261596	-2.384157903	-2.553270649	-4.185693086	-3.667911193
-0.414578647	-0.919438548	-3.112185441	-3.455102283	-4.104040826
-4.830507275	-4.748819292	-2.843006813	-3.097319302	-4.180886263
-3.844082257	0.262305165	-5.959831397	-3.224545046	-4.893508455
0.496305396	-4.295615956	-0.051754233	-3.224545046	-4.497614944
1.090399302	-4.716128368	-0.945637554	-3.224545046	-4.156223415
2.619793347	-4.514972167	-2.587819881	-3.224545046	-3.422945911
-3.223143771	1.281944042	-5.651553123	-1.852899292	-5.361264116
-5.535822681	1.281944042	-4.408389021	-4.366051043	-6.433230945
-3.483814434	1.281944042	-3.07266961	-5.113352914	-3.480397212
1.867205494	1.281944042	-3.711110663	-2.60948489	0.945644373
-2.397103913	-3.466471569	-3.897767409	-5.096044524	-0.818210412
-5.371579378	-4.14852538	-3.112558504	-5.850750337	-3.901574454
-4.23192462	-3.355529386	-3.112558504	-4.875103957	1.088505848
-1.974327275	-2.100770529	-3.112558504	-4.63057851	0.005469761
-3.898669379	1.920813945	-3.112558504	-1.476573263	-3.814346211
-3.110517023	-3.605049924	-4.814078162	-3.511318174	-5.971847724
-2.58839713	-4.999079174	-5.747646418	-3.955703324	-5.01070472
-1.189890297	-3.959326028	-1.990861425	-2.287006663	-3.520823029
-5.377129854	-3.928187638	-1.990861425	-5.591643624	-3.504215068
-4.07672225	-3.721024125	-1.990861425	-4.014261314	-5.343534547
-4.276126266	-4.05828361	-1.990861425	-4.733588302	-5.93171503
0.124602833	-2.656138085	-5.486606292	-3.923465876	-4.126777488
-5.650586456	-1.763730535	-4.484192738	-6.537178836	-4.658902023
-2.740197376	-3.722405179	-4.774052657	-5.516122618	-4.596899515
-2.71387651	-2.311596986	-1.404658876	-2.671768396	-5.262344577
-3.916455436	-4.015084748	-3.851984162	-4.058630032	-3.970483113
-3.479323959	-3.740497182	-4.929842987	0.671336463	-2.628878662
-3.055585621	-4.130943638	-4.44409094	-3.899428588	-5.125944017
-3.879206189	-3.669610445	-3.942463592	-1.989353524	-3.878717541
-1.55039452	-4.15973966	-3.518655123	0.980512561	-3.31771965
-5.68413431	-6.348718774	-3.182850681	-3.489176068	-4.998764403
-6.010426715	-3.537389355	-4.931046861	-4.430410246	-5.373464747
-1.92140988	-3.94059682	-4.993883856	-4.568982653	-3.937603152
1.511938764	-5.890348662	-3.850360247	2.463719087	-0.404204717
-4.401482935	-5.908212617	-3.358151173	-1.431120024	0.343209539
-6.374018397	-5.52762044	-4.257915149	-0.596105106	-4.046093642
-3.04918095	-6.328936803	-4.257915149	-0.817395034	-0.834250204
-3.778750273	-5.527709154	-4.257915149	-3.042694196	-3.655827612
-4.241010865	-2.859257528	-4.257915149	-3.587760871	-3.298891354
-1.910344756	-4.771881611	-5.308081342	-4.677861659	-3.298891354
-4.49325767	-0.398562537	-4.52831011	-3.956822397	-3.298891354
-0.254821211	0.191428626	-3.917749474	-2.962061015	-3.298891354
-3.390911735	-3.724868202	-3.383216599	-3.225631307	-5.154315286
-2.641742933	-3.724868202	-0.787338379	-3.225631307	-5.035971266
-4.831852692	-3.724868202	-6.475321307	-3.225631307	-5.19787998
-1.268101589	-3.724868202	0.350223292	-3.225631307	-5.046377894
-2.342743111	-4.740834388	-0.563380908	-3.478674594	-0.604519424
-4.310825474	-1.453614614	-2.532028422	-4.710861911	-1.637075272
-3.701170894	-5.0099467	-6.304388628	-6.067860187	-3.705289055
-3.701170894	-3.970111499	-4.358925149	-4.573179087	1.031443829
-3.701170894	-3.893102458	-3.169288532	-5.316104452	-3.659084618
-3.701170894	0.442348724	-4.562447271	-4.258668905	0.457062797
-5.011581919	-2.454410262	-4.234606079	-0.453076076	0.547899679
-1.874034864	-3.337712017	-4.450642486	-3.58038451	-4.505770712
-3.955817303	-3.441257801	-3.27731427	-4.641497236	-5.472187257
-3.237193759	-2.952813535	-4.586101927	-3.089867123	-0.120094629
-5.534999614	0.825180694	-0.533456858	-1.969980882	-0.603608712
-5.03864559	-5.3197895	-4.617604694	-4.173349783	-3.553533268
-3.293874898	-2.71754441	-5.91786959	-5.551494393	-4.541428114
-5.160653602	-3.53223067	-5.807051998	-5.159426593	-4.467224885
-3.877955692	-4.336037517	-5.074181353	-0.686896537	-5.213654269
-5.256288068	-4.105969936	-4.457955789	-2.841321633	-5.573368427
-4.432849564	-2.482267201	-2.819404599	-4.613464324	-4.001245585
-3.378422723	-3.096238105	0.538708554	-4.067828779	-5.688745202
-5.948740731	-2.689093299	-5.130239516	-4.326901597	-4.135105544
-5.127174901	-1.899137177	-4.747648885	-4.828181623	-2.636230637
-3.494810479	-3.497887283	-5.161568963	-5.205081924	-5.165448916
-4.731890026	-5.323403754	-4.543660764	-4.039217021	-2.506129432
-2.200595557	-5.721963491	-1.765059332	-4.603234917	-3.516150129
-0.530087923	-4.085817339	-4.021585618	-5.867021	-4.210964181
-3.918943628	-3.56589583	-4.021585618	-3.045159472	-3.722753366
-5.050919482	-2.259807058	-4.021585618	-2.948620939	-3.752581318
-3.303876357	-0.309645595	-4.021585618	-5.50387591	-4.493778444
-2.094326873	-3.109141663	-0.85295	-4.525329193	-4.696856613
-4.034677092	0.335187176	-0.85295	-5.813960703	-3.889568763
-5.338573025	-2.387439684	-0.85295	-1.030849025	-3.38188029
-3.184977605	-4.97059052	-0.85295	-2.367905833	-4.374645798
-1.088112026	-5.210040756	2.076047922	-1.974327303	-4.794425132
-2.376712872	-2.043850668	-2.844549413	-6.08013066	-6.365326611
-5.043540275	-2.826255137	-3.880253308	-4.869891256	-4.792908198
0.350021472	-4.031123838	-5.223346894	-6.003273189	-4.857873907
-0.643659751	-5.429706256	-6.037540153	-4.628071013	-4.034155442
-3.502546147	-4.609082778	-5.339225299	-6.732408632	-3.995260428
-3.495791235	-4.609082778	-3.170114526	-5.665659434	-4.567131691
-1.170759427	-4.609082778	-1.161963261	-5.019976354	-5.472098719
1.058475789	-4.609082778	-3.641914484	-5.019976354	-3.590244662
-2.263186329	-0.099780056	-2.021238406	-5.019976354	2.628308247
-0.968758361	-5.36917045	-2.442752494	-5.019976354	-1.255749111
-5.518178369	-3.924659974	0.122195259	-5.172065561	-3.623647992
-6.085203713	-2.039126533	-2.720340699	-4.402691003	-4.693198685
-1.846459458	-3.219732349	-2.827467119	-5.306127305	-3.090292857
-6.197115265	-1.007867	-4.304047062	-4.520472248	-2.298008371
-2.953911412	-2.162918599	-1.042030872	-1.156969528	-1.883883459
-0.513098454	-4.450132	-4.913485874	0.08324995	-5.252067836
-4.743819404	-3.579698418	-5.034024964	-3.417629084	-3.794668755
-2.008912123	-0.917771066	-4.911785355	-5.756711791	-1.3798878
-0.39448391	-0.917771066	-3.386319157	-3.568557766	0.302821571
-3.549970663	-0.917771066	-4.244714131	-4.752231673	-4.009800197
-3.549970663	-0.917771066	-5.053377026	-4.154582719	-3.418410032
-3.549970663	-3.242429193	2.12134007	-4.619897055	-0.191314008
-3.549970663	-3.384129497	-4.559581944	-4.446931688	0.498935825
-5.780437594	-3.93138916	-4.664037981	-4.447359184	-3.232622317
-0.101439472	-1.919779652	-1.986397921	-5.098395487	-4.760714482
-4.554995694	-1.520684755	-4.747192262	-5.098395487	-2.475735685
-1.084584543	-2.562712539	-2.463678862	-5.098395487	-1.124779671
-5.266971077	1.04226166	-2.772931208	-5.098395487	-5.626939251
-4.000426606	-2.66491967	-4.586758254	-5.486020268	-4.690465171
-2.711901732	-3.00458124	-5.093165063	-0.675056749	-2.110289335
-0.233144339	-1.507959628	-4.543486076	-5.047161659	-1.856348637
0.540454315	-3.504478014	-2.739248508	-2.375905689	-4.62763835
-1.31978601	-6.010054657	-4.516495471	-4.086837066	-3.855380043
-6.011762688	1.421937831	-4.693868492	-1.177824555	-2.570137348
-3.473006003	-5.238813205	-5.397560888	-4.549186805	-4.830005788
-5.023110205	-3.24010202	-4.747612282	-4.003898706	-4.830005788
-1.3419748	-1.811738178	-4.13590373	-5.381704968	-4.830005788
-3.476052936	-2.047678343	-4.352146872	-3.00861777	-4.830005788
-4.710942951	-0.442064647	-4.2464385	-0.496862617	-5.108570504
-5.265083523	-5.359743573	-0.891409242	-5.261892887	-3.006961325
-0.086991315	2.15459185	-3.168015826	-4.206427186	1.844280543
-5.66395788	-1.71958588	-5.064866689	-3.368742639	-1.891470952
-5.339426224	-1.642104476	-4.167821343	-4.179650777	-4.119316617
-4.482881806	-0.396053388	0.414226775	-5.529085972	-5.078205119
-6.186796425	0.032359844	-2.605781281	-3.713632465	-2.597990249
-3.173983053	-0.33683948	-3.761461672	-5.357132813	-4.986477599
-3.483139112	-1.595418836	-1.678803262	-4.017217915	-2.736428548
0.537404616	-2.403948524	-4.406231476	-5.224479046	-5.502091837
-2.344018597	-4.369449377	-3.402234515	-0.367772114	-3.956425205
-3.972488709	-5.604664264	-0.770220006	-3.958044948	-3.956425205
-6.103364523	-4.769089223	-4.857248586	-5.267303512	-3.956425205
-3.690891357	-1.562872108	-3.006877004	-2.883267908	-3.956425205
-4.888146112	-5.849268145	-0.837059905	-5.354229448	-4.564643892
-2.46665186	-2.418523055	-2.234211715	-1.250673056	-2.913004146
-4.270922355	-4.840289439	-3.495777822	-5.33961237	-3.762833367
0.687229659	-3.268568635	-3.835924578	-5.383118488	-2.632567007
0.585650169	-1.086376904	-2.416832607	-0.956813497	-2.008743257
0.336122119	-5.919177499	1.706207528	-3.673225106	-3.81265563
-3.947108266	-0.596343693	0.339320309	-0.408386561	-3.700676641
1.035915965	-3.894815287	-4.286422715	-2.607997451	-1.465772912
-5.811934867	-4.729226	-3.054389443	-0.589482483	-1.663184661
0.781502733	-3.139151922	-3.324968797	-1.971040538	-4.540225801
-4.621859571	-3.139151922	-5.073795889	-3.175359936	-6.960104987
-4.16993293	-3.139151922	0.046069532	-2.88244227	-4.530374481
0.271342968	-3.139151922	1.480257697	2.511509604	1.016898379
1.618629445	-1.039130035	-2.016301551	-1.755648026	-5.033196507
-4.24438994	0.617698445	-0.016402953	-3.616164699	-2.67242467
-3.859583397	-5.182981261	-3.511343122	-2.177754849	-3.783983197
-1.198669646	2.09525594	-2.986346976	-4.103471078	-4.436713647
-3.584669741	-1.468072718	-5.556783608	-4.784250286	1.085171956
-0.997854568	2.645517767	-4.502597528	2.171264952	-3.523199646
-4.020458944	0.246041484	-4.05919319	-5.324052967	-4.853219383
-5.954093917	-3.12533551	-3.24917744	-4.621631781	-2.238019611
-2.884517814	-0.893428479	-6.25508729	-3.043024396	-2.03246196
-3.797393527	-0.559723595	-4.500475802	-5.470497611	-3.120095986
-4.763575973	0.094472649	-0.926777081	-1.635369415	-3.454454339
-4.24957005	-4.262877315	-5.539240716	-5.219443339	0.6034586
-4.24957005	-4.848815171	-3.223252566	-2.297877573	-5.629764684
-4.24957005	-0.271550286	-0.640319887	-4.593883655	-3.999200505
-4.24957005	-0.419237334	-4.96626116	-0.497375591	-3.589347452
-4.342843837	0.181305059	-2.108302309	-4.375036367	-1.08211804
-0.53398691	-3.663003759	-6.295208582	-5.221226652	-2.720952027
0.70682886	-1.990928529	-3.685861205	-5.195288865	-5.19137611
-1.407821342	-1.539964796	-4.18544054	-3.95491766	-1.23130659
-1.407821342	-1.904170328	-4.695556665	-1.018511726	0.984543745
-1.407821342	-4.415180185	-4.421609348	-6.302655006	2.292252027
-1.407821342	-4.377478898	-1.309620334	-0.986945493	-1.858454116
1.430089314	-4.420275315	-2.405619286	-0.461921675	-3.544208784
-1.414203466	-4.404342978	-4.032365194	-6.774097973	-1.577356728
-0.147046997	0.320357764	-4.962836852	-3.045117007	-4.202667618
-2.145085848	-4.450111713	-5.222217603	-5.982911441	-1.87181874
2.058062832	-1.808752068	-4.294580007	-5.152144418	-4.10831373
-0.578412148	-1.623861035	-6.634230595	-5.400033151	-2.703186462
-3.620093198	-2.784805002	-3.688675203	-5.400033151	-4.124615109
0.625433585	-1.984857814	-4.238387171	-5.400033151	-2.132619403
-3.788267372	-1.984857814	-6.045153186	-5.400033151	-1.441107283
-2.274269717	-1.984857814	-2.19742957	-2.034813373	-4.201917523
0.41283272	-1.984857814	-3.686570565	-3.185010428	-1.778237411
-2.726104435	-5.550310914	-4.479518196	-4.18334809	-3.944486003
-3.747461618	-4.575005555	-5.668592993	-4.137389021	-3.644497906
-5.042860896	0.825197921	-1.221435979	-5.120625839	-1.945121689
0.811690939	-4.2594042	-1.221435979	-3.439098258	-3.898423339
-0.241934545	0.452245755	-1.221435979	-3.353596003	-1.37612406
-3.701056839	-4.598456293	-1.221435979	-4.320312627	-4.469810486
-2.643993543	-4.598456293	-0.91108999	-4.22890921	-4.707880693
-4.343145237	-4.598456293	-3.811602412	-0.573741536	-4.913680798
-4.580538147	-4.598456293	-3.088071262	-2.898465358	-4.266050246
-4.168199831	0.595596324	-3.993648606	-6.489769207	-4.604658274
-1.014672948	-3.171835636	-3.788970564	-4.844731328	-3.249684554
-3.191443602	-2.602741374	-3.811191583	-2.762010746	-4.308580427
-2.720532333	-4.67702538	-1.744874718	-2.001775822	-5.657017555
-1.247926231	-5.516946225	-1.744874718	-6.745120052	-0.029458031
0.296462747	-4.085506635	-1.744874718	-0.315256751	-4.795416304
-1.342479575	-4.085506635	-1.744874718	-3.274000208	-6.909133313
-0.44369643	-4.085506635	-5.023966453	-3.654275894	-3.295638095
-0.246447963	-4.085506635	-4.208637908	-0.727254911	-5.408242663
-2.758043709	-4.344711323	-2.16543285	-4.617894664	-5.596315707
-5.203914279	-4.991730286	-0.134455816	-1.94046676	-4.047755003
-4.62730356	-4.281630833	-4.326182938	-4.090545697	-4.927282968
-1.314310884	-5.068388582	-4.149064761	-4.39679603	-5.039195359
-4.953044128	-4.690821588	-2.662085978	-4.39679603	-4.210848777
-2.908780468	0.280014503	-5.214661158	-4.39679603	-4.262533818
-4.461150588	-4.713818613	-5.402012332	-4.39679603	0.783843917
-3.803445658	-3.582373081	3.172935353	-4.72888479	-6.874673195
-3.488296487	-4.820993941	-2.916575368	-6.111607362	-2.203850614
-6.051966516	-2.5350335	-4.826580036	-4.572138318	-2.928777899
-5.28563176	-3.66947157	-5.832977294	-3.793774461	-4.663510483
-5.148372178	-3.651795796	-2.957832586	-3.086548316	-4.148247398
-3.595320517	-3.192532171	-2.957832586	-5.368044099	1.278191509
0.857245145	-3.096880657	-2.957832586	-2.539802854	-5.77482044
0.857245145	-4.477011374	-2.957832586	-3.264940285	-0.197651508
0.857245145	1.022130884	-5.268133659	-3.056388878	-2.686723972
0.857245145	-1.610118532	-1.119575017	-2.818146743	-3.95446318
-5.232750884	-3.721527901	-7.10009	-0.338880766	-4.572062725
-4.920885218	-3.205074079	-1.682620556	-5.34126275	-0.080179829
-4.204273591	-4.225498393	-4.022598267	-4.115681314	0.823267157
-3.643038961	-3.581953827	-3.036001846	-4.257760501	-2.961905846
-5.66624424	-3.851364808	-2.932700285	-4.639214095	-1.747025892
-5.19700843	-3.491940129	-3.982601159	-5.339297802	-4.625031224
-4.197800222	-5.019143952	-3.453532159	-3.234522319	-3.98727996
-4.431963973	-4.306112417	-2.417458709	-2.877808449	-4.694942583
-4.556684302	-5.470351372	-5.117697509	-5.020453378	-1.739907565
-4.349072899	-4.25501915	-0.828835527	0.267253445	-3.178728802
-4.221171151	-4.705529653	-1.416862173	-5.470483433	-4.917926034
-0.332440423	-3.080227804	-3.938851061	-4.009682782	-0.22418034
-2.219513308	-5.215222715	-4.114914496	-2.819189758	-1.271344666
-4.591229512	-3.358571991	-4.753292032	-2.867244509	-3.971101249
-3.291025222	-5.584222639	-2.478171187	-5.410903521	-0.760334499
0.033058066	-4.602785676	-1.342528239	-5.613650296	-2.129313634
-3.303366003	-4.415072614	-5.190203939	-2.777107606	-3.424997614
0.52266431	-4.415072614	-3.930504042	-0.169369526	-3.308820376
-3.94375163	-4.415072614	-2.869087564	-3.954038915	-3.187240706
-5.263143717	-4.415072614	-3.734784028	-4.48940153	-2.853645898
-3.684706856	-5.186545213	-3.861250817	-4.668440314	-2.97435881
-3.684706856	-5.527103029	-5.101404556	-4.688137354	-2.661169631
-3.684706856	-4.003121576	-5.880269484	-2.523374032	-0.696883489
-3.684706856	-4.510912826	-6.146469499	-6.30166302	-4.726842704
-5.34654831	-3.17192969	-5.651999924	-4.873359628	-4.496333229
-2.422664696	-1.177012814	0.834944261	-1.70047382	-4.693252814
-2.701617854	-4.33564444	-1.868329573	-3.916147772	-5.322911011
-2.701617854	-4.33564444	-0.24032653	-5.380774091	-3.655594542
-2.701617854	-4.33564444	-2.316793774	-5.616711992	-0.539222386
-2.701617854	-4.33564444	-5.114148685	-5.798133455	-0.539222386
-2.990593714	-5.501166792	-4.810385657	-6.077201511	-0.539222386
-4.282594821	-3.793807006	-4.387731309	-4.716424071	-0.539222386
0.112062744	-5.143409268	-6.017572935	-5.263394116	-4.590433562
-2.737155869	-3.276182622	-5.35268328	-5.325846693	-6.956586015
-4.83831656	2.169009906	-2.979520318	-4.508369982	-5.352420663
0.607918055	-3.845916378	-0.943887511	-2.141201339	-3.475096715
-4.753073787	-3.099206465	1.295272841	-1.273874349	-4.37106182
-4.77838893	-3.35025593	-5.333499711	-3.856102809	-4.216814653
-4.381267466	-4.269286079	-1.88577616	-3.882039211	-4.615380728
-4.801738991	-4.791277578	-4.075261263	0.25038256	-2.956009315
-2.158912051	-3.783447212	-4.216640168	-4.876764178	-3.650480094
-5.094299456	-5.75190769	-5.073321264	-1.205513143	-4.107982179
-4.546598274	-4.535697299	-4.647466978	-0.259984247	-5.000861628
-2.692124086	-4.535697299	-4.19305666	0.135504422	-1.255384666
-3.926151191	-4.535697299	-3.40879043	-1.653913212	-3.804430066
-3.776940261	-4.535697299	-5.492756795	-2.173225414	-2.411026667
-6.807848757	-2.732564824	-5.865853911	-4.257421365	-2.3241508
-3.402336764	-4.575316097	-4.691892589	-3.974696875	0.46629799
-3.402336764	1.16714326	-4.301515351	-4.266860915	-0.825906514
-3.402336764	-1.182162683	-5.149777086	1.495760838	-4.264257151
-3.402336764	-5.608731881	-3.937946508	-1.260482567	-4.648540571
-2.073736856	-5.917410966	-3.131713105	3.49433297	0.802231933
-4.605935671	-5.195035918	-4.082468011	-1.934727572	-6.124377388
-1.996084292	-4.047703661	0.772201416	-2.092896001	-5.590578736
-4.727142709	-2.361312284	-3.772036137	-3.674690875	-3.92199272
-4.233248115	-5.336029736	-4.924269411	-3.499047555	-4.523317803
-4.104044522	-5.305758609	-5.136946049	-3.876224088	-5.088885471
-5.062496815	-4.254996662	-3.828114394	-3.361604192	-5.492998082
-3.781177212	-3.445509074	-3.78426095	-2.595108128	-3.79346989
-4.630124175	-1.439379205	-4.512977839	-5.963783398	-3.256945147
-1.252827126	-4.949677049	-4.632586006	-3.500028697	-3.256945147
0.556186306	0.796959396	-4.196930912	-1.976895918	-3.256945147
-1.913557479	-3.386344669	-5.197532106	-4.837155549	-3.256945147
-2.264121487	-2.151465178	-4.359726223	-6.269845459	-4.574611552
-2.457628732	-4.420804684	-5.372649027	-4.988586183	-2.7693263
-3.199933257	-5.837949878	-5.179000383	-5.218525672	-4.979117404
-3.094692321	-5.21786535	-2.686291128	-0.896465614	-6.48243599
-3.940607631	-6.325733814	-2.543118647	-4.551516159	-2.889198264
-1.214093253	-4.398379174	-4.165393373	-1.397476494	-1.732754577
-2.085109943	-6.571792148	-2.441443823	-4.208928097	1.074301122
-0.507494931	-2.874836805	-3.641796769	-0.743211862	-1.444857944
-4.043166147	0.828528031	-5.736805794	-1.722884619	0.226526705
-0.502619617	0.828528031	-3.800581408	-1.799659304	0.522837344
-2.413547131	0.828528031	-5.906314761	-4.016634391	0.572124958
-2.475504925	0.828528031	-2.95549792	1.446512668	-2.979368263
-3.127024618	-5.628969774	-3.096242278	-1.808788151	2.418746293
0.61493558	-5.281584286	-4.071683019	-1.814951704	-5.150151592
-4.441483554	-4.957718623	-3.103278512	-4.466424162	-4.279413935
-4.698294927	-1.610504692	-3.717807122	-6.723128835	-1.427617221
-6.827398934	-2.074143196	-2.073308574	-2.689660468	-4.226913131
0.392448181	-3.322782405	-4.702002205	-5.585298281	-4.4527239
-2.421104652	-4.848399025	-3.771057132	-4.493010491	-4.314550629
-6.260198438	-5.480140234	-3.533846725	-2.025149584	-3.821664297
-1.549091227	-4.568643162	-2.137783887	-1.318642595	-2.216897951
0.067090869	-4.410688271	-3.833833965	-3.011225579	-5.091913947
-5.866078666	-5.902336499	-3.748812338	-4.465453301	-5.255231201
-1.722142383	-3.799608132	-3.040852454	-5.188190899	-4.864499526
-1.985889781	-5.671916677	-3.011925452	-5.855554741	-3.467129711
-1.322790808	-5.671916677	-2.381396613	-4.633846453	-5.658072358
-2.159030216	-5.671916677	-3.169464378	-4.567816273	-3.251312666
-2.700407088	-5.671916677	-3.837938436	-2.168297347	-2.055952378
-4.330028348	-5.171486825	-4.809766096	-6.509049762	-1.890410493
-4.828177224	-4.658635568	-4.902117511	-2.475854753	-4.917520875
-0.222888358	-5.854662806	-2.838696539	-4.454642657	-4.492203507
0.134892526	-4.276336638	-2.642172584	-3.31018931	-5.79812284
-4.596673405	-4.962827394	0.741276118	-4.770878406	-5.089599724
-4.596673405	-5.124125603	-1.515811969	-1.903169103	-4.813765872
-4.596673405	-5.143927026	2.844963306	0.745321177	-4.458352506
-4.596673405	-5.284909389	-3.616614097	-3.300067303	-3.20875666
-4.981035468	-3.725640084	-3.70007762	-1.570029889	-4.502537531
-3.032914896	-4.857103324	0.624024345	-5.500016491	-4.449907768
-3.479423104	-4.600078859	-4.861287735	-0.000585347	-5.405261775
-2.57323254	-6.027165307	-3.710556652	-3.623933236	-6.836986132
-4.166983767	-4.475336099	-5.024383067	-3.52217816	-3.260418205
-2.630550658	-4.26055214	-3.813507323	-4.176073526	-3.618605196
-4.321742243	-3.882115778	-5.06127795	-2.851245661	-2.155668457
-3.827858072	-5.25909044	-2.643356444	1.868032239	-3.348867358
-3.048165788	-3.549597863	-4.415967619	-2.150609026	-3.348867358
-2.826443214	-4.246966823	-4.519834264	-2.516986669	-3.348867358
-0.295479676	0.587655889	-2.168091316	-1.788015885	-3.348867358
-4.45786295	-4.583664554	-3.745092046	-3.207672928	-2.284653696
-3.827028374	-5.127533512	-4.284748554	-3.658993332	-3.548526044
-4.025262613	-4.230530598	-3.811422333	-4.411726937	-5.554119424
-4.191665417	-4.522449228	-3.822474005	-1.058763174	-2.565163672
-4.181153685	-5.068471146	-5.833603766	-0.756846193	0.359284043
-4.505025781	-1.413415284	-5.19588813	-0.756846193	-4.319883604
-5.629490396	0.240455382	-1.95439052	-0.756846193	-4.319883604
-1.823406379	3.394657848	0.041480037	-0.756846193	-4.319883604
-5.059831721	0.492024445	-4.107662582	-4.954545797	-4.319883604
-4.237809121	-4.011955035	-3.748805112	-4.068163081	-4.375922864
-5.077173427	-3.935037092	-2.214818488	0.173071694	-3.172560496
-1.778670499	-3.935037092	-4.565264419	-4.538411435	-4.100398455
-4.578544475	-3.935037092	-4.159385526	-0.826152614	-4.327160355
-3.047627653	-3.935037092	-2.563874289	-5.223165887	-1.608376639
-4.016796866	-2.148226011	-2.033113158	-5.040532855	-2.447962974
-3.07460108	-5.646967282	-3.118722709	-5.708975913	-4.169582142
-3.475574384	-3.571328063	-3.524277505	-3.844782422	-2.941493144
1.510257998	-5.813601099	-4.639330927	-4.470539527	-1.833019614
-3.256078752	-1.897596731	-4.639330927	-4.194016683	-4.468515044
0.786281086	-5.369272757	-4.639330927	-5.102599318	-1.927577162
-1.921698144	-3.844370262	-4.639330927	-2.99390109	-3.101559335
-2.566190293	-5.349292816	-4.597936038	-4.439934739	-3.825188393
-4.521854571	-1.066816237	-2.752496966	-4.896043927	-4.489659986
-6.085551587	0.009882183	-4.102525281	-4.392444855	-4.005708536
-3.678755242	-1.103664118	-2.586297499	-4.972007369	-3.874103071
0.264205424	-4.03802926	-2.250443715	1.703331636	-2.823753696
-3.309159171	-3.744053604	-4.658722552	-3.189470727	-4.037770324
-4.22762045	-5.720075741	-5.108997804	-3.53178454	-4.189079449
-3.736156476	-2.942886382	1.007998345	-5.148982065	-5.171944169
-2.210824236	-3.804950642	-2.658824947	-2.045546698	-4.246623086
-1.310555405	-4.823281499	-4.655456965	-3.411700058	-1.539626684
-4.122182897	-3.493658133	-3.431995151	0.05072057	-1.839677363
-5.064548356	-5.896754834	-4.960622246	0.14307969	-5.308067673
-5.73385553	-5.227515913	-0.075981252	-6.074296333	-3.6593199
-4.888641211	-3.263703041	-4.118644223	-2.601805268	-5.789187346
-5.578864581	-3.407250413	-2.502444824	-2.493416278	-4.849128506
-4.070035317	-1.735917873	-5.589378423	-6.133091652	-3.974390688
-4.055852639	-5.285432748	-6.109991257	-5.24949362	-2.416926145
-4.908951469	-0.638650123	-3.923543121	-4.83685386	-2.140512577
-4.398299426	-5.011589095	-4.626289045	-4.183314085	-4.694794932
-5.189801164	-5.011589095	-3.282258252	-3.254630358	-3.152357054
-3.149370884	-5.011589095	-5.437812694	-5.007673695	-1.821502218
-3.243514612	-5.011589095	-3.682462834	-4.419629533	-2.4297976
-2.970373312	-5.447502352	-4.159868813	-3.916670543	-5.741980427
-4.762056135	-4.04938064	-5.180179447	-3.752327578	-4.706114585
-4.580707929	-5.059792129	-5.158387467	-4.338323319	-2.590804167
-4.580707929	-5.326997536	-3.236480168	0.809961113	-3.719404637
-4.580707929	-5.145597519	-4.938978143	-2.801170933	-3.647609524
-4.580707929	-5.543282274	-3.368491935	-2.987421081	-2.93704264
-6.177795758	-4.586089155	-5.500564012	-5.156335447	-4.246003239
-4.695334666	-3.985062787	-0.99831224	-4.793545947	-0.61215102
-4.130931625	-1.424170484	-3.245291699	-4.244284577	-2.900405762
-3.724879678	-3.828044224	-2.539883541	-3.244407591	-5.340341668
-3.724879678	-4.656428679	-5.535836312	-4.869317229	-5.694257142
-3.724879678	-4.003892135	-3.406431832	-5.075294755	-3.91654234
-3.724879678	-2.932420476	-4.252413317	-6.057868376	-1.807686986
-4.01876388	2.560742661	-4.798579912	-3.716136728	-4.10544581
-2.500119867	-1.410026278	-5.560002009	-5.996129708	-4.60331525
-5.210816298	-0.904227307	-3.37046322	-0.071842457	-3.859876439
-4.026567799	-4.839767234	-6.031713494	-4.371439767	-3.862241224
-3.940652408	-2.887137453	-4.53137293	-4.894896376	-5.443860626
-2.371030775	-0.286702886	-5.512046653	-1.841144534	1.301555991
-4.906656179	-1.850811828	-5.050233654	-1.237761676	-4.401501044
-5.672133815	-5.313206851	-4.133007923	-3.96864737	-0.528955533
-4.960837849	-0.049110414	-4.860120363	-4.215276859	-4.057195056
-0.15654945	-3.839315942	-4.429795215	-2.797460901	-3.793446687
-1.561286953	-4.154336791	-5.760650587	-4.327258841	-3.505829123
1.063770776	-4.590699891	-4.679114312	-2.75112542	-3.505829123
-4.013917395	-1.400028834	-4.409111158	-2.698325708	-3.505829123
-2.407169435	-3.284697246	-1.795629614	-5.252300237	-3.505829123
-1.872866214	0.319043031	-3.654159732	-3.205101274	-5.505459869
-3.724644863	-4.262215969	-5.395441804	-3.375389997	-2.05281562
-4.634520467	-4.543142705	-2.169404316	-3.207941325	-0.535127673
-5.050922917	-4.371700218	-4.078215134	-4.806819551	-4.396582816
-3.616745112	-4.266173563	-3.928135442	-6.51153353	-5.317524028
0.029223502	-4.243902733	-3.704939969	-3.947900988	-3.316906692
-4.400792701	-5.679320483	-2.532155324	-3.947900988	-2.78177589
-1.516134445	-4.540363027	-4.84970773	-3.947900988	-2.12720008
-0.130214398	-4.792809877	-1.027857776	-3.947900988	-4.434957067
-3.491037688	-3.77355918	-1.027857776	-3.882515934	-3.788901205
-5.873675245	-5.948259194	-1.027857776	-2.997256895	-2.907551006
-6.000316853	-3.613229075	-1.027857776	-3.17034917	-3.862414527
-1.450295656	-5.890780139	-4.266375627	-4.616789112	0.827472825
-1.450295656	-1.22393651	-4.20646607	1.340176075	-4.384380172
-1.450295656	-5.038733952	-6.83768433	-3.93397379	-4.384380172
-1.450295656	-5.16916517	-3.392597559	-4.791404925	-4.384380172
-5.582254368	-3.929969255	-3.392597559	-5.177910477	-4.384380172
-4.699069123	-4.242464926	-3.392597559	-2.213000198	-5.320280982
-4.699069123	-2.323823338	-3.392597559	-4.3736032	-4.013283249
-4.699069123	-3.991607069	-4.597927616	-2.516034476	-4.415827008
-4.699069123	-2.249052395	-1.913431384	-0.881927902	-1.494895467
-3.875299334	-2.249052395	-4.744330314	-4.00881086	-0.480721614
-4.300931443	-2.249052395	-5.88277399	-1.417324555	-1.430479359
-5.457629016	-2.249052395	-4.50991989	-3.177619411	-1.430479359
1.479519392	-2.355254339	-0.005377896	-3.177619411	-1.430479359
-2.03720429	-2.845157431	-4.091030419	-3.177619411	-1.430479359
-5.476629531	-4.618276026	-2.648036533	-3.177619411	-4.999347918
-4.832839097	-3.455792259	-3.526073075	-0.3386295	-1.926679905
-4.083200451	-1.02306594	-2.449320361	-4.616651261	0.372787151
-3.249787489	-2.400994294	-4.526241996	-4.081314114	0.99482475
-4.349435526	-3.803916297	-4.093749136	-4.959068863	-3.958474812
-0.351246082	-6.25551336	-0.606222082	-4.959068863	-3.188158719
0.707265556	-0.667127197	-1.1969564	-4.959068863	-4.650737184
-1.215479883	0.71907047	-2.714146171	-4.959068863	0.108184271
-1.361680363	-4.598534745	-4.075398976	-4.537047439	-4.434284269
-4.238028424	-5.656899041	-4.075398976	-5.031121838	-5.320351617
-2.970498454	-2.375008361	-4.075398976	-5.031121838	-5.404808618
-1.36703876	-4.539092648	-4.075398976	-5.031121838	-4.263244212
-5.219839641	-4.932658205	-1.209737748	-5.031121838	-4.655761483
2.319629387	-2.844909289	-1.41607079	-4.318125128	-0.771708025
-3.828246589	-4.757260223	-5.60116983	-3.974331314	-4.232289185
-3.994901433	-3.537469952	-2.516217507	-3.953391307	-4.074098814
-4.77637406	-3.626205653	-0.637567812	-1.327516881	-4.544739407
-3.443576304	-5.147880509	-3.601598404	-4.214347558	-2.13962765
-3.831462285	-5.2825054	0.775436361	-2.925814435	-4.299282939
-2.849250422	-1.926994476	0.312936242	-0.308389032	-0.610303488
-2.849250422	-5.282937115	-2.235193509	-4.5343396	-5.311427596
-2.849250422	-3.90347066	1.854475381	-1.944830318	1.29397893
-2.849250422	-4.535513565	-2.6954708	-3.836338473	-5.640723359
-1.874218601	-2.342745784	-2.6954708	-6.288611825	-4.339382653
-4.457705229	-2.5781988	-2.6954708	-2.765124227	-4.936229355
-3.58075641	-1.827232411	-2.6954708	-4.186363979	-4.380319059
-5.019338631	-4.393100239	-3.350173707	-3.107048597	-2.904950624
-5.106957388	-4.317112201	-5.446142714	-4.609045776	-1.104425243
-1.804716817	-2.539648857	-2.61901625	1.459018307	-4.555140199
-4.20820757	-2.576453246	-2.749254174	-5.292641785	-4.421657328
-4.20820757	-2.898689732	-5.142737975	-5.798126643	-4.619257969
-4.20820757	-0.922433286	-3.028213205	-2.725625135	-0.489516896
-4.20820757	-3.515304008	1.724356786	-4.000845509	-0.394358895
-3.068938879	-2.253967733	-3.907555213	-3.942246997	-4.049912438
-4.082166742	-4.742095594	-4.574319359	-3.80328729	-5.611967828
-3.276613059	-4.134698673	-0.621431535	-4.414162804	-3.92432861
-5.339896879	-5.518964621	-4.900353646	-6.07493017	-2.987488852
0.045785076	-4.360787364	-3.570305566	-3.380889107	-2.242382892
-0.661894463	-5.439924266	-2.766645198	-3.811590725	-4.314392104
-0.661894463	-3.991361299	-2.704796112	-4.084323435	-4.455080425
-0.661894463	-3.754113622	-4.746346635	-3.592409749	-3.679503656
-0.661894463	-3.100138913	-2.329983253	-3.817393329	-3.249544245
-2.08990677	-4.822815409	-0.321871547	-6.029049426	-1.562727474
-4.183987648	-4.379493436	-3.869609071	-6.7959203	-4.745168672
-3.886377079	-4.938218517	-4.129690832	-3.959531587	0.358045546
-5.006933926	-3.479195511	-3.535517503	-4.4191219	-5.23947763
-3.853435032	-4.08365906	-3.643275301	-4.138121431	-6.221553383
-3.2035996	-3.338940344	-4.605563375	-5.580630408	0.374039471
-2.022853156	-3.338940344	-3.892351123	-1.48074218	-5.261802622
-1.704465883	-3.338940344	-3.76661138	-2.729305671	-2.019394078
-4.688346503	-3.338940344	-0.700536347	-4.819554667	-2.019394078
-2.417406349	-0.378258435	-1.277004268	-2.495257889	-2.019394078
-5.099103188	-1.255433597	-6.208943841	-4.888590716	-2.019394078
-5.577192611	-2.87927718	-2.915808929	-2.221814961	-4.228624529
-1.789460913	-3.930902755	-4.83129199	-4.746027071	-6.02961496
-0.953763923	-2.944812761	-3.14750507	-3.642196565	-2.024883334
-3.463982069	-2.83160083	-0.874366939	-5.055051146	-3.309156129
-1.328071074	-4.000238022	-3.011798558	-0.861558748	-3.133926904
-4.753084706	1.651007456	0.271171354	-4.411471397	-0.378813609
0.641211136	-3.49831745	0.271171354	-1.403849989	-4.279513898
0.543984966	-4.82671542	0.271171354	1.948306756	-4.362677297
-0.989774008	-0.9228339	0.271171354	1.948306756	-4.472054203
-1.616256585	-3.677347257	1.077555101	1.948306756	-4.292409483
-4.058587948	-3.931717588	-5.498496791	1.948306756	-3.657345602
-0.305311018	-4.289130404	4.169168665	-3.756853778	-4.167870824
-2.853374713	-4.190310701	-2.66342758	-5.019726029	-2.525095279
-5.9809296	-4.882496066	-2.768828474	-4.209374723	-4.816100417
0.519393925	-3.993739453	-5.46247162	-5.132770329	-1.401142412
-1.841833721	-4.261204109	-3.626404918	-1.185959961	-4.847486768
-1.3887006	-4.589631738	-4.460521949	-2.21558654	-5.930436638
-0.561657237	-3.131277313	-1.437176012	-3.289105151	-3.756233157
-4.053340672	-7.172007205	-1.886966234	-5.137180144	-4.898510302
-5.965401712	1.021813855	-3.875618672	-4.243806757	-3.883773257
0.119239934	-0.945757206	0.821973187	1.695789554	-3.933876389
-4.143714775	-4.87669531	-3.867555412	-3.921984014	-5.125639533
-4.728720732	-3.115508806	0.706483583	0.481938585	-2.256861808
1.743321113	-0.621807068	-4.070929396	-4.716481932	-5.712320946
-5.314374295	-3.883976923	-3.567461754	-4.716481932	-0.104121458
-2.284180031	-1.313986427	-3.049393686	-4.716481932	-0.784194079
0.258663968	-3.695670237	-5.544201614	-4.716481932	-3.907258744
-5.16287433	-3.224913435	-0.700546241	-2.977748373	-5.881300751
-0.195270593	-2.672472839	-2.620892325	-4.015109229	-4.915226256
-4.435519011	-2.672472839	-5.469800702	-4.015109229	-3.743916438
1.821253586	-2.672472839	-2.779564203	-4.015109229	-4.061753424
-3.652702669	-2.672472839	-1.427698446	-4.015109229	-5.291092964
-5.359570939	-2.81219763	-2.98338755	-4.266587313	-3.808207553
-4.305700434	-3.791167127	-0.965485173	-4.130259393	-3.51547671
-4.638772608	-4.823992077	-3.816480454	-4.463523858	-3.999898822
-5.885771916	-3.477423532	-0.537743823	-3.994883759	-4.165258413
0.049410426	-2.989360504	-1.178110343	-2.590960834	-4.021193595
-3.501830671	-1.849500684	-4.296169782	-4.180326572	-4.680827002
-3.501830671	-2.275375477	-3.872633535	-4.940069941	-1.297387177
-3.501830671	-5.37521967	-3.284254355	-2.902769857	-4.679672277
-3.501830671	-5.974699689	-4.663385683	-5.5247828	-0.74365636
-4.423014306	-4.476998077	-4.159209948	-2.612383162	-5.443208166
-4.151914331	-4.774081386	-3.961007871	-2.612383162	-3.104471246
-2.631266068	-4.053056532	-2.335159102	-2.612383162	-5.160367241
1.11679821	0.104771255	-4.002696145	-2.612383162	-6.107179467
-0.059189439	-4.299701883	-4.979291056	-4.921439555	-2.480796882
-4.194957324	-4.299701883	-4.205541673	-5.197069995	-4.548743271
-4.605740062	-4.299701883	-1.664304803	-3.913134153	-4.548743271
-0.219986857	-4.299701883	-3.60602325	-3.247461188	-4.548743271
-4.78072514	-1.461390129	-2.600741955	-7.031675082	-4.548743271
-3.612088691	-5.310877691	-2.600741955	-0.446940243	-4.865917537
-3.47094368	-3.51051147	-2.600741955	-4.241505488	-1.136029541
-2.727305182	-3.494307576	-2.600741955	-2.404775311	-2.191557461
-0.827188389	-3.815065226	-2.825615714	-3.227949486	-3.647737663
1.058524269	-4.728909312	-6.146263192	1.375832115	-3.159619073
-2.44743612	-3.100745528	-1.078805084	0.383329929	-1.930747202
-0.224538568	-3.476140457	-4.320302649	-4.112507051	-3.147264931
-4.274574591	-4.849597004	-5.331543897	-3.997476517	-1.366052357
-4.817036064	-4.344283898	-1.797210112	-2.916485556	-3.963793349
-4.50079944	-4.548379969	-1.872822012	-3.11253297	-3.665642268
-4.896831473	-4.021789394	-3.989984071	-3.789690092	-4.933430119
-2.472837323	-3.190954465	-5.855803368	-2.267874453	-3.690450588
-2.472837323	-2.853778988	-4.891933319	1.78168451	-5.372244271
-2.472837323	0.358392721	-6.596014815	1.78168451	-4.801026759
-2.472837323	-4.757027489	-3.027404405	1.78168451	-1.881325052
-3.312029275	-3.482769054	-2.624494146	1.78168451	-2.987262807
-1.507184998	-3.702920189	-5.659851225	-4.411363528	-3.604650771
-4.608687881	-3.142443548	-2.190738475	-0.745963444	0.461480082
-3.515867638	-1.708471697	-4.732212166	-3.237285529	-3.711705969
-0.393949045	-2.038717834	1.51788889	-3.35846191	-1.763772194
-2.238138516	-3.210985791	-4.948326517	-4.692230754	-3.917401873
-2.238138516	-3.069338637	-4.452830656	-4.230094787	-5.223851196
-2.238138516	-3.602332149	-3.904199662	-0.586360553	-5.744894068
-2.238138516	-5.843884226	-4.877873733	-3.166748364	-2.423645252
-3.782967993	-2.473980977	-2.075611108	-4.932047783	-4.545882878
-5.116811833	-3.88177747	-2.075611108	-4.804049599	-3.794330819
-4.003766977	-5.074606227	-2.075611108	-4.167986242	-2.797472831
-4.372618757	-1.768538905	-2.075611108	-2.768797242	-4.5379143
-2.671269188	-4.048654285	-4.339294003	-4.699662532	-4.283532369
-5.256485986	-2.220642463	-5.107153212	-3.892033376	-4.283532369
-4.86048602	0.271017959	-2.214914256	-4.072572262	-4.283532369
-4.702351254	-3.751288477	-3.834326721	-4.510023772	-4.283532369
-2.252425834	-4.538113274	-4.878819933	-5.026866342	-2.789261989
-2.496188763	-5.083470507	-5.635371508	-2.868727628	2.034947902
-4.967718997	-2.590295133	-4.648839785	-3.001662901	1.077377925
-2.317936806	-3.351562122	-4.209796088	-4.128564276	-0.925736648
-3.222172095	-4.489901704	-5.569744129	-4.128564276	-5.638199514
-6.174592281	-4.177896335	-5.217296558	-4.128564276	-2.711887677
-5.500022683	-2.544063248	-4.445932609	-4.128564276	-4.159568798
-2.831870103	-4.518964799	-4.859027831	-4.732531042	-0.856462208
-5.795031084	-4.886971833	-2.737183716	-4.894383213	1.163987901
-2.375705099	-2.957889741	-0.90561842	-4.894383213	0.001050683
-4.501062137	-4.827807223	-5.083317989	-4.894383213	-3.535486837
-2.494481773	-3.201932354	-4.261549321	-4.894383213	-5.150503821
-3.027109304	-2.599395381	-4.261549321	-3.930739907	-1.661441793
-4.359072511	1.547817568	-4.261549321	-4.894492732	-2.810199169
-1.032266462	-5.264202306	-4.261549321	-0.615083043	-3.410772252
-1.032266462	-4.919525501	-4.004138383	-5.332115879	-2.455274173
-1.032266462	-4.786592298	-5.413664944	-3.204507949	-4.459606279
-1.032266462	-4.786592298	-0.245709626	-3.56142817	-4.189672827
-4.007296724	-4.786592298	-1.794702234	-4.274729317	-4.535526466
-5.290900749	-4.786592298	-1.713116675	-2.849195926	-4.811133552
-1.578160693	-3.923624825	-5.702862495	-4.116145618	-1.453747468
-1.861625195	-4.793739634	-3.947570146	-4.236502816	-4.195718552
-2.600293205	-3.476458522	-2.19439145	-0.732673083	-5.422048386
-4.855859018	-6.047648518	-4.900644278	-1.604992529	-5.422048386
-4.268616041	-5.143629946	0.947370246	-3.954967739	-5.422048386
-2.933656306	-5.058112533	-4.575619214	-3.61509775	-5.422048386
-2.933656306	-4.611068095	-4.28332132	-0.958042094	-1.594226193
-2.933656306	-5.662665065	-1.014746768	-0.574346919	-2.316434071
-2.933656306	-3.630973583	-4.554305879	-3.920460013	-3.410038178
-4.829114734	-2.002765487	-4.80932697	-2.339425278	-3.967319089
-4.393506851	1.005679064	-6.087803215	-2.48010919	-2.37289856
-2.369062838	-3.629079154	-5.304371759	0.203704642	-5.006294423
-1.840561526	-4.692103559	-4.375666511	-4.004017084	-4.025779709
-2.025733816	-1.481802855	-3.050550329	-5.031251802	-3.372367352
-0.866388784	-3.982348904	-4.135237795	-2.507438314	-3.587535265
-0.107337471	-4.130595794	-2.424166761	-1.244908996	-2.071449614
-0.267274606	-0.720119509	-1.82905335	-3.072467093	-5.336985847
-3.635759512	-4.11725863	-4.784427491	-3.284697466	-2.07922084
-1.851291467	1.322475667	-4.849324525	-4.488561373	-4.955646316
-4.386437304	-0.602726557	-4.040966071	-1.973607115	-0.168606815
-4.964991373	-2.746630532	-1.202673293	-4.984158728	-4.372571643
0.259677578	-5.885146008	-4.495006312	-3.425737996	-4.369998411
-1.844885874	-3.069682196	-4.717958351	-2.146533808	-4.87227457
-6.629876232	-3.069682196	-3.899215971	-4.178388542	-4.230930817
-5.123628356	-3.069682196	0.279389128	-3.058079201	-2.035656204
-3.134238394	-3.069682196	-4.809929931	-1.25017484	-5.964160871
-2.930605184	-3.131184156	-2.740128849	0.138702861	-3.110049556
-2.799301433	-1.027981971	-2.146542534	-2.4836262	-4.868219637
-3.740664896	-2.73806471	-1.884510568	-4.351374409	-5.401243886
-3.462043821	-5.801937135	-5.399278708	-4.425461103	-1.248060493
-5.158690287	-3.064832805	-4.505585929	-6.177278545	-5.311719273
-4.647095506	-4.221869953	-1.801655557	-2.088552113	-6.589978883
-2.890677391	-4.332814483	-6.261629619	-4.334387117	-2.809101205
-1.057433586	-4.936375405	-3.597614134	-4.241161297	-4.928886735
-0.787038461	0.186775536	-6.096738301	-2.639809881	-4.370812116
-4.346437846	-0.792302799	0.531703936	-4.95595093	-4.064404847
-5.021146717	-3.060933051	0.746611788	-5.006309245	-4.554626777
-4.076728202	-4.053064108	1.174412582	-2.717997418	-2.714629129
-5.665711687	-3.765667725	-4.35428031	-5.805062439	-4.182791896
-3.320748123	-3.663316149	-4.4488642	-2.605932772	-2.863722483
0.015637475	-0.92946964	-4.191483277	-5.5648073	-4.429024231
-3.349048548	-4.905180177	-4.191483277	-3.218671546	-3.940738331
-2.509312368	-1.361302506	-4.191483277	-3.828134618	-5.588743173
-4.734034301	-0.519511157	-4.191483277	-5.451748065	-6.088468641
-4.796670327	1.596377237	1.434307817	-4.927798154	-3.852843342
-3.004408994	-3.858249726	-2.890891339	-5.928582273	-4.151192829
-5.820090796	-4.07481593	-2.7781012	-4.291813174	-4.440508012
-4.086286861	-5.20018983	0.050004796	-5.511169237	-4.32919572
-3.022606839	1.930251513	-2.66405245	-4.003713041	-3.419597586
-4.842974177	-1.721447451	-4.792394794	-4.003713041	-2.444797273
-3.249814955	0.547018557	-4.792394794	-4.003713041	-4.99575324
-5.550606215	-5.309532029	-4.792394794	-4.003713041	-5.658422139
-4.840632555	-3.965944725	-4.792394794	-1.491962678	-3.692191303
-2.524682256	-0.785641499	-1.279089655	-2.86813074	-5.240177233
-1.057516981	0.342887253	-3.968089448	-3.962795232	0.289119064
-3.13999799	-4.469272948	-1.291361103	-2.412465297	-4.640440405
0.37860092	-4.764074076	-3.798859786	-1.718888258	-3.547843132
1.244516606	-0.858033599	-2.462777253	-3.164126723	-3.547843132
1.244516606	-6.280034676	-5.094477091	-4.598916762	-3.547843132
1.244516606	-4.53673456	-5.226984763	-3.60038269	-3.547843132
1.244516606	0.63391914	-4.113463506	-5.777779443	-1.245198359
-4.749124577	-4.835190842	-4.837829608	-5.190016768	-6.993404728
-5.211960647	-3.488085754	0.28662729	-3.09314693	-5.259273161
-3.765486609	-2.269901217	-5.048373269	-4.268261157	-5.259273161
-0.305358014	-5.65702137	-4.062793456	-4.121193372	-5.259273161
0.484077193	-5.079603122	-3.815235392	-2.765169831	-5.259273161
-3.873284342	1.612048577	-5.300638858	-4.831307224	-3.848336962
-3.871186917	-0.645265075	-3.368694188	-2.278548619	-3.56345881
-5.332071221	-4.393169471	-4.664550576	0.265010803	-3.56345881
-1.527754098	-1.093625366	-2.780362609	-6.85788765	-3.56345881
-1.132882812	-5.077782021	-5.122871466	-3.155198696	-3.56345881
-0.601449603	-3.320357362	-4.699938035	-4.765812724	-5.62409291
-5.484973078	-3.62562454	0.925284278	-5.106931645	-5.116541241
1.954407651	-5.409473953	-5.524439702	-0.94550876	-4.414149906
-5.78734375	-5.005042173	-4.167048069	-4.884324211	-3.909363778
-3.85741291	-3.602596084	-3.361145753	-3.961573779	-3.918525429
-4.603004465	-4.494229679	-5.509486119	-5.142497838	-4.879918972
-0.555083384	-5.556566042	-2.169479768	-3.060136889	-4.205403435
-3.040067382	-4.587031724	-4.278284133	-3.041089729	-4.479064079
-4.12423839	-2.848458987	-4.939908927	-4.194097699	-4.363175242
-4.212749722	-3.658024772	-4.394242386	-4.128602873	-4.904576987
-4.821278175	-0.786085304	-4.898281437	-5.116904677	-2.397482086
-4.749162863	-1.462076069	-1.689206074	-4.891019752	-4.977767059
0.995274716	-1.719666899	-3.161813308	-4.507180783	-2.156042233
-1.368177315	-2.798302282	-2.828889528	-2.032120107	-5.425602967
-4.848345045	-4.073455269	-5.22556779	-5.590502781	-4.431790128
-4.118773571	1.794695268	-4.696010468	-4.130548387	0.327806112
-3.275648186	-4.386728158	-5.380754805	-6.275788859	-4.601313827
-4.734466415	-2.765071798	-5.269336927	-4.265769928	-2.211621698
-6.060747837	-1.5083324	-3.043318416	-3.626042525	-3.562126979
-5.376982705	-3.147685386	-4.970727517	-4.942088921	-4.418419343
-5.550592511	-5.668526275	-4.239854623	-5.624390555	-3.461685883
-1.238526999	-2.793701913	-0.988968552	-2.913407244	-5.058183399
-2.624632565	-4.52688541	-3.817103643	-4.108612085	-2.374738781
-1.63043684	-4.603305714	-4.26358561	-3.755799537	-4.000243199
-5.09847927	-1.643087569	-3.939935969	-5.973955406	-3.517624627
-2.655269241	0.159734517	-4.306115286	-0.645071384	-4.153516399
-5.549417342	-4.988182839	-2.276895069	-5.396066261	-4.092628639
-3.724160622	-5.016098296	-4.411336922	-2.988185464	-4.745965188
-3.848106407	-5.016098296	-5.222820814	-4.32230451	-6.239562599
-5.537716382	-5.016098296	-4.446904084	-5.016564918	-5.001870118
-3.436142087	-5.016098296	-5.051447714	1.358717736	-4.844181974
-3.998859395	-1.784874613	0.22857373	-5.815880953	-4.844181974
-4.553734759	-4.812787176	-1.029707802	-4.394268823	-4.844181974
-4.588784158	-4.602074151	-3.189613446	-5.743342667	-4.844181974
-4.853982502	-4.105042049	-2.996334856	-4.820628403	-5.728431167
-5.560282333	-4.804160294	-3.793647098	-3.911887277	-5.796676188
-5.560282333	-2.669728037	-5.457290781	-2.730474661	-5.320466246
-5.560282333	-2.20882288	-4.143696648	-3.923256178	-4.903738361
-5.560282333	-3.874228184	-4.143696648	-3.20350757	-4.295218129
-3.764451125	-2.245688594	-4.143696648	-5.347294657	-3.437905971
-4.184970358	-4.85943186	-4.143696648	-6.610776162	-3.437905971
-4.604431871	-2.863797711	-4.667958829	-5.778457083	-3.437905971
-2.443208854	-4.697851657	-0.531909537	-2.936638739	-3.437905971
-5.655330016	-2.255677018	-3.520898548	-6.12476162	-4.991124612
-2.610672139	-2.436543285	-4.904198059	-4.489808675	-5.089854456
-4.63512221	-4.032318017	-4.522259244	-3.312470666	-2.399930537
-3.150469306	-4.895570931	-4.587546841	-4.925495454	-6.000228985
-1.044450588	-5.192560958	0.736699842	-3.337973436	-1.809504642
-1.088693373	-4.174151621	-2.417504293	-3.421067614	0.440978152
-3.679500436	-3.864097131	-5.03016635	-4.519395089	-1.610879102
-2.79012953	-5.21134642	-4.209531902	-2.979344451	-3.794378717
-2.950703615	-3.286595563	-3.826998145	-4.419654479	-4.389488051
-3.373434066	-6.608735313	0.082786037	-2.999966227	-4.389488051
-4.584789481	-4.440485685	-2.097437192	-3.967341174	-4.389488051
-4.385059821	-3.200817958	-4.511846355	-1.011205614	-4.389488051
-1.707382453	-2.817854975	-5.793766351	-1.165186413	-4.916820961
-4.556070776	-5.025044198	-3.255742898	-2.473891746	-2.595103535
-3.707729987	-0.819495442	-5.439958827	-2.723126894	-4.496301955
-4.932244257	-5.598179755	-5.04927193	-5.689141471	-3.690705014
-2.69006517	-4.470474728	-1.367521704	-4.495526065	-1.906920542
-4.398998188	-4.373030711	-4.257472785	-5.006642038	-4.603516669
-4.402693913	-5.831982736	-5.694096719	-4.253166083	-0.743951537
-4.968083221	-4.100449568	-4.238975073	-3.136761512	-0.28530296
-5.260569138	-2.950261132	-4.238975073	-3.754793358	1.114258404
-4.01514819	-5.256635554	-4.238975073	-3.45791524	-4.31968721
-4.098197459	-3.677343972	-4.238975073	-3.133081626	1.726052981
-3.594738905	-4.52631579	-3.891892453	-2.723987273	2.498426571
-3.469143331	-3.60869814	0.419208202	-3.764583493	-3.094442811
-1.717134303	-5.142238418	-0.881841814	-3.829797764	-4.093357021
-3.65751003	-5.133699489	-3.673510955	-4.900490718	-4.054946843
-5.3762178	-4.029626242	-3.258518209	-4.900490718	-2.50543165
-4.665616791	-4.746447514	-3.350741818	-4.900490718	-3.67417166
-2.74067653	-4.476063552	-2.604345163	-4.900490718	-5.814079307
-0.723386778	-0.286823287	-3.988802891	-4.830582756	-4.411855127
-4.943462541	-4.478366205	-4.719589559	-4.69118404	-3.999290057
-2.787874886	-3.791514916	-3.243051219	-5.668252706	-4.433640263
-0.334303452	-4.53318012	-3.590039531	-4.911847727	-1.734413126
1.593207488	-4.138980222	-2.735163195	-6.003647562	-4.665508505
-4.763882643	-4.775616343	-5.322011424	-1.543736285	-0.603118292
1.743125453	-1.723261454	-3.669160297	-5.0305379	-4.721199042
1.340846909	-4.887559102	-5.848576382	-1.035379864	-5.491692566
2.036275435	-4.676876318	-4.888323658	-2.085497249	-2.8831798
0.815781148	-6.619262953	-3.405171603	-3.823441673	-3.279623708
-3.311955628	-6.152664578	-5.481919199	-5.176210564	-3.714044292
-4.371173897	-3.821348102	-3.97645707	-4.799675097	-2.318176746
-4.371173897	-4.268672457	-1.731380632	-5.799468268	-4.742550993
-4.371173897	-3.647755238	-4.958006523	-4.479363255	-2.849852234
-4.371173897	-2.094811015	-2.848473747	-4.814781605	-4.931677915
-1.199905827	-3.30293706	-3.955101185	-4.391400568	-5.712884777
-5.303890522	-0.200366808	-3.454081265	-3.624653911	-2.782652253
-0.491157469	-4.909482499	-3.51107109	0.111640497	-2.810377034
-4.375065332	-4.607768155	-3.287173833	-4.843849037	-5.209573551
-2.985782998	-3.76543139	-1.528864996	-5.264890318	-3.889517238
-5.004980192	-3.951137873	-3.404606787	-4.371350775	-2.869358942
-4.794259626	-2.829838978	-1.88540318	-2.705042916	-2.869358942
-3.554238813	-4.860472385	-4.648732685	-1.662310525	-2.869358942
-2.839777823	-2.587797815	1.586886017	-1.662310525	-2.869358942
-4.39843265	-4.934401975	0.44643414	-1.662310525	-4.079689121
-2.302370586	-2.726788667	-3.874593836	-1.662310525	-4.79861348
-0.382994832	-3.736745546	-1.894757463	-6.005315798	-6.015233543
-5.104187156	-3.704702466	-4.482052888	-2.744919648	-3.288401519
-0.772223504	-0.303639048	-3.272101581	-4.052176863	-4.598508796
-5.045672084	-4.030322077	0.427409193	-4.334531319	-3.855214097
-4.032573349	-2.755493839	-4.855058593	-4.647064042	-5.393929609
-4.669280496	-4.795947456	-4.052130539	-3.888407146	-4.181116423
0.64132931	-4.761829091	-4.385601468	-3.801327239	-4.431216112
-3.431074147	-4.230181509	-5.283104796	-2.417122448	-3.787236318
-6.063585013	-3.594032342	-4.867292141	-4.055335375	-4.341344032
-3.51047086	-3.114725906	-2.702802416	-3.744709699	-1.362569083
-3.796543868	-6.004009777	0.858093305	-3.144306183	-4.927911093
-5.993878991	-3.254207066	-5.404763142	0.788599136	-5.075812732
-4.715006094	-5.377673629	-1.251431854	-1.859146433	-3.505784172
-4.245276885	-4.704425357	-2.255655169	-3.411351262	-4.91393487
-4.345822135	-2.022466688	-1.619960258	-0.227930409	-3.893541668
-5.145747637	1.423975947	-5.152075118	-3.639941586	-4.522716117
-2.190718368	1.088663417	-3.008882534	-3.739503898	-2.769131268
-5.81073855	-4.066853534	-1.82249267	-2.22548068	-5.865699933
-5.666737183	-3.730672163	-4.816326247	-5.464283355	-3.696750321
-1.138681197	-4.683249827	-1.77674052	-0.586849354	-5.566322939
-2.307734542	-4.771204696	-4.149131045	-3.55602199	-3.818757928
-4.489141757	-5.094042606	-4.030747141	-3.260169016	-5.41217428
-2.425248655	-3.015007829	-4.745334028	-3.419013335	-4.470724021
-4.716801218	-3.908380397	-3.359419006	-2.812588087	-1.827168686
-2.761329571	-4.553649635	-0.174137371	-2.812588087	-4.710016058
-3.802000227	-4.434042917	-1.384704288	-2.812588087	0.14819955
-5.319664043	-3.705580583	-4.662442933	-2.812588087	-4.882774345
-1.877120512	-5.178585579	-4.747990771	0.629539345	-5.815657551
-5.739329481	-4.675974186	-1.963687282	-2.229283775	-3.884250294
-0.218670541	-3.077020233	-3.96242003	-4.943270763	-1.119603631
0.091843539	-4.531194199	-3.95643131	-2.480280842	-3.747902812
0.508557737	-5.708341875	-3.95643131	-4.029740673	0.709221486
-3.751575451	-6.12502527	-3.95643131	-6.36495225	-0.649713505
-3.183884678	-5.285099515	-3.95643131	-5.147303462	-1.392821262
-3.167765148	-6.8203963	-5.335054089	-5.147303462	-3.860517486
-6.035529533	-6.615792724	-4.741339308	-5.147303462	-3.040146768
-3.573488892	-0.963878882	-5.128642833	-5.147303462	-2.63724103
-3.87811051	-4.990508512	-4.329797136	-5.415305668	-4.456047877
-4.630161506	-4.048695184	-5.119563914	-1.555608666	-2.09938491
0.183091404	-3.326033148	-2.094183969	-4.757273149	-3.717276004
-3.062163115	-2.034928515	-3.023771404	2.817373061	-3.522364206
-4.208431797	-3.425863404	0.471556622	-3.423422273	-6.116286482
-5.96461715	-3.48107541	-4.864190374	-2.116749943	-4.542683862
-5.625958788	-4.718580123	-5.527353194	-5.097305357	-4.542683862
-4.732446926	-2.45936541	-3.005003234	-4.798077616	-4.542683862
-3.409754411	-4.43520442	-4.500364517	-0.281531451	-4.542683862
-2.325747319	-3.635666879	-4.148516933	-3.204347276	-4.048974271
-0.792367934	-3.635666879	-3.080949402	-4.18254049	-0.304589411
-4.717877224	-3.635666879	-6.50644024	-4.300688495	-3.65513642
-4.335814839	-3.635666879	-5.645530857	-3.4876119	-2.027179582
-2.054765326	-5.719267269	-6.089511419	-3.555597048	-0.746399571
-5.91023756	-5.186423013	-1.293478819	-5.177421911	-1.60734777
-0.639453554	-5.186423013	-4.875879951	-4.171061993	-5.380314542
-4.040257463	-5.186423013	-2.647216786	-3.320354197	-7.402228803
-3.402947197	-5.186423013	-2.647216786	-3.885358161	-2.293340754
-5.118059859	-3.528152072	-2.647216786	1.103478136	-3.032355616
-1.957677908	-5.680766943	-2.647216786	-0.890282542	-4.058022115
-5.244938286	-3.47710867	-0.425375704	0.334121362	0.938099687
1.607209857	-3.903955471	-2.419714431	-4.410960075	-5.55029397
-4.2682422	-5.060892627	0.550015185	0.663927412	-3.684912001
-1.671958789	-0.339027933	-5.027625339	-3.384921358	-5.531776099
-3.991436522	-2.633238592	-4.1148479	0.721360917	-1.377975311
1.412180938	-2.633238592	-4.40797841	0.057855969	-5.812070096
-5.101408803	-2.633238592	1.224677232	-2.234280693	-2.453769285
-3.421895431	-2.633238592	-2.25934672	-5.593949478	-3.018199357
-3.670695008	-5.396449117	-5.876935007	-3.847609631	-3.018199357
-2.805718143	0.254402403	-4.156703027	-3.966769242	-3.018199357
-3.43652181	-5.534801662	-1.740275849	-3.622947253	-3.018199357
-3.924526216	1.859232105	-5.366800367	-5.123162977	-4.017842974
-3.820905767	-4.445426592	-3.333133994	-2.92442325	-3.986017931
-2.686666207	-4.512963597	-4.918087572	-4.40314337	-3.833018004
-5.098666598	-2.702052787	-5.005656437	-4.000716868	-4.761390035
-4.093102883	-4.860833868	-1.334582201	-3.354633681	-5.944703598
-2.952270003	-4.939370018	-5.158758883	-5.360971367	-5.567575195
0.419884906	-5.089365322	-4.926469229	-3.794204233	-5.009552665
-4.038878085	-4.410393833	-5.833306528	-4.259025855	-3.709344621
-4.655437688	-5.968838984	-3.859620987	-4.234581436	-3.709344621
-2.897512035	-4.228604322	-0.38238178	-5.184898998	-3.709344621
-4.344483372	-4.026132226	-3.953541219	-4.825413208	-3.709344621
-3.906278796	-2.627147618	-3.953541219	-2.463865276	0.286296456
-5.994855362	-4.147238295	-3.953541219	-2.780845449	1.225903637
-6.193165172	-4.367724309	-3.953541219	-3.202387033	-4.040848183
-5.135234661	-4.685304696	-0.946189075	-5.650488285	-3.704175154
-3.551607052	-1.929733229	-4.350721389	-3.466665462	-4.060739591
-2.869667401	-0.706239481	-4.350721389	-3.878839934	-5.771933435
-2.531373024	-3.444929828	-4.350721389	-4.519873197	-4.552940596
-4.505172488	1.477341091	-4.350721389	-2.853454597	1.128351173
-4.449518314	2.430463475	-4.659549999	-4.441431155	-5.449323302
-0.624648134	-4.130560818	0.763450186	-2.816632437	1.367085332
-0.975981397	-2.833157893	-0.900230053	-3.999787485	-3.254359712
-4.603418117	0.102897883	-2.618654562	-2.3076229	-4.23036799
0.233258691	-5.029342546	-4.012971747	-4.866334824	-0.705179187
-1.840102583	-2.577968955	-4.123568822	-0.706229088	-5.015492036
-0.023725853	-4.32867517	-3.051385783	-4.439700977	-3.947924326
-2.553889758	-5.523665842	-5.312093505	-4.34615128	-0.041070794
-1.747380762	-4.267501313	-4.696581324	-1.602021021	-6.20499038
-1.253183318	-1.034256683	-4.177634994	0.785430068	-5.29432589
-4.881896505	-4.840135676	-3.086969429	-2.50780243	-4.619024446
-2.724701228	-5.244740399	-2.477711355	-4.197964265	-3.219258956
-2.724701228	-4.011652957	-1.07727699	-4.474819603	-3.271521265
-2.724701228	-4.752258924	-4.661291556	-5.005632744	-4.546431579
-2.724701228	-5.084201183	-3.072616821	-5.208153593	-6.076662009
2.648117203	-2.498207416	-2.807892656	-4.865322989	-3.689407237
1.477011411	0.819519079	-6.104365706	-1.290683375	-3.147111704
0.129517544	-4.914704615	-3.115040806	-5.88922571	-3.523002581
1.65617864	-5.252888921	-0.780191862	-2.258773115	-3.717424883
0.021850209	-1.873017938	-5.049763343	-1.829446601	-4.219702666
-2.606966143	-2.065768264	-5.29453906	-3.708430516	-3.621527083
-5.118836592	-3.797349973	-4.259962937	-3.447722498	-3.763507654
-0.468995924	-5.190824887	-4.876585676	-6.087890067	-4.851316386
-1.899059861	-4.509927712	-2.965490551	-5.699270994	-6.084274316
-3.897196706	-4.18276349	-5.10053988	-2.342971586	-4.431657361
-4.99349754	-5.230593866	-0.625654351	-2.279436591	-4.872285914
-3.705336368	-4.178826901	-2.702371813	-3.263177492	-3.495939421
-4.43863975	-4.213469317	-4.104890856	-4.949807293	-4.875868231
-3.37206651	-4.197057098	-4.555906336	-4.730632934	-4.049976719
-2.132101598	-4.130348651	-2.946991374	-6.801289021	-1.608147381
-4.449146007	-3.357104229	-4.494447035	-4.726591075	-5.267669477
-1.410875252	-5.706982985	-5.395995618	-5.958461508	1.581158017
0.026639125	-2.435897555	-2.952253827	-3.025202655	-4.439967114
-4.05264878	0.928722536	-3.009993699	-0.64043011	-4.439967114
-0.385433298	-2.823533704	-3.872791505	-1.932136	-4.439967114
-0.385433298	-4.479834606	-3.237782838	-3.397572315	-4.439967114
-0.385433298	-3.360551157	-6.138184103	-4.03282932	-2.488984034
-0.385433298	-5.675918812	0.690975232	-3.378224674	-5.23966745
-4.34523128	-4.733878633	-4.677963627	-5.504761824	-3.917047307
-3.407780072	-4.67805322	-3.598307812	-4.699835339	-5.491462801
0.319929308	-4.439095411	-4.282184033	-3.755901402	-4.761625754
-1.280781726	-3.939178863	-3.512927122	-3.478812415	-4.203925846
-4.34263411	-1.409432142	-5.797631172	-3.345163931	-4.203925846
-2.822636924	-4.537809903	-5.233308728	-6.210971491	-4.203925846
-4.322499922	-3.141757927	-5.600666273	-3.173578162	-4.203925846
-5.023950139	-2.198708516	-4.059640369	-2.93443747	-4.290240781
-6.069289424	-4.596539779	-4.772613104	-4.923307333	-4.50886673
-0.820130367	-1.079976753	-4.517344665	-4.306655257	-5.275757098
-4.769729964	1.670828041	-4.755199979	-2.954306265	-3.02795174
-3.600397961	-3.551043444	-3.461505521	-4.350726003	-2.930776083
-4.561377186	-3.994414012	-4.999865036	-4.359254886	-4.658605476
-6.979658471	-3.544864355	-4.932526056	-5.327290669	-5.517892053
-5.566499891	-4.377507165	-2.084599832	-5.000125253	-5.114711565
-1.946063987	-2.070543071	1.143784605	-4.214565771	-3.792649809
-3.550334583	-2.807262785	-4.686046187	-4.990020797	-4.048357383
-1.462619409	-4.337755356	-3.262859343	-5.080643949	-4.39355292
-5.201174523	-4.276801826	-3.661665556	-5.581939253	-4.112315793
-4.691645316	-3.889702976	-6.009462767	1.200090364	-3.006728682
-3.884194146	-4.252159191	-5.434856055	-3.290271233	-3.95952729
-4.980095329	-5.385242192	-4.56729163	-4.522715588	-4.550187093
-5.727844941	-1.813861208	-4.515559568	-2.561373731	-3.650225452
-3.690110123	-4.571403599	1.398132584	-2.959051585	-5.024319762
-4.048080223	-0.653863194	0.721974487	-5.176478853	-3.868582646
-4.633044597	-5.007660832	-4.505514475	-2.520851772	-4.781242357
-3.814564537	-5.027091639	-4.907115024	-3.060919455	-1.92378208
-1.549586481	-4.340958345	-2.058492157	-3.879006808	-4.41802847
-1.549586481	-2.558002323	-5.820326147	-3.935763812	-5.389025233
-1.549586481	-4.326870732	-5.258727132	-5.205170203	-5.868409484
-1.549586481	-5.78139304	-4.482021212	-0.920253336	-3.674144727
-4.720527048	-5.78139304	1.21932964	-5.196151051	-2.714519795
-2.164622444	-5.78139304	1.714087513	-4.804284496	-6.484069119
-0.172539066	-5.78139304	-3.662996215	-2.244559651	-4.526743477
0.361314175	-5.447295076	-4.692458383	-1.896931538	-6.224864001
-1.091688251	-3.138956829	-2.88990764	-1.896931538	-2.330332244
-2.668413028	2.539581279	-4.429479442	-1.896931538	-1.696920688
-3.541560918	-3.902892163	0.402585249	-1.896931538	-3.361820687
-5.867960156	-3.578073362	-2.999393655	-0.099193487	-3.361820687
-5.87101101	-5.294720885	0.833070881	-5.491759332	-3.361820687
-5.901376089	-5.806508562	-5.6490088	-3.729660214	-3.361820687
-5.187525766	-4.682974995	-4.277734771	-5.116786573	-2.008422445
-4.680945822	-5.571536403	-5.208439544	1.882694452	-1.881259713
-5.37189194	-3.802772133	-3.879024976	-3.062064247	-2.166038345
-3.077156288	0.056570105	-3.765635374	0.2952031	-4.48152516
-4.329490162	-4.562891026	-3.574233967	-5.295089936	-3.00099805
-3.884345152	-0.78237667	-3.59935429	-4.619268403	-2.284033489
-5.91597768	-4.661680017	-2.330804072	-2.543103212	-1.995416013
-2.290114185	-3.259977369	-4.519046712	2.192327858	-2.461963294
-5.084426851	-4.650454956	-4.089873917	-3.43177634	-6.672967256
-3.026151586	-4.650454956	-4.089873917	0.443519231	-0.172480697
-5.879821719	-4.650454956	-4.089873917	-6.518656996	-4.790910507
-4.550257974	-4.650454956	-4.089873917	-2.989600657	-4.484119972
-3.420022988	-4.864064314	-4.80568614	-1.126617233	-4.111693332
-4.004826105	-3.946486784	-3.501417611	-3.608519045	-4.068591791
-4.676596777	-3.946486784	0.909578698	-4.238153173	-4.657212136
-3.13495241	-3.946486784	-1.619550679	-3.147611157	-5.507189006
-0.571913049	-3.946486784	-3.088425611	0.248237766	-4.500884782
1.405035759	-2.717710295	-4.692695557	0.248237766	-1.096835009
-4.53774975	-4.490286113	-6.560946488	0.248237766	-3.003951222
0.294730262	-3.164498208	-4.42762294	0.248237766	-4.218561985
-5.511206321	-0.834227179	-4.309687598	-1.475746243	-4.414399889
-2.376623853	-4.641230809	-4.432061781	-5.267627149	-3.301958606
-4.506687899	-4.000903711	-4.295060975	-7.477594051	-4.396813373
-4.879236081	-2.425545873	-3.897808221	-1.674187218	-2.552100426
-3.434787195	-4.377577921	-4.456484412	1.46423543	-4.371290496
-4.809011111	-3.572035701	-4.928141211	-5.051214768	-5.574754288
-5.69088264	-3.280065391	-0.027087404	-2.351377355	-2.888364092
-5.867600476	1.799553124	-4.574219894	-4.338617591	-5.776548027
-6.156829785	-4.097374685	0.040152797	-2.07685766	-4.600958355
-0.1583852	-3.828296977	-1.748089147	-5.070777977	-3.53091023
-0.56888043	-2.045323208	-3.005061282	-2.742363219	-4.167053831
-4.561487962	-4.021430217	-3.005061282	-3.40631441	-5.038484082
-0.579636323	-5.193620813	-3.005061282	-4.646558361	-3.555784533
-2.407276861	-5.939577722	-3.005061282	-4.440968562	-3.909828448
-0.858007854	-3.827289164	-3.365474403	-4.350088753	-4.373432409
-2.749920359	-5.735852269	-4.00355582	-4.619286077	-2.84593225
-3.706785919	-5.833323114	-5.780687856	-4.886156209	-3.371640785
-5.16747452	-6.080783235	-2.402949634	-0.625524626	-4.606396195
-3.245617957	-3.133075605	-4.498906853	-3.873355676	-4.741505021
-1.939821175	-2.30407712	-0.562793131	-4.218677778	-4.954713437
-1.00701462	-0.839529609	-3.435704009	-3.860274669	-3.453518237
-2.40142323	-3.312114216	-1.358196488	-5.458825973	-5.603167297
-2.25870012	0.822358949	-1.358196488	-4.491384583	-0.854970415
-1.459216995	-3.688426924	-1.358196488	-2.158151037	-5.377201577
-5.79515536	-0.230731639	-1.358196488	-5.144615041	-1.875623459
-2.822065749	-5.375778228	-2.494896656	-3.251608987	-1.321271938
-5.22136765	-5.979180204	-2.502084659	-0.95627348	-3.878457015
2.282097987	-5.856944498	-5.465927108	-2.714130231	-3.878457015
-3.896294377	-4.245664336	-3.964384833	-2.633885244	-3.878457015
-5.336123795	-3.981801111	-3.033840674	-5.37929591	-3.878457015
-5.336123795	-4.239509595	-3.230478347	-3.735809571	-3.082201645
-5.336123795	-5.531018492	-4.246032535	-3.118150098	-2.501888216
-5.336123795	-3.759422336	-6.079950556	-2.680227081	-2.01384005
-4.770851874	-4.35071711	-3.419415268	-2.932252614	-0.231541508
-5.745428499	-3.999569232	-4.523888282	-5.231493432	-4.695736501
-1.999219524	-3.097238642	-3.974055977	-6.319441417	-4.317770159
-4.599950246	-2.499799862	-1.13859853	-2.436218709	-4.252393488
-1.264710058	-4.27595274	-2.814652714	-5.699776024	-4.161512332
-4.889363787	-4.514449135	-1.885967204	-5.055591455	-5.01704672
-0.795141233	-4.226092228	-5.627910851	-4.458912369	-4.293372219
-1.144872674	-3.097136748	-4.099605615	-1.170721969	-4.293372219
1.337809647	-3.318895069	-3.389095589	-0.416972565	-4.293372219
-2.988750536	-1.895688653	-1.818102075	-2.146498837	-4.293372219
-5.708898428	-3.686071711	-4.685400156	-5.427352115	-3.767761424
-5.155840955	-2.402519428	-4.685400156	-4.131778266	-4.285592993
-4.500872986	-4.338631698	-4.685400156	-4.955638857	-0.467689512
-3.235680302	-3.585892052	-4.685400156	-3.168055961	-4.623362638
0.320374598	-5.002662079	0.658221799	-3.087674587	-3.321721417
-2.904574094	1.066883026	-4.164329526	-4.610601753	-2.298153817
-3.945267097	-4.920546819	-5.084520584	-3.557585096	0.678169335
-5.404223235	-3.847217153	-2.226177709	-3.708583158	-4.828460184
-1.639418538	-4.778426781	-1.640672575	-4.319523257	-4.597355047
-4.355921816	-5.628492929	-6.041145901	-2.259734968	-1.829711078
-4.273728235	-5.053804752	-4.805123087	-5.546386451	-4.848763181
-3.977043483	-3.531444028	-4.593535447	-1.643299036	-4.473153225
-3.977043483	-4.169605475	-4.364234784	-6.508997389	1.139255663
-3.977043483	-3.24286378	-0.419219033	-5.080297615	-3.122937765
-3.977043483	-3.078688159	-3.58568883	-1.975979582	-4.476929811
-4.917038606	-3.692048717	-4.095945643	-1.762125909	-4.588378005
-1.51589819	-4.086337328	-1.69904562	-3.139588276	-2.424538826
-2.653916792	-4.525056769	-4.05331939	-5.053692499	-1.094358186
-2.197036801	-2.965217135	-1.163400503	-3.073424031	-4.385658126
-1.58114489	-4.854613303	-4.4938614	-4.480515506	-3.629095107
-2.78026995	-4.805331767	-3.255116801	-5.834599979	-1.582273719
-5.329243219	-4.867572101	-4.753392752	-3.741481215	-4.581924502
-0.953573569	-3.993132311	-4.685126626	-3.850603235	-2.680404602
-3.821969168	-0.639080798	-1.457527596	-5.390434791	-4.683525504
1.141542341	0.052801594	-4.86019213	-5.125344904	-3.812008203
-2.292215807	-3.890591216	-0.797616704	-5.025324501	-0.542595526
-4.429588459	-3.890591216	-3.643441315	-4.97398039	-0.453824992
-5.239247696	-3.890591216	-3.766522471	-5.014264885	-4.608784661
-4.036569648	-3.890591216	-4.496017303	-2.451083601	-5.120173142
-4.280005679	-5.325038849	-4.316819221	1.432448805	-3.972843314
-3.33760589	-4.168713684	-5.416820658	-0.219760304	-3.992634195
-3.095415627	-5.39517985	-3.84774868	-4.021819983	-5.979505835
-3.898800436	-0.672468233	0.339391879	-6.086744583	-6.344256069
-5.433628422	-4.699814524	-0.075775678	-4.610166445	-5.372273895
-4.507760957	-5.695448863	0.400522187	-4.759566034	-3.201410413
-4.342938559	1.035695225	0.040452339	-5.137062332	-2.52548241
-3.712375587	-0.397102623	-2.400694341	-5.250960195	-4.069181352
-4.984028808	-5.202469246	-0.084448794	-1.092757388	-3.919690454
-2.720062932	-2.836985886	-1.612292908	-3.890478196	-5.107130917
-4.521513708	-4.977262024	-0.97600802	-4.171942219	-5.100207004
-4.84395827	-2.27896827	-5.223129323	-4.35898375	-3.989458115
-2.302864175	-3.35915924	0.7016093	-4.123331913	-3.262232432
-4.104010309	-4.444965648	1.024391752	-3.936191618	-3.463587324
-4.814457264	-4.444965648	-5.995482357	-4.101037947	-3.811930387
-5.302246182	-4.444965648	-4.003676769	-3.692640588	-5.332675518
-1.680862136	-4.444965648	-5.051520064	-5.026601961	-1.516246306
-3.333989745	-2.794790237	-4.462461155	-5.793465179	-0.7891506
0.748426859	-5.396329155	-4.315680515	-5.729625502	-2.700519533
-3.736781084	-2.759953835	-4.277344122	-5.980786566	-5.993925469
-0.60440334	-4.169949246	-0.934555773	-3.81600854	-2.775171897
-3.9497166	-4.502564059	-3.99856265	-1.993188913	-4.510721443
-0.425811279	-5.971416616	-4.640449883	-4.418247759	-3.820327334
-5.242044755	-4.975961685	-3.943476173	-4.642151356	-2.147860422
-4.13450789	-2.316275463	-4.478018556	-3.8946996	-3.421541949
0.987265547	-4.427569654	-0.708740215	-3.626585319	-4.277765368
-4.135402396	-4.641326593	-2.879850893	-3.626585319	-2.202056403
-2.406438867	-4.252773933	-1.575286594	-3.626585319	-1.296154999
1.479458697	-3.690574807	-4.577010809	-3.626585319	-4.323711343
-1.930363282	-5.157875768	-2.918142805	-4.258220511	-4.399219184
-1.38896131	-4.065411974	-5.183252507	-3.406407396	-4.399340757
-4.237131198	-5.401958565	-3.722292052	-4.35666348	-3.548773142
-2.352869591	-4.789162184	-5.522269637	-2.803854536	-5.397065441
-4.406213342	-3.222870995	1.703527525	-2.495173358	-3.855783767
-5.164086914	-3.222870995	-3.285111343	-3.494446717	-5.084103784
-3.988622714	-3.222870995	-1.151219342	-1.860077195	-3.944515348
-2.051780633	-3.222870995	1.197641104	-5.496864855	-4.554209318
-1.836165639	-4.546182651	-0.3240672	-4.232789174	-5.13502309
-4.111348314	-3.765150114	-1.024204676	-5.802043162	-4.582115744
-1.493030916	-5.318518396	-2.553708141	-4.595933638	-2.13930839
-5.577563575	-4.728461361	-1.864879118	-3.917746793	-5.006202575
-0.970271073	-4.794219374	-0.559777389	-2.792326688	-4.04203118
-3.751389453	-3.988453536	-5.69539797	-5.006634641	-2.259043881
-5.010735793	-3.988453536	-1.191779332	-6.141759106	-3.087875504
-3.747755063	-3.988453536	-5.423509413	-2.730412113	-4.027092676
-2.049030553	-3.988453536	-4.664354472	-5.531338154	-5.583188363
-3.931261028	-4.451032646	-5.59906278	-3.869991688	-3.570049879
-1.53416174	-5.137181637	-3.824164867	-1.846005224	-3.797740425
-1.53416174	-3.459143831	1.703137455	-5.301907831	1.036899777
-1.53416174	-1.679789742	1.703137455	-3.135571828	-0.254999656
-1.53416174	-4.457617379	1.703137455	-4.326646731	-2.502789837
-4.587670028	-3.010282222	1.703137455	-4.270723514	-2.596950265
-3.093986555	-5.588650089	-3.96976805	-6.528189917	-1.886290417
-5.176895303	-4.156685966	-4.502404356	-5.623620877	-4.451063924
-6.459314358	-4.113689491	-0.89185931	-4.393090148	-4.261267557
-1.833515296	-2.951173123	-4.877392406	-5.325125722	-2.769578731
-5.330590144	-3.530337336	-2.099487495	-4.039628636	-4.642983087
-6.539757627	-3.530337336	-4.384040991	-4.013971401	-4.866518869
-2.245019535	-3.530337336	-2.693775173	-0.475112302	-4.471870742
-4.061445866	-3.530337336	-4.529689056	-4.578331287	-0.39541457
-6.641635478	-5.2131191	-1.916852379	-5.362690318	-5.9600993
-3.377772196	-4.384179388	0.067760647	-2.187273292	-4.663192546
-4.72250592	-4.55562086	-2.142639366	-4.000539107	-3.830785872
-5.723699239	-5.234471184	-5.360275947	-4.349099407	-5.296237456
-4.248402943	-5.247212377	-2.329465636	-5.572100483	-5.296237456
-4.679565126	-5.247212377	-4.681988976	-4.067002711	-5.296237456
-4.260102215	-5.247212377	-3.69105898	-5.33988909	-5.296237456
-4.102357501	-5.247212377	-5.191843088	-2.50051903	-6.740442176
-2.567329435	-3.800367422	-5.076883295	-3.545287428	-3.425411771
-5.309767091	-4.286699692	-4.616387296	-4.47556707	-3.442538649
-4.477485728	-4.025857277	-0.524439308	-3.912767952	-4.059967293
-2.427785946	-4.891308912	-4.466521199	-4.640990032	-3.678389555
-4.414281748	-4.539367224	-4.592930276	-5.933604035	0.678604053
-4.462856611	0.394032014	-2.640849322	-4.695843111	-4.369212608
-3.212147203	-6.175040357	-2.466453473	-5.387117575	-5.641405979
-4.78109131	-4.22975037	-4.0200285	-4.009327243	-1.176187596
-3.206600389	-4.553109179	-4.810711813	-0.986748719	-4.752699856
-1.555268459	-3.537973716	-6.037973692	-3.965218427	-2.324050374
-5.229308252	-1.721064885	1.745674973	-1.590923173	-4.521964322
-4.671778397	-3.750583937	-2.639479059	-5.545514635	-4.190503869
-0.285043716	-3.872557487	-4.966590346	-4.273675337	-5.339257419
0.497581391	-5.191297618	-3.114690724	0.64464725	-5.649665866
-5.601223103	-3.467640358	-3.771443328	-4.058286782	-4.176961958
-3.689368872	-0.979576938	-4.411743268	-3.52433017	-4.421213383
-3.972794619	-4.487800036	-4.617104289	-4.435606335	-3.007370346
-5.412043715	-5.096579628	-4.291469604	0.198134896	-4.004444023
-3.811833227	1.384113325	-1.482750738	-2.279889804	-3.809522806
-1.867426962	0.525610964	-2.881101373	-6.30228466	-3.692423991
-1.867426962	-2.138809843	-6.33953136	-0.855437782	-4.831122478
-1.867426962	-4.67262736	-5.797164526	0.805941968	-4.336927689
-1.867426962	-2.744353603	-4.457199511	-4.701830619	-4.768984106
-5.19356824	-6.34353164	-0.684536221	-5.680861273	-3.557161789
-0.134945793	-4.277170224	-5.702637378	-5.042878478	-5.714069249
-4.853425002	-4.277170224	2.237796991	-4.487288662	-2.156926195
-2.778597417	-4.277170224	-0.477341142	-4.455641223	-5.370163281
-5.980723254	-4.277170224	0.725117482	-4.926550323	-5.321115354
-0.607097362	-4.775871935	-2.3608115	-0.453616885	-5.485229721
-5.751763116	-4.645990053	-5.677442646	-1.400481949	-4.607224253
-3.562502955	-0.598389098	1.368553325	-4.946327612	-3.427838185
-4.107409179	-5.108501074	-1.930483305	-3.467426126	-3.088418504
0.492601192	-2.526992427	-1.930483305	-3.075497999	-3.682291879
-5.438514041	-2.850922254	-1.930483305	-4.985753956	-6.33824957
-1.542210793	0.121706534	-1.930483305	-4.222592987	-3.755586623
-2.870696461	-5.923765527	-2.458124716	-5.308906872	-6.191923096
-4.375104804	-3.132643844	2.086636948	-1.507312162	-1.002906288
-1.111518881	-3.693660804	-3.387336269	-5.483623852	-4.439947068
-2.120068257	-3.110939594	-2.71865042	-2.791535791	-0.799737426
-5.332082725	-2.513937169	-0.173107295	-3.40592393	-4.776656128
-5.330068289	0.282535234	-5.068099753	-6.208432184	-4.48082592
-1.46726472	-0.566978243	-4.075327008	-4.14014873	-5.146413602
-2.962456488	-3.367335283	-1.501646004	-4.673346044	-4.761694083
-4.409128054	-4.109714544	-3.087183371	-3.516619159	-5.156913601
-3.470654081	-3.774722611	-1.967577543	-5.573025683	-4.477166903
-4.781719417	-2.563568623	-3.365424392	-6.297299541	-3.95033494
-1.817219866	-2.844682219	-5.204170261	-3.067235893	-4.050659932
-3.529660649	-1.928195807	-4.894447634	-4.314086392	-4.264528117
-4.740434141	-1.928195807	-4.915474301	-3.477990762	-4.264528117
-4.92542483	-1.928195807	-3.350654909	-2.136565199	-4.264528117
-2.760456502	-1.928195807	0.57720687	-4.398595555	-4.264528117
-5.428268923	-4.665840131	0.477285802	-5.216279373	-4.738005285
-3.267955019	-5.428680786	-3.125632126	-4.200859226	-3.222434581
-5.523543095	-4.042038897	-0.998658873	-0.290911753	-5.492813719
-4.110920855	-5.501024235	-2.912510117	-2.752660846	-3.685387613
-3.779628856	-4.870444348	-3.74609745	-3.93264048	-3.630942138
-3.303063966	-3.131403108	-4.60759637	-5.092539863	-5.673471283
-3.303063966	-2.129602836	-4.568243379	-4.598104586	-5.243796305
-3.303063966	-1.382165713	-4.568243379	-5.097838917	-4.656870635
-3.303063966	-3.635670294	-4.568243379	-4.919095931	-5.571104813
-4.37798887	-4.597212286	-4.568243379	-4.351979625	-6.452215765
-3.975859997	-5.318194932	-3.606034075	-2.142687916	-3.809725188
-1.963786768	-2.204287598	-5.194593931	-3.327493503	-5.503696825
-5.763096581	-5.111482693	-4.820118673	-5.094626228	-5.30869624
-4.508161135	-5.14523432	-4.23672954	-5.027664243	-4.847389456
-2.962396891	-2.138232414	-4.099611878	-1.867628059	-3.455135443
-2.935972802	-2.328404665	-4.387149761	-4.112759208	-4.353023098
-0.835547912	-3.883486419	-4.387149761	-4.342480149	0.390159596
-4.040066119	-5.697699596	-4.387149761	-3.761545304	-3.198992925
-0.179738857	-3.731371511	-4.387149761	-2.345358594	-4.300455648
-3.642851969	-4.533742458	-5.378313	-3.816242309	-4.502964195
-1.465144129	-0.102129326	-4.547843916	-4.143649264	-4.480544538
-4.620071598	-4.322469266	-1.202103625	-2.310821454	-1.165895027
-4.975607553	-3.872291754	-4.815220065	-5.899867506	-3.174826993
-4.404308492	-3.872291754	-5.799098135	-4.762046181	-4.106863409
-3.325220319	-3.872291754	-3.64756526	-3.600010316	-3.434829153
-0.801092521	-3.872291754	0.616913308	-4.079855626	-5.648036649
-1.545811353	-5.114064599	-4.282761867	-5.338612488	-3.976988309
-5.386298323	-4.888159639	-4.209304214	-6.138287075	-3.976988309
-4.052617535	-4.820958736	-4.689728977	-3.254065273	-3.976988309
-2.448940573	-4.329595535	-2.596589197	-4.82831417	-3.976988309
0.623376964	-4.450061653	-3.177405551	-3.437764489	-5.363982113
-4.489783758	-1.810492171	-0.428738468	-4.145998315	-5.574269426
-4.416447409	-0.934078478	-3.898933361	-5.529504147	-3.678418484
-2.900458561	-3.343039076	-2.770048509	-2.857657369	-5.477963853
-6.529769719	-5.231046064	-4.259760125	-5.373292586	-1.574712064
-6.886311189	-3.627502048	-4.561963806	-5.189296704	-1.574712064
-3.59864103	-0.905706813	-2.971280063	-2.395882044	-1.574712064
-4.013949629	-2.017923072	-6.291695362	-3.630216702	-1.574712064
-4.485493577	-3.139507295	-4.83469837	-6.015378825	-3.569144309
-3.981299767	-5.132935899	-3.985790403	-4.353116398	-5.057784498
-4.236496105	-0.783679824	-4.594756446	-4.044998468	-4.578584326
-0.910465318	-6.458562363	-4.779520912	-5.939754362	-6.194847428
-1.146907725	-2.851703938	-5.712113835	-5.595653169	-4.768996338
-0.064715405	-4.573074826	-4.471966585	-3.648637944	-5.243522478
1.916214003	0.599014771	-4.756663648	-5.367423201	-3.817344025
0.921732044	-6.133560294	-2.478866792	-3.0373153	-1.137083896
-5.501886872	-1.198814281	-4.225403893	-5.118510878	-5.763351785
-2.253008532	-4.964092698	-2.303837843	-4.55163497	-4.72113552
-2.919298788	-3.455590539	-4.134684308	-4.424892133	-3.720328672
-5.395265346	-1.101211641	-6.177383411	-4.424892133	-3.5560024
-7.270078452	-1.271014329	-4.916437303	-4.424892133	-5.199496567
-5.229840858	-4.248309826	-4.389668685	-4.424892133	1.06482684
-4.521682139	-3.650932935	-4.650260161	-5.330120656	-4.32825048
-4.70695702	-5.371921686	1.11634848	-5.139229911	1.511966711
-4.461228282	0.698587062	-4.117986653	-4.697857275	-5.138388294
-3.95529385	-4.470799674	-4.117986653	-5.176897758	-5.086683716
-3.26099974	-1.808739336	-4.117986653	-0.193937588	-0.794032388
-1.265501714	-6.093609388	-4.117986653	-4.111236826	-5.662651173
-1.91216868	2.595782753	-6.179844234	-4.312199253	-4.01795803
0.21819591	0.558118615	-3.396554284	-5.111313439	-3.521998147
-5.811536039	-1.863220176	-4.650775043	-4.134535661	-4.817486675
-5.207096549	1.786788496	-2.305963036	-3.121345039	-2.630924526
-6.339607237	-4.146200834	-3.206134896	-3.516021969	-6.178802145
-6.339607237	-4.146200834	-4.250312521	-3.906857035	-3.451757288
-6.339607237	-4.146200834	-6.052992886	-4.174554401	-1.08843658
-6.339607237	-4.146200834	-2.613956337	-3.903109995	-4.279420704
-4.481798382	-0.854849039	-4.840716589	-1.764007417	-3.677277706
-5.264173289	-1.974195012	-6.300214234	-4.251580158	-3.325062647
0.609724029	0.747851903	-4.967633664	-1.322431166	0.955187852
-1.349823262	-3.314567395	-3.477434988	-4.658466111	-5.135821284
1.653970029	-4.180095884	-2.837111328	-0.889722446	1.086270607
2.488511958	-4.754789749	0.889482269	-2.624319534	-1.237644314
-0.216900192	-4.967993272	0.169110994	-3.596657699	-4.929739056
-3.359496682	-7.153653245	-5.299928144	-5.641720554	-3.249719896
-3.737063896	-3.812962368	-4.030944414	-1.709776467	-5.297470721
-0.918250454	-3.887041518	-5.153252425	-3.830537411	-2.403784202
-2.965478793	-3.885932362	-2.924368994	-3.598677502	-3.912918493
-3.316082989	-3.264770862	-2.336539732	1.782131823	-4.818625191
-4.117261801	0.876540715	-1.717189789	-4.90131706	-4.028763273
-1.973197003	-4.110154154	-1.717189789	-3.978988269	-1.532217757
-2.785689354	-4.144983881	-1.717189789	1.096006854	-5.036145399
-5.673574646	-4.956146995	-1.717189789	-5.405954984	2.508674104
-1.654773659	-5.736107652	-5.282828258	-2.925445034	-5.467281507
-1.654773659	0.995449068	-0.124273521	-0.474377459	-5.200232425
-1.654773659	-3.108457548	-0.977002271	-2.010245035	-4.642339693
-1.654773659	-0.78279049	0.272936174	-4.480538391	-4.67902539
-0.103358973	-4.645339061	0.272936174	-4.403433142	-5.084981899
1.133491319	-4.134042742	0.272936174	0.077041061	-4.200426279
-2.398572815	-3.386961246	0.272936174	-4.917503153	-3.946409745
-3.749450415	-5.663957996	-3.345508507	-4.262244729	-5.049899989
-0.086061425	-5.769983927	-3.345508507	-5.311022298	-6.16993086
2.053675942	-4.051409928	-3.345508507	-6.100648627	-4.421260802
-5.784180876	-3.912644406	-3.345508507	-6.619770559	-3.467175292
1.864624545	-3.807967477	-4.623027711	-4.053322025	-1.900930068
-4.88924985	-4.074166823	-4.000129138	-3.506506487	-3.682435931
-0.606588891	-4.575034649	-5.131916162	-0.297999901	-5.562117609
-0.356184101	-3.868244252	-4.330089163	-3.401658137	-4.751683518
-4.574763603	-4.618612273	-2.794981572	-0.074574509	-6.235665081
-2.821276397	-4.694256807	-2.133163446	-2.403229694	-4.143910524
1.121444157	-3.33711873	1.673689105	-4.475410966	-2.921791409
-3.563543615	-4.028692259	-3.434137706	-6.202798034	-5.420812947
-2.946788032	-6.76685812	-4.708757273	-3.530746872	-2.525036716
-3.24016815	-5.750610745	-0.825899059	-4.062585148	-3.415432612
1.221607644	-3.814754194	-4.438706591	-4.171502037	-2.79667766
-3.704387532	-3.29580284	-5.295074137	-1.964555154	-4.461880865
-0.128227601	-3.099902895	-0.750203371	-5.455646647	-4.461880865
-5.097021666	-4.081908702	-0.750203371	-4.606396438	-4.461880865
-4.905113138	-4.157530135	-0.750203371	-4.710222408	-4.461880865
-0.859657832	-4.994471077	-0.750203371	-3.819393006	-3.226688404
-4.293897068	-4.420016949	-2.845355959	-4.094867605	-5.60568313
-0.482268085	-4.719170527	-5.803087659	-3.425876265	-4.558055668
-1.664754748	-4.719170527	-0.864214149	-3.47388559	-4.423895261
-4.643952173	-4.719170527	-1.530254845	-3.281017363	-3.784027956
-1.021448036	-4.719170527	0.851880036	-6.384383951	-4.070176528
-2.696032155	-4.844990713	-3.231536996	-3.058768061	-3.160496327
-3.908820906	-2.414528861	-3.904131595	-1.48775339	-5.629115942
-2.3827953	-3.803678061	-5.521707619	-2.483709899	-3.177065406
-3.704234488	-4.398997002	-4.252638418	-2.166579754	-4.169926891
-1.449551552	-3.145951746	-1.859009194	-5.139160449	-3.541276097
-2.766440098	-4.090544373	-4.563080312	-4.587152969	-0.099459521
1.241575997	-4.090544373	-1.540018712	-4.239286925	-4.285101824
-0.347524978	-4.090544373	-2.798291414	-4.239286925	-5.464859411
0.010519821	-4.090544373	-3.912523097	-4.239286925	-1.378742727
-1.060698107	-4.662592282	-3.253187589	-4.239286925	-4.254968676
-2.840133314	-4.842169088	1.469358574	-4.514412336	-4.349318943
-2.054739406	-4.203348693	-2.228876557	-3.854248818	-4.173310254
-0.067604201	-3.694852657	-5.239267995	-4.565626773	-5.137451523
-1.68308007	-4.407813908	-4.091529889	-4.257689986	-4.097267788
-1.704607195	-5.36251269	-3.056922828	-2.543567822	-5.030609289
-2.41109614	-1.282246355	-1.384046729	-5.952262912	-3.688197642
-4.14276454	-4.312653103	-5.491292321	-1.744208273	-6.071871941
-2.752026058	-4.512654282	-5.491292321	-5.741502684	-3.332487703
-0.028446045	-0.334717871	-5.491292321	-4.188812571	-5.545479955
-4.972491224	-4.486219408	-5.491292321	-4.585589401	-4.408991994
-1.757754153	-4.073158485	-4.410711779	-4.419710497	-5.191941788
0.157004695	-4.073158485	-3.111223569	-4.412455969	-2.298377279
-2.790028689	-4.073158485	-3.111223569	-1.476919207	-1.55620282
-4.978555878	-4.073158485	-3.111223569	-5.275065505	-4.482768702
-1.93505691	-5.519890156	-3.111223569	-5.733374072	-4.856181789
-3.915046011	-3.749802743	-2.896798518	-1.245332382	-0.370348402
-3.509235738	-2.870612586	-1.599035914	-2.014704395	-0.370348402
-1.416922634	-6.283142926	-2.619706405	-1.742924908	-0.370348402
1.453970898	0.12720064	-2.364547832	-4.324398911	-0.370348402
1.536609426	-5.246086692	-2.364547832	-2.298372296	-3.058000707
-4.004542425	-2.909517914	-2.364547832	-5.331858874	-4.87487233
2.244140376	-3.08930399	-2.364547832	-2.759189829	-3.393817143
-4.481289761	-3.998881272	-2.95741857	-1.381355026	-4.363668167
-2.262528017	-4.048342602	-4.205111308	-4.907975588	-4.050272474
-3.913398168	-2.319396578	-3.944336523	-5.542265013	-3.908854694
-1.311066276	-5.719775069	-5.119087174	-5.209802724	-5.062770329
-2.509474088	-4.859444121	-5.308728761	-3.573194926	-3.922365237
-4.878643003	-3.578100058	-1.861128832	-3.573194926	-3.922365237
-5.308054861	-2.394393678	-4.474594858	-3.573194926	-3.922365237
0.043941323	-3.754907084	-4.923479636	-3.573194926	-3.922365237
-2.221687376	-4.827279014	-4.495361143	-1.351013739	-6.174027317
-3.496457513	-0.633267892	-3.926435795	-1.758252097	-4.843990497
-0.588331876	-1.565904257	-3.183343899	-4.722764724	-3.648420989
-0.317511805	-3.385829069	-4.762146844	-4.812653254	-3.252454436
-4.931954534	-5.991492247	-4.043681037	-4.606832144	-5.949320358
-4.787464987	-4.682134253	-3.929938901	-4.042888758	-5.033757805
-2.363712394	-4.173920837	-4.077951435	-2.228230974	-5.033757805
-6.5928294	-4.036275466	-3.782362297	-4.150259419	-5.033757805
-3.761709664	-3.951956644	-3.516013178	-1.245619122	-5.033757805
-5.025996483	-3.909973228	0.703858253	-4.09187692	-5.033757805
-2.048433261	-6.012547347	-4.954919067	-2.952246915	-5.033757805
0.902525866	-4.058641824	-2.657029181	-4.381533096	-5.033757805
-0.496382681	-4.058641824	-4.263229727	-3.144979271	-5.033757805
-0.508805403	-4.058641824	-2.511308305	-4.249663175	-5.033757805
-3.929587981	-4.058641824	-4.400331434	-1.52404345	-4.572676049
-2.217430475	-4.827410763	-4.164104925	-5.516945136	-3.601445518
-1.474290829	-5.251356698	-4.460164901	-2.066203304	-3.626244768
-5.454731458	-3.947023528	0.641259966	-0.292236753	-4.597886734
-4.387607909	-4.735593087	-2.117635804	-3.781389152	-1.494242261
-5.574306364	-5.000449143	-2.248263549	-3.359663257	-3.902889554
-4.162495342	-5.302252709	-3.9314051	-5.166140784	-4.280999852
-5.278403658	-5.239996847	-2.4737949	-4.453735023	-3.465458861
-3.05911911	-3.860982834	-3.832611569	-4.363230132	-4.181611112
-3.05911911	-5.619955601	-4.065254467	-5.826913592	-3.560238293
-3.05911911	-4.235465927	-2.446495684	-0.535969687	-4.645603865
-3.05911911	-0.518693298	-6.075716759	-3.240674063	-4.623394971
-3.670361719	0.951022565	-2.280372654	-4.611492402	-4.061337706
-5.058546684	-0.997497007	-0.626981366	-4.033900196	-1.432192495
-5.660374538	-5.710526074	-5.332551959	-2.118835385	-4.390564292
-4.140440268	-3.371064552	-2.889028477	-2.065977304	-4.199492674
-1.474621901	-3.371064552	-4.888785507	-5.478894371	-0.873247506
-1.519768118	-3.371064552	-4.976915262	-3.012189584	-5.816500092
-4.730659873	-3.371064552	-0.509465357	-5.0422957	-2.983132131
-4.311708074	-5.0299419	0.3247717	-4.840108259	-4.062973312
-5.832391091	-4.415407045	-4.771798152	-3.946541742	-5.773295778
-0.396841191	1.371180884	-3.92790537	-4.494959078	-1.335016056
-5.37714536	-3.589088373	-1.333092033	-0.371669023	-3.936706635
-1.277254692	1.181030011	-4.274293686	-0.511563278	0.427012096
-4.95276404	-1.569261746	-4.50740729	-3.995008851	-1.318124463
-3.498155157	-0.410377787	-3.798034879	-4.820581824	-3.487004572
-4.803166328	-2.373211249	-4.473001253	-4.294913223	-5.047975152
0.008791125	-6.285853616	-5.445131645	-4.537141259	-2.132189219
-2.231981518	-3.666269281	-1.155182976	-4.014956946	-4.159426479
-3.518392307	-5.573528919	-0.057362632	-2.944754489	-2.506859836
-6.259487615	-2.797722012	-2.854022503	-4.279653588	-5.383039898
-4.867912776	0.642175302	-6.21029943	-3.877499892	-2.727203186
-1.528923668	1.126795813	-5.360530385	-4.709026969	-3.484277788
0.648044876	-1.83491852	-3.227550835	-6.121720747	-3.921014273
-1.498364114	-6.625584009	-0.678007815	-4.079213754	-4.445699001
2.10557983	-4.470855236	-5.438161063	-4.078221287	-5.457748443
-3.369509221	-3.788360752	-2.365604197	-5.947586644	-3.663543226
-1.56264724	-4.977125663	-4.128591859	0.673141428	-2.38699187
0.026555401	-1.243060746	-4.128591859	-3.947335405	-1.779754449
0.058781952	-4.153946817	-4.128591859	-1.98618436	-4.991679422
-4.547194453	-5.025414775	-4.128591859	-5.083978837	-4.94130104
-5.106807515	-4.765454835	-3.549294738	-1.169923488	-5.016599921
-3.47418623	-5.919555688	-4.009169517	-4.225454029	-2.627053636
-5.067776969	-4.321336921	-5.462037404	0.040149328	-4.458805797
-2.220379433	-2.84306733	-6.35211177	-6.237684557	-3.62622446
-3.603900792	-2.445240242	-1.374675639	-2.171513255	-4.489283896
-1.402259185	-5.784180848	-1.706006167	-3.495422403	-3.36960141
-3.972456218	1.288361474	-3.87403138	-4.666107353	-3.614884518
2.518413867	-3.49718143	-5.525701504	-3.58708664	1.082122056
-3.607312999	-5.328446624	-5.439400173	-3.692842213	-5.314324895
-4.765935289	-2.05023484	-3.736945961	-2.498218825	-3.906748519
-5.200864441	-5.377013674	-1.542053336	-1.254822168	-3.906748519
-5.240701016	0.786140055	0.312556675	-3.934419176	-3.906748519
-2.673522939	-3.034334796	-3.297699591	-5.108884831	-3.906748519
-5.07593445	-4.814328151	-4.206307831	-4.343382548	-3.069604706
-4.865873504	-3.507780442	-4.28005433	-5.810430875	-4.326042437
-3.094518823	0.803230744	-4.236982564	-2.03881863	-4.697877083
-1.063021859	-1.120104802	0.838079208	-1.411278699	-3.344101415
-4.095757956	-4.162419664	1.726935328	-0.516230512	-4.059158144
-2.624045509	-3.31937842	-0.954456809	-5.376113793	-3.991156308
-5.057789777	-5.049771643	-4.110792454	-4.336657484	-3.876692182
-4.602447402	-4.727229641	-3.436501977	-0.896365812	-1.839852509
-3.875396088	-2.566121646	-4.764028989	-5.9674093	-3.686557182
-0.512411377	-2.566121646	-3.130171188	-4.067847264	-2.926032336
-3.365017745	-2.566121646	-2.568154077	-3.795485938	-4.456791193
-3.365017745	-2.566121646	-1.046531829	-3.198617534	-4.6420714
-3.365017745	-5.162112536	-1.569346654	-2.233584113	-5.948500999
-3.365017745	-2.970199495	-2.826598449	-4.091540639	-4.123602281
-4.274328654	-3.373076211	-5.549724143	-3.805919852	-4.480905315
-2.110409064	-4.532966085	0.633659886	1.465507102	-5.1438139
-5.257392525	-4.469091749	1.780170377	0.155091727	-4.864387505
-4.582363887	-5.140636848	-4.59305742	-0.445600219	-5.949089989
-4.529583509	-4.233871411	-0.931925439	-0.729334348	-4.845458579
-1.754079769	-2.858741351	-0.87980369	-3.968446452	-4.845458579
-5.046358117	-1.381949809	1.492257148	-3.5778831	-4.845458579
-4.932407879	-0.147057901	-2.558190946	-3.733311021	-4.845458579
-3.494118618	-3.815433889	-2.830343826	-2.648917123	-4.276942944
-3.763807013	-4.911825206	-1.560100093	0.831780947	-4.420238927
1.748736099	-5.264106919	-4.618639097	-3.686965328	-3.903734068
-3.537942262	-4.051531107	-1.489476499	-0.857451455	-3.903734068
-3.537942262	0.912496771	-5.320061258	-1.315887151	-3.903734068
-3.537942262	-4.603997614	-2.699475395	0.166143062	-3.903734068
-3.537942262	-1.3891971	-5.847125056	-4.561757629	-5.230725052
-1.829801041	-4.475754145	-1.86455005	-2.117214828	-3.832392839
-3.413674345	-2.553428119	-2.795933503	-0.898772572	-3.452830454
0.213317157	-2.128819923	-2.795933503	-4.824613066	-2.633365338
-2.739145648	-4.337062	-2.795933503	-0.832824055	-4.244594532
-2.739145648	-3.975732958	-2.795933503	-1.159806858	-5.938583298
-2.739145648	-4.920426714	-4.43631297	-1.858146682	-4.057072717
-2.739145648	-5.292529508	1.143084972	-1.857424907	-2.965236677
0.554294028	-4.310499265	-4.12749669	-3.726572035	-6.817459063
1.733665296	-1.155668777	-6.139810777	-2.094366176	-3.287360908
-4.096314588	-3.491606507	-0.391817498	-3.388097339	-3.383087339
-1.948627238	-4.109990412	-2.381407092	-4.486913094	-4.092893946
-0.350155041	-5.278148831	-2.381407092	-4.843186561	-3.93446672
-4.094474113	-3.799745072	-2.381407092	-4.007832778	-4.612917319
-1.984922496	-4.621720796	-2.381407092	-4.205983256	-3.938345349
-4.952729933	-5.015532322	1.256617148	0.946402462	-3.701474868
-5.33729616	-4.587836492	-2.752046238	-3.953646913	-5.011884145
-4.333925584	-2.372149264	-3.852748757	-4.314038596	-5.713333482
0.227153311	-4.763299807	-4.499069464	-3.121279414	-0.780475817
-5.177776379	0.004724611	-5.722931675	-0.641340102	-4.157645462
-3.801623389	-5.063740406	-4.300422303	-4.902379125	-3.289086236
-3.054096473	-5.22344196	-5.609731965	-2.876870458	-4.243521724
-1.787844712	-5.448651562	-0.620926911	0.763302983	-0.180946673
-2.983625635	-5.990486416	-3.182962232	2.33653553	-2.691251389
-2.461777431	-6.863980616	-5.16683659	-2.329150834	-3.663748477
-0.976643413	-4.683454012	-4.184536845	1.932414731	-4.612207059
-4.06517944	-0.934353682	-2.925926474	-5.50133159	-3.996646521
-0.376634687	-0.003557808	-2.925926474	-1.732388938	-4.213558366
-4.47094839	-4.654156588	-2.925926474	-4.789715591	-3.274015382
-0.915925124	-7.144824506	-2.925926474	0.508980519	-4.466435848
0.656115332	-3.348877276	-3.529837489	0.508980519	-3.960930162
-5.295499193	-4.552501729	-3.559105893	0.508980519	-4.448426409
-0.543555001	-5.629845272	-4.719803767	0.508980519	-2.536435803
-1.858184044	-4.964637867	-1.723511555	-1.382902474	-5.051953395
-5.016880679	-0.902240534	-5.888044943	1.869911361	0.840307212
-4.667593723	-3.569320543	-4.48172244	-5.10798703	-4.217669417
-2.490272773	-2.096491896	-3.615546325	-2.723639541	-3.490933008
1.500840774	-0.889286213	-4.091044882	-1.107406973	-1.743718581
-1.006925695	-2.994132188	-5.476798414	-4.197879767	-4.948131451
-1.278915542	-3.722182382	-2.277612275	-1.886497217	-4.449336528
-1.675815203	-2.141695752	-4.283417551	-1.886497217	-4.457469864
-4.804520244	-4.685277185	-4.640988837	-1.886497217	0.227921421
-2.648648295	-2.41706681	-2.233768326	-1.886497217	-3.76893823
-1.549130791	-3.777012532	-3.64126257	-1.254625286	-4.272450345
-3.150321275	-3.112307146	-5.174067056	-0.508108757	-1.51432904
-3.150321275	-6.416298353	-1.779262722	0.263205604	-4.528825106
-3.150321275	-6.416298353	-4.66156378	0.263205604	0.528352371
-3.150321275	-6.416298353	-4.110736963	0.263205604	1.405745887
-3.757159707	-6.416298353	-3.096588271	0.263205604	-4.238897825
-0.898103188	-4.844027771	-4.795979662	-5.384823532	-3.430947092
0.295564512	-2.914910039	-3.700884061	-3.804646109	-3.079098143
-4.893917674	-3.521243657	-0.017900363	0.364594681	-3.847737836
-2.372555744	-1.467241805	-3.945796328	-1.334290846	-1.97804002
-0.809281769	-2.341382228	-4.233527087	0.609911389	-1.97804002
-1.706262926	-4.525678687	-4.490411152	-4.178345835	-1.97804002
-1.39584228	-1.929585252	-3.298598821	-0.986212344	-1.97804002
-4.192833026	-4.754598135	-3.89683665	-4.468967268	3.139671745
-1.34506156	-3.730351063	-3.972668105	-4.912813338	-4.247701855
-3.412070858	-2.752534056	-3.972668105	-5.262331819	-4.655905909
-4.934787684	-3.428209146	-3.972668105	-4.248067945	-2.508846104
-3.51694239	-5.92723432	-3.972668105	0.280253445	-3.082607324
-3.276620335	-3.207198967	-5.367315355	-3.744308497	-4.391981977
-6.360055952	-4.730001258	-3.297060137	-3.146781595	-3.987267885
-2.446402314	-3.365939199	-4.148626901	-3.731196874	-3.985776793
-4.662225867	-0.014947528	0.971267089	-3.320511197	-5.440262622
-5.44237117	-4.878543366	-1.652918878	-5.955717004	-5.125111796
-6.235577548	-5.028154446	-1.884395005	-5.171080596	-5.957746453
-2.406120453	-5.028154446	-5.492994449	-2.900990865	-3.485421629
-0.009950413	-5.028154446	-5.650492936	-2.882532211	-2.435378952
-5.283188801	-5.028154446	-5.198844248	-3.595139683	0.894158768
-2.407172697	0.472998843	-2.801341932	-5.231891798	-3.040488049
-5.251664105	-0.76842417	-4.065167177	-3.315628973	-5.913027871
-3.676078849	-1.541843373	-4.2008956	-1.077734409	-2.963359253
-0.390273884	-3.859237358	-4.826348383	-3.072772017	-2.83807508
-5.023347925	-5.82534498	-2.352179017	-1.635155095	-3.246860293
-1.913600902	-5.075167379	-4.760049697	-5.368066751	-0.455456288
-0.29008617	-3.534316316	-4.644492015	-4.57594549	-5.649845499
-3.437329032	-2.75803151	-5.233223942	-1.217778554	-0.139917448
0.228606974	-1.095059966	-5.348502759	-3.905956856	-3.327405107
0.83655585	-6.038466792	-3.63752954	-4.867956097	-3.723734667
-5.415683919	-1.476948732	-2.675735323	-4.17742843	-4.525268144
-0.349685225	-6.613056054	-4.262687307	-4.898839096	-4.607882183
-4.207631123	-5.863432063	-6.284617754	-4.898839096	-0.060534021
-4.923563678	-4.271684447	-4.200952621	-4.898839096	-2.157764806
-2.251435884	-3.312529009	-3.94115376	-4.898839096	0.109873441
-3.283552505	-4.772090035	0.143173545	1.093825978	-3.170890151
-0.518412065	-4.58661815	-4.383984061	-4.257211235	-3.218741809
-1.492741323	-3.92417092	-3.594273186	-1.866918555	-0.883653538
-3.209617779	-0.343374791	-3.713731662	-2.17547296	-3.153489698
-6.306578557	-3.563060077	-4.360701003	-2.415415335	-3.396825109
-4.537970683	-3.976111503	-5.848726195	-3.536478828	-2.991900872
-2.407000193	-4.879044007	-3.506235001	-0.958469898	-5.73323184
1.602081771	-2.855524452	-5.59012491	-4.386531416	-5.453125276
0.005715669	-0.891055365	-5.265803467	-4.113263736	-5.146600671
-2.051022848	-4.171759693	-5.820136494	-3.008987647	-4.306063186
-2.865111255	-6.857161485	-4.632772072	-5.100730957	-5.001229689
-2.841494456	-5.603000334	-3.657012711	-2.679936205	-2.357867997
-0.142284211	-2.163028434	-4.529760088	-2.61982871	-6.279048928
-3.11096682	-5.354416361	-4.006437285	-2.61982871	-4.944327987
-0.12035804	-4.152591608	-0.989802824	-2.61982871	-4.443346547
-4.180667669	-2.202306334	-2.189219762	-2.61982871	-3.184956236
-5.810113522	-4.579886734	-5.01488579	-5.311364402	-3.825851723
1.021411306	-5.602328636	-4.953947266	-0.000162312	0.298689618
-4.979891644	-5.872137854	-2.845646303	-0.771152335	0.018492484
-4.778042071	-0.91136408	-4.338080731	-3.550028504	-5.528228379
-5.754187803	-1.623338596	-4.818511246	-5.07480613	-4.288266733
-5.171954107	-0.787003189	-4.253223703	-2.404415925	-0.286050275
-1.971225048	-4.812307462	-3.96547276	0.884677846	-3.616498523
-6.563363907	-2.418253158	-5.682587948	-3.815649061	-3.371079448
-5.967491766	-4.825157536	-6.069961874	-3.607158077	-4.65530204
0.612887526	-0.193448542	-4.140791153	-4.560151345	-4.589942499
-4.842056773	-2.826485742	-3.188817113	-3.469850635	-2.231598425
-1.365526129	-5.220584738	-4.068673604	-5.134503261	-5.00603763
-2.643321788	-4.85112831	-3.073594055	-0.195449809	-2.198116967
-1.069680367	-1.613138214	-3.910063795	1.124177565	-3.725899797
-6.276572572	-6.134579785	-4.096336151	-4.029318361	-6.259365149
-4.168848946	-5.485761799	-4.096336151	-2.393567881	-4.210562487
-3.683975169	-4.570094387	-4.096336151	-4.497672817	-1.97876323
-3.722869008	-6.344673321	-4.096336151	-1.886331661	-3.236606362
-3.061796956	-5.002955512	-3.546618583	-4.465542264	-4.810986118
-4.314932097	-2.276824116	-1.444942213	-4.108995856	-5.374846891
-1.321111372	-4.004673196	-4.741692871	-5.141871449	-4.583028819
0.077425288	-3.299319855	-3.648696143	-5.2041988	-5.109474578
-4.638125425	-3.815653333	-4.014508084	-4.457104685	-4.074756435
-3.096555803	-3.969486198	-3.339265615	-4.633556411	-4.923927003
-4.640671323	-4.30207449	-2.963085291	-4.990574687	-4.965862297
-3.751596575	-5.227905543	0.81200823	-2.669452495	-5.843843787
-2.64578971	-6.046489687	-5.996292323	-5.065793312	-4.4310644
-4.924894942	-4.362460783	-0.216785588	-4.381257887	-3.044392461
-1.047222045	-3.123609469	-0.440189293	-4.341490008	-3.044845849
-4.851860278	-3.816541537	-2.131203303	-5.178025702	-4.193523854
-4.095161103	-3.979839182	-5.168680325	-5.358363158	-4.009168581
-3.776183951	-5.364917593	1.486065165	-2.018530948	-4.987372439
-3.443272766	-5.426010931	-4.684848383	-3.919007047	-4.11180555
-4.606783034	-3.620588727	-5.336628643	-3.833512583	-0.946403773
-4.560642455	-3.705291898	-0.59452297	-3.925221806	-1.210059779
-4.26571027	-5.431888216	-4.393359773	-2.436326265	1.383092424
-5.600951642	-2.992562097	-5.122236213	-4.010359983	-2.275987598
-5.50947034	-5.301941182	-2.237909511	-3.906519958	-2.290513325
-4.333441537	-4.458436012	-4.160832575	-3.906519958	-3.612830202
-0.871806279	-2.432824064	-2.082229356	-3.906519958	-5.302705532
-0.803912527	-2.124773594	-3.310801402	-3.906519958	-0.540178639
0.924096445	-5.088527031	-2.561274653	-5.505713609	0.440284415
0.152704359	-4.691375643	-5.009064559	-3.549398451	-3.297689158
-4.937598634	-3.689012205	-2.811651961	-4.767580718	-5.545333024
-3.670613245	-4.449543153	-4.72741184	-3.940977338	-5.100483408
1.284211423	-2.279920593	-6.866641136	-5.247405252	-5.891519458
-0.524316092	-5.476350825	-1.081820496	-5.639881776	-2.869639196
-0.291289815	-3.996391962	-3.491565968	-4.944208021	-2.200452637
0.528166533	-3.191780181	-4.502814491	-4.126097812	-0.964757154
-6.126063344	-2.226102561	-2.597930934	-5.017787965	-0.179260405
0.841104466	-4.615320254	-3.518258336	-5.242560959	-4.950940863
-5.051001481	-4.461214686	-6.216616167	-5.063808352	-4.028437835
-3.412117394	-1.950936371	-4.829250027	-5.780932598	-4.404922036
-5.817358657	-1.811592951	-4.189745657	-0.633265279	-5.503856561
-5.034085343	-3.699303272	-3.640270629	-3.98648069	-0.540450242
-5.034085343	-4.912199961	-2.814662597	-3.73062559	-4.269335439
-5.034085343	-3.085504905	-4.327744428	-4.933723281	-1.601157372
-5.034085343	-3.085504905	-3.75804694	-3.586234027	-4.153526231
-3.389206789	-3.085504905	-4.451274445	-3.077819328	-4.84248518
-3.657271133	-3.085504905	-3.052247932	-5.543422336	1.14193619
-4.614441432	-4.846513769	-3.052247932	-4.464132561	-1.966619765
-5.784715342	-0.603537174	-3.052247932	-4.617905001	-2.991409151
0.500399582	-2.470895213	-3.052247932	-4.039103659	-5.237249439
-1.604908751	-3.359884343	-2.995229558	-4.041993959	-2.247983449
-2.929092053	-4.465702775	-5.361791956	-4.316877669	-2.098115862
-4.884616044	-6.52460081	-1.792018457	-4.226894613	-4.506937182
-5.335508999	-5.61275025	-0.505577651	-4.226894613	-1.853943895
-4.571566979	0.325970266	-3.894737508	-4.226894613	-1.853943895
-3.443991498	-5.262275882	-5.22019899	-4.226894613	-1.853943895
-3.744215417	-4.834783138	-3.984920255	-4.660234286	-1.853943895
-1.668322184	-5.619247019	-3.492306937	-3.180642452	-2.390776969
-2.802488876	-1.840799916	-6.367155002	-2.086210812	-2.825292166
-4.658716275	-2.670555068	-4.451852965	-3.069355624	0.49332373
-2.102012416	-3.342658172	-4.855372696	-5.745881763	-2.97252421
-1.394475474	-1.244817153	-2.910182812	-0.666128063	-3.93671609
-5.947589364	-5.430999665	-5.552759217	-5.316678014	-3.490918704
-3.824089708	-2.082314779	-4.581929974	-4.321980765	-0.506806201
-3.017111998	-2.107934054	-2.158189805	-2.211399583	-3.995612373
-2.667633015	-5.57366107	-4.287766435	-4.278711508	-3.971527507
-1.131643486	-0.322624851	-4.305220516	-3.873443646	-4.934897416
-5.474155775	-4.498507431	-4.672269014	-3.808716058	-3.216034506
-2.854807257	-4.899786894	-4.067003575	-4.45811449	0.361121627
-2.852050071	-4.899786894	-4.641017778	-5.706536278	-1.991199212
-2.119462729	-4.899786894	-4.899317341	-3.718762411	-3.749275765
-2.608924465	-4.899786894	-4.369836102	-4.900204575	-2.282079437
-5.094639113	-3.229627732	-6.61864506	-3.000953166	-4.975823782
-4.659303889	-3.180552975	-4.328760417	-4.049204009	-3.696571962
-0.227327227	-3.011710975	-2.914184011	-5.4347392	-1.218852631
[truncated: 4,643 more rows]
