# Supplementary material for: RNA fine-tunes estrogen receptor-alpha binding on low-affinity DNA motifs for transcriptional regulation
Source: EMBO J. 2024 Sep 16;43(21):5186–210. doi: 10.1038/s44318-024-00225-y (PMC11535219; doi:10.1038/s44318-024-00225-y)
Supplement: Supplementary file 5 — Source data Fig. 3 [file 44318_2024_225_MOESM5_ESM.zip › Figure_3_sourcedatafile/3E/ERaChIPqPCRatTFF1e&FOXC1euponKD_numericaldata.csv]

TFF1e	shSCR	Repli1	Repli2	Repli3
	Beads	0.001341547	0.002898738	0.0056859
	IP	0.393587179	0.345520605	0.416676968
	shTFF1e
	Beads	0.000883366	0.002139057	0.004100896
	IP	0.232582005	0.243689577	0.26984926
FOXC1e	shSCR	Repli1	Repli2	Repli3
	Beads	4.99657E-05	4.66104E-05	0.002953709
	IP	0.012899624	0.018295995	0.008235682
	shTFF1e
	Beads	4.38732E-05	4.36541E-05	0.002334729
	IP	0.012438994	0.012543965	0.008042743
