# Supplementary material for: RNA fine-tunes estrogen receptor-alpha binding on low-affinity DNA motifs for transcriptional regulation
Source: EMBO J. 2024 Sep 16;43(21):5186–210. doi: 10.1038/s44318-024-00225-y (PMC11535219; doi:10.1038/s44318-024-00225-y)
Supplement: Supplementary file 6 — Source data Fig. 4 [file 44318_2024_225_MOESM6_ESM.zip]

Archive with 13 entries (8 files):
- Figure_4_sourcedatafile/4A&B/
- Figure_4_sourcedatafile/4A&B/NonGenicERatagdensity_EREscore_Fig4A_4B.csv
- Figure_4_sourcedatafile/4C/
- Figure_4_sourcedatafile/4C/ERaWB.tif
- Figure_4_sourcedatafile/4C/H3WB.tif
- Figure_4_sourcedatafile/4C/Molecularmarker.tif
- Figure_4_sourcedatafile/4D/
- Figure_4_sourcedatafile/4D/ERaWB.tif
- Figure_4_sourcedatafile/4D/Molecularmarker.tif
- Figure_4_sourcedatafile/4L/
- Figure_4_sourcedatafile/4L/Numericaldata.csv
- Figure_4_sourcedatafile/4M/
- Figure_4_sourcedatafile/4M/Numericaldata.csv
