# Supplementary material for: RNA fine-tunes estrogen receptor-alpha binding on low-affinity DNA motifs for transcriptional regulation
Source: EMBO J. 2024 Sep 16;43(21):5186–210. doi: 10.1038/s44318-024-00225-y (PMC11535219; doi:10.1038/s44318-024-00225-y)
Supplement: Supplementary file 6 — Source data Fig. 4 [file 44318_2024_225_MOESM6_ESM.zip › Figure_4_sourcedatafile/4A&B/NonGenicERatagdensity_EREscore_Fig4A_4B.csv]

220.69	33.81	4.42011	(25,50]
298.86	21.57	6.17721	(10,25]
155.75	114.25	5.855481	(50,5e+05]
222.49	8.16	12.406094	(5,10]
311.49	36.72	7.258505	(25,50]
228.51	13.41	9.002183	(10,25]
247.75	9.91	10.623898	(5,10]
236.63	3.5	10.654938	(3,5]
244.14	2.33	12.531055	(-1,3]
253.46	7.58	9.923995	(5,10]
162.06	2.91	12.175173	(-1,3]
229.71	6.41	9.558807	(5,10]
170.78	23.32	1.558809	(10,25]
254.07	4.08	5.577449	(3,5]
250.46	3.5	11.710021	(3,5]
254.67	6.41	8.838935	(5,10]
187.32	0.58	6.225506	(-1,3]
217.98	0.58	12.719072	(-1,3]
248.65	66.45	9.222503	(50,5e+05]
246.25	8.74	5.116942	(5,10]
215.58	21.57	13.693349	(10,25]
264.29	2.33	12.068187	(-1,3]
208.36	134.07	12.45962	(50,5e+05]
272.11	5.83	11.455586	(5,10]
233.62	1.75	8.934733	(-1,3]
263.39	8.16	10.894953	(5,10]
203.85	33.23	10.854333	(25,50]
211.67	27.4	9.593358	(25,50]
233.32	67.03	6.504158	(50,5e+05]
201.15	6.99	7.849864	(5,10]
196.64	6.99	11.170267	(5,10]
218.29	74.03	10.387644	(50,5e+05]
199.34	100.84	10.89596	(50,5e+05]
185.81	79.27	12.953608	(50,5e+05]
211.67	46.05	12.049165	(25,50]
188.52	5.25	6.001314	(5,10]
242.34	22.15	10.654539	(10,25]
91.4	4.66	6.826093	(3,5]
6.01	0	-0.065815	(-1,3]
114.55	19.82	2.561043	(10,25]
224.3	12.24	12.981658	(10,25]
226.1	7.58	9.161117	(5,10]
142.82	1.17	3.696509	(-1,3]
190.32	2.91	8.94003	(-1,3]
171.68	12.24	6.975882	(10,25]
242.34	17.49	12.068187	(10,25]
4.21	0	-0.148751	(-1,3]
193.63	46.05	1.636576	(25,50]
223.7	45.47	7.183399	(25,50]
205.96	2.33	7.897696	(-1,3]
219.49	4.66	5.023764	(3,5]
182.21	11.08	8.701837	(10,25]
189.42	27.98	5.635833	(25,50]
211.07	0	12.804008	(-1,3]
137.71	0	7.443947	(-1,3]
151.24	3.5	3.53296	(3,5]
193.33	1.17	12.487854	(-1,3]
137.41	0	6.358004	(-1,3]
151.54	11.66	14.215293	(10,25]
199.94	13.99	6.81092	(10,25]
145.22	1.75	5.101636	(-1,3]
235.72	6.41	12.642387	(5,10]
197.54	1.17	4.648223	(-1,3]
167.17	17.49	7.111983	(10,25]
211.67	11.08	7.390564	(10,25]
217.38	4.08	12.168098	(3,5]
179.5	12.24	10.309567	(10,25]
248.95	6.41	7.53912	(5,10]
212.87	0.58	9.646511	(-1,3]
240.54	15.74	9.657783	(10,25]
197.24	8.74	5.767101	(5,10]
213.17	16.9	8.9307	(10,25]
214.68	0.58	10.480848	(-1,3]
58.93	2.33	2.328761	(-1,3]
105.53	1.75	6.138939	(-1,3]
211.07	65.28	10.611776	(50,5e+05]
211.37	6.41	9.487461	(5,10]
198.14	89.18	8.201406	(50,5e+05]
129.89	1.75	8.194781	(-1,3]
189.72	32.64	11.063378	(25,50]
191.83	11.08	7.579907	(10,25]
229.41	0	12.308706	(-1,3]
191.83	12.24	11.598848	(10,25]
181.9	0	11.521751	(-1,3]
174.69	1.75	7.679766	(-1,3]
193.63	1.17	8.138889	(-1,3]
182.21	4.08	10.438523	(3,5]
113.95	12.24	10.716494	(10,25]
212.87	1.75	8.329956	(-1,3]
223.4	1.17	8.312294	(-1,3]
130.79	0	6.87777	(-1,3]
222.8	2.33	4.953133	(-1,3]
168.07	4.66	4.939052	(3,5]
161.76	0.58	9.87002	(-1,3]
161.76	85.1	12.465042	(50,5e+05]
134.7	18.07	10.406967	(10,25]
170.48	1.75	4.863915	(-1,3]
204.76	7.58	10.831618	(5,10]
126.58	11.08	6.34426	(10,25]
157.55	0.58	3.62137	(-1,3]
186.72	6.99	10.794338	(5,10]
134.4	9.33	11.96179	(5,10]
189.72	101.42	6.775804	(50,5e+05]
183.71	53.63	9.808453	(50,5e+05]
174.09	1.17	10.201766	(-1,3]
152.44	5.83	9.549086	(5,10]
184.91	6.41	5.636882	(5,10]
204.15	0	5.296443	(-1,3]
179.5	16.9	9.715393	(10,25]
182.51	0	10.490495	(-1,3]
148.23	0.58	13.554557	(-1,3]
166.87	7.58	12.636216	(5,10]
137.71	12.82	13.585677	(10,25]
58.63	10.49	7.794675	(10,25]
194.83	3.5	10.253915	(3,5]
94.41	9.91	7.681021	(5,10]
183.71	10.49	8.85176	(10,25]
178.3	13.99	10.412097	(10,25]
159.66	0	12.368188	(-1,3]
114.86	6.99	9.984418	(5,10]
179.2	7.58	5.742856	(5,10]
161.16	16.9	7.45905	(10,25]
178.9	14.57	14.664652	(10,25]
173.19	4.66	14.224485	(3,5]
169.28	2.91	8.423645	(-1,3]
180.1	8.16	12.302723	(5,10]
144.92	21.57	9.472023	(10,25]
77.57	9.33	2.612107	(5,10]
193.03	47.21	6.165041	(25,50]
169.58	1.17	5.814383	(-1,3]
185.21	0.58	5.400064	(-1,3]
81.78	12.24	5.423317	(10,25]
70.96	18.07	8.819632	(10,25]
172.28	5.25	10.89597	(5,10]
196.64	5.25	8.827663	(5,10]
183.11	0	7.663475	(-1,3]
126.88	7.58	10.157331	(5,10]
184.01	3.5	9.617295	(3,5]
125.68	3.5	8.636239	(3,5]
141.62	8.74	8.35592	(5,10]
108.54	36.14	5.118954	(25,50]
175.89	1.17	12.068187	(-1,3]
131.39	0	11.13347	(-1,3]
160.86	4.66	4.576546	(3,5]
32.47	0	7.279483	(-1,3]
59.53	0	6.503355	(-1,3]
167.17	2.91	13.231182	(-1,3]
164.77	11.66	8.164414	(10,25]
147.03	20.98	13.613728	(10,25]
172.58	5.25	5.789641	(5,10]
184.31	8.16	12.93933	(5,10]
151.84	0	10.950431	(-1,3]
160.86	9.33	7.437143	(5,10]
154.24	22.73	13.377492	(10,25]
121.47	2.33	7.334434	(-1,3]
156.65	8.16	10.564631	(5,10]
151.24	2.91	11.164969	(-1,3]
185.21	1.17	11.776161	(-1,3]
180.4	4.66	10.475965	(3,5]
170.48	2.91	10.838351	(-1,3]
165.97	36.72	11.066137	(25,50]
153.34	0	8.078555	(-1,3]
147.93	0	10.7914	(-1,3]
131.69	46.05	12.262803	(25,50]
158.15	3.5	10.623879	(3,5]
144.32	0.58	7.546506	(-1,3]
166.87	0.58	3.798922	(-1,3]
150.33	1.17	9.070754	(-1,3]
146.73	0.58	9.520114	(-1,3]
126.58	0.58	3.851249	(-1,3]
132.9	33.81	8.307799	(25,50]
156.65	4.66	3.314459	(3,5]
141.62	5.25	12.201542	(5,10]
151.84	0.58	9.119282	(-1,3]
170.78	8.74	5.693247	(5,10]
161.76	8.16	8.417877	(5,10]
129.59	3.5	4.73582	(3,5]
144.02	16.32	12.5791	(10,25]
172.88	0	10.117228	(-1,3]
153.64	1.17	4.943501	(-1,3]
17.14	0	4.167863	(-1,3]
159.05	25.06	10.234232	(25,50]
137.11	1.75	10.633705	(-1,3]
141.62	9.33	6.29959	(5,10]
160.26	5.25	14.224485	(5,10]
130.19	1.17	9.760526	(-1,3]
157.55	7.58	14.224485	(5,10]
154.84	5.25	11.942034	(5,10]
156.95	0	7.601856	(-1,3]
163.86	2.33	12.987146	(-1,3]
81.78	26.23	5.378169	(25,50]
151.84	6.99	7.543142	(5,10]
147.93	1.17	14.541877	(-1,3]
155.15	0	10.640269	(-1,3]
160.86	9.33	7.512694	(5,10]
150.94	3.5	10.582443	(3,5]
114.25	8.74	11.524462	(5,10]
128.39	1.75	7.178997	(-1,3]
73.66	0.58	1.953359	(-1,3]
64.04	41.39	1.771659	(25,50]
152.14	8.16	10.128417	(5,10]
107.34	1.75	12.465878	(-1,3]
162.06	1.17	10.170715	(-1,3]
174.39	0	8.823236	(-1,3]
137.71	1.75	12.051473	(-1,3]
156.05	4.66	1.337988	(3,5]
130.19	3.5	9.060731	(3,5]
162.36	0.58	9.46313	(-1,3]
120.27	5.25	6.515845	(5,10]
63.74	33.23	6.467247	(25,50]
161.16	5.83	8.374679	(5,10]
97.72	18.07	14.224485	(10,25]
151.24	5.25	3.862554	(5,10]
146.13	5.25	13.483502	(5,10]
38.79	51.29	2.848088	(50,5e+05]
137.71	13.41	8.977638	(10,25]
146.73	1.17	6.07785	(-1,3]
153.34	53.63	3.07185	(50,5e+05]
119.37	2.33	13.911507	(-1,3]
141.01	69.36	2.561191	(50,5e+05]
113.35	0.58	3.481542	(-1,3]
143.42	0	10.183261	(-1,3]
131.39	45.47	6.031339	(25,50]
120.57	1.17	6.460645	(-1,3]
163.26	14.57	8.743797	(10,25]
20.14	1.17	6.682406	(-1,3]
160.26	1.75	11.278251	(-1,3]
159.66	13.41	2.699494	(10,25]
150.03	47.8	6.8859	(25,50]
139.51	3.5	12.492268	(3,5]
171.98	0.58	11.129227	(-1,3]
140.71	1.75	12.981658	(-1,3]
156.05	2.91	6.246723	(-1,3]
156.65	6.99	7.777483	(5,10]
146.73	13.99	4.987911	(10,25]
69.45	3.5	4.298162	(3,5]
150.64	8.16	13.897901	(5,10]
142.82	4.08	10.506362	(3,5]
40.29	0	7.373525	(-1,3]
133.2	17.49	5.613937	(10,25]
139.21	6.99	11.632968	(5,10]
140.41	4.66	11.958809	(3,5]
15.03	2.91	3.132537	(-1,3]
131.99	0	11.335368	(-1,3]
133.8	5.25	5.771538	(5,10]
29.16	3.5	5.721498	(3,5]
97.42	3.5	7.088086	(3,5]
82.98	1.75	5.350017	(-1,3]
72.46	69.36	9.522884	(50,5e+05]
138.61	6.99	8.554527	(5,10]
148.23	1.75	7.174545	(-1,3]
150.64	8.74	9.3542	(5,10]
142.52	0	11.292246	(-1,3]
126.88	2.33	5.010176	(-1,3]
29.16	1.75	3.90253	(-1,3]
70.06	0	0.918565	(-1,3]
148.83	6.41	4.640044	(5,10]
152.74	20.4	9.483047	(10,25]
155.15	12.24	10.688971	(10,25]
128.39	13.99	11.371693	(10,25]
157.55	0.58	11.148823	(-1,3]
120.87	5.83	13.911507	(5,10]
150.33	39.05	6.604682	(25,50]
153.34	4.66	12.046313	(3,5]
133.2	5.83	11.110144	(5,10]
132.29	0	9.213029	(-1,3]
129.89	9.33	5.923632	(5,10]
1.2	0	2.524783	(-1,3]
145.22	62.95	13.022166	(50,5e+05]
139.21	11.66	8.900425	(10,25]
151.84	0.58	7.99595	(-1,3]
140.71	2.33	6.897042	(-1,3]
140.71	1.75	12.953608	(-1,3]
137.71	0	12.596209	(-1,3]
134.7	0.58	9.166555	(-1,3]
135	1.17	8.307548	(-1,3]
136.2	0.58	13.911507	(-1,3]
118.76	0	11.267882	(-1,3]
108.24	6.99	9.461039	(5,10]
82.98	0.58	-0.594052	(-1,3]
134.1	1.17	13.764641	(-1,3]
144.32	0	10.585768	(-1,3]
124.48	11.66	6.637472	(10,25]
151.84	8.16	6.018631	(5,10]
113.65	12.82	1.162024	(10,25]
111.85	0	10.347124	(-1,3]
143.42	7.58	7.630371	(5,10]
128.08	11.66	11.943936	(10,25]
135.9	4.08	7.126137	(3,5]
123.57	23.32	3.073463	(10,25]
132.29	13.99	7.268198	(10,25]
0	0	-0.05669	(-1,3]
150.03	0	12.161928	(-1,3]
118.76	0	10.891972	(-1,3]
109.74	1.17	8.739263	(-1,3]
141.31	1.17	5.956713	(-1,3]
144.62	1.17	11.363843	(-1,3]
119.06	0	6.910777	(-1,3]
120.27	0	13.423613	(-1,3]
141.62	0	7.083815	(-1,3]
130.49	0.58	8.61197	(-1,3]
120.87	13.99	4.484536	(10,25]
145.52	3.5	8.389737	(3,5]
129.89	0	5.036964	(-1,3]
117.26	184.19	4.672282	(50,5e+05]
116.96	2.33	10.595073	(-1,3]
136.5	22.73	11.727253	(10,25]
137.41	13.99	7.810424	(10,25]
139.51	3.5	7.670627	(3,5]
124.48	1.75	13.311479	(-1,3]
117.86	9.91	10.85751	(5,10]
147.33	0	7.189556	(-1,3]
138.01	5.83	5.570268	(5,10]
132.59	5.83	12.074363	(5,10]
119.06	1.75	4.918837	(-1,3]
139.21	38.47	5.066396	(25,50]
119.97	4.08	5.911253	(3,5]
110.35	2.33	9.845829	(-1,3]
122.37	0	7.342208	(-1,3]
99.22	1.17	5.070885	(-1,3]
121.47	9.91	10.078471	(5,10]
118.16	16.32	7.488306	(10,25]
137.71	345.66	5.8113	(50,5e+05]
134.1	1.17	7.025213	(-1,3]
116.36	1.17	11.386225	(-1,3]
121.17	1.17	7.248966	(-1,3]
145.52	1.75	13.068147	(-1,3]
128.39	5.83	12.172325	(5,10]
117.86	5.25	10.850407	(5,10]
153.04	0	8.799028	(-1,3]
141.62	1.17	2.303992	(-1,3]
138.61	4.66	13.080269	(3,5]
69.76	1.75	7.23357	(-1,3]
133.8	43.72	9.838595	(25,50]
114.25	3.5	6.589335	(3,5]
133.8	1.17	9.46313	(-1,3]
48.11	1.75	5.51685	(-1,3]
129.59	7.58	12.174876	(5,10]
77.87	2.33	2.055481	(-1,3]
149.73	10.49	7.348039	(10,25]
133.5	2.33	13.559994	(-1,3]
109.44	1.17	9.96449	(-1,3]
130.79	0	4.182541	(-1,3]
116.36	1.75	11.484092	(-1,3]
127.48	4.08	10.829854	(3,5]
61.04	0.58	-0.211142	(-1,3]
122.67	1.75	10.783298	(-1,3]
125.38	6.99	9.332133	(5,10]
134.7	6.99	13.488702	(5,10]
108.84	39.64	6.634969	(25,50]
103.43	0	5.880034	(-1,3]
132.59	6.99	8.622615	(5,10]
121.77	1.17	7.778381	(-1,3]
113.95	2.91	9.588525	(-1,3]
119.67	1.17	12.816129	(-1,3]
115.76	5.83	11.629592	(5,10]
103.43	0	9.486356	(-1,3]
94.71	1.75	13.036464	(-1,3]
111.25	1.75	10.542752	(-1,3]
99.52	4.66	10.664599	(3,5]
124.78	5.83	7.880861	(5,10]
123.27	18.07	13.70547	(10,25]
128.99	4.08	8.494424	(3,5]
107.64	0	5.523294	(-1,3]
134.4	0.58	8.659569	(-1,3]
122.97	4.08	10.152859	(3,5]
100.72	10.49	8.68955	(10,25]
153.64	0.58	12.470292	(-1,3]
130.19	25.06	10.597923	(25,50]
123.88	5.25	4.191717	(5,10]
123.57	13.41	7.191444	(10,25]
124.78	27.98	5.345498	(25,50]
105.53	0	7.795956	(-1,3]
59.53	2.91	4.415729	(-1,3]
136.8	2.33	10.029944	(-1,3]
121.47	11.66	11.056653	(10,25]
114.86	8.16	8.024037	(5,10]
107.04	1.17	7.945121	(-1,3]
104.33	0.58	5.348439	(-1,3]
118.76	3.5	6.426465	(3,5]
107.94	4.66	7.255449	(3,5]
119.97	1.75	6.47746	(-1,3]
104.33	0	7.435195	(-1,3]
119.37	0	7.661433	(-1,3]
104.63	2.33	12.653094	(-1,3]
104.03	11.66	7.060799	(10,25]
117.26	4.66	13.133521	(3,5]
122.07	2.91	9.7035	(-1,3]
115.16	1.75	8.305653	(-1,3]
118.16	25.06	12.793977	(25,50]
121.47	24.48	8.857528	(10,25]
108.54	40.8	5.042801	(25,50]
128.69	0	8.561885	(-1,3]
93.21	0.58	4.166453	(-1,3]
128.99	18.07	11.540334	(10,25]
117.26	1.75	14.088016	(-1,3]
127.48	8.16	10.466573	(5,10]
115.46	0.58	14.067588	(-1,3]
143.72	0.58	8.335652	(-1,3]
134.1	0	5.285482	(-1,3]
31.27	3.5	5.992438	(3,5]
138.91	0	12.059261	(-1,3]
117.26	1.75	11.956053	(-1,3]
110.65	22.15	6.129859	(10,25]
119.67	0	13.064514	(-1,3]
124.78	0	10.137488	(-1,3]
128.39	11.66	8.072217	(10,25]
87.8	0.58	6.440232	(-1,3]
105.23	0.58	6.487839	(-1,3]
97.42	0	4.812045	(-1,3]
114.25	18.65	13.585677	(10,25]
97.72	6.41	8.901332	(5,10]
114.86	0.58	10.112793	(-1,3]
122.37	0	10.645101	(-1,3]
116.66	0	9.803011	(-1,3]
118.46	10.49	8.133941	(10,25]
134.7	1.17	7.111918	(-1,3]
122.97	0.58	9.360721	(-1,3]
94.41	0.58	10.239326	(-1,3]
115.16	1.75	4.075465	(-1,3]
121.77	4.08	8.87575	(3,5]
110.35	1.75	9.091149	(-1,3]
94.71	39.05	8.833868	(25,50]
120.57	0.58	9.442657	(-1,3]
72.46	15.74	12.177906	(10,25]
122.07	0	4.864221	(-1,3]
105.23	0	13.911507	(-1,3]
96.82	1.17	8.525185	(-1,3]
126.58	1.17	11.008166	(-1,3]
113.95	2.91	9.876539	(-1,3]
50.21	0.58	9.790552	(-1,3]
105.53	0	9.913928	(-1,3]
109.14	0.58	10.419692	(-1,3]
102.23	5.25	13.050069	(5,10]
107.34	3.5	7.873365	(3,5]
126.28	12.82	7.494992	(10,25]
120.27	0.58	13.799373	(-1,3]
97.42	0	3.649438	(-1,3]
116.66	6.99	14.395011	(5,10]
138.91	3.5	3.126932	(3,5]
7.22	0	1.514641	(-1,3]
111.85	0	8.579348	(-1,3]
135.6	3.5	6.103055	(3,5]
119.06	0	8.722038	(-1,3]
89.9	0	10.508246	(-1,3]
107.94	2.91	12.769664	(-1,3]
115.16	6.99	5.021902	(5,10]
108.24	0	9.332362	(-1,3]
101.02	0.58	10.727812	(-1,3]
111.25	5.83	3.042078	(5,10]
122.07	9.33	11.393058	(5,10]
126.58	2.33	8.841847	(-1,3]
100.12	0.58	13.911507	(-1,3]
108.84	0	7.675311	(-1,3]
78.17	4.66	12.378896	(3,5]
114.86	2.91	9.42919	(-1,3]
108.24	6.99	12.664266	(5,10]
110.65	45.47	6.382775	(25,50]
79.68	2.91	12.464218	(-1,3]
118.16	1.17	6.222746	(-1,3]
25.56	0	9.688916	(-1,3]
125.98	1.17	5.948847	(-1,3]
122.67	0.58	8.949521	(-1,3]
124.78	1.75	6.702549	(-1,3]
118.16	0	7.121909	(-1,3]
113.05	1.17	14.351675	(-1,3]
106.44	0.58	4.362225	(-1,3]
111.55	2.33	8.277603	(-1,3]
110.35	11.66	3.282016	(10,25]
121.17	1.17	12.391562	(-1,3]
115.16	22.73	6.336773	(10,25]
127.78	2.33	7.936486	(-1,3]
110.65	1.75	7.587516	(-1,3]
132.59	0	13.080269	(-1,3]
122.97	2.91	8.329956	(-1,3]
119.67	7.58	6.79676	(5,10]
107.34	5.83	9.541636	(5,10]
111.55	8.74	4.152372	(5,10]
22.25	6.41	3.819145	(5,10]
116.66	0.58	7.081803	(-1,3]
110.95	0.58	7.369418	(-1,3]
120.57	3.5	5.814809	(3,5]
119.97	7.58	8.071746	(5,10]
98.92	0	3.641725	(-1,3]
118.76	34.39	5.687723	(25,50]
119.97	12.24	11.95036	(10,25]
106.14	18.07	10.02246	(10,25]
89.9	9.33	11.994588	(5,10]
107.94	86.85	5.779417	(50,5e+05]
115.76	12.24	3.586008	(10,25]
116.06	1.17	7.038993	(-1,3]
111.55	0.58	4.302873	(-1,3]
113.05	0	8.853777	(-1,3]
103.13	0	14.528271	(-1,3]
109.74	0.58	5.249825	(-1,3]
125.08	1.17	7.017521	(-1,3]
102.53	0	9.974787	(-1,3]
118.76	0.58	8.382986	(-1,3]
98.62	8.16	6.654399	(5,10]
101.33	4.66	10.776651	(3,5]
122.07	13.99	7.263905	(10,25]
104.63	8.16	10.309567	(5,10]
0	0	1.797714	(-1,3]
62.84	26635.96	7.575977	(50,5e+05]
103.73	8.74	4.175769	(5,10]
39.69	25.65	1.164667	(25,50]
98.62	1.75	14.556321	(-1,3]
110.35	7.58	4.82469	(5,10]
103.73	0	9.195706	(-1,3]
25.86	14.57	1.905914	(10,25]
109.74	4.66	5.094295	(3,5]
113.65	5.83	9.391878	(5,10]
109.74	7.58	12.034507	(5,10]
109.44	1.17	10.816329	(-1,3]
92.61	2.91	4.524529	(-1,3]
107.94	20.4	7.334434	(10,25]
114.86	0	7.334434	(-1,3]
116.66	5.25	13.599283	(5,10]
113.95	0	14.022862	(-1,3]
118.76	0	9.67826	(-1,3]
96.82	0	6.40981	(-1,3]
99.52	1.17	9.143803	(-1,3]
117.86	8.16	8.136879	(5,10]
81.78	0.58	12.719829	(-1,3]
107.04	37.89	8.289739	(25,50]
71.56	0	7.359047	(-1,3]
105.53	13.41	9.733638	(10,25]
101.33	7.58	13.775311	(5,10]
116.96	5.25	14.400994	(5,10]
115.76	1.17	11.314235	(-1,3]
106.44	16.32	10.060326	(10,25]
102.23	8.74	9.043718	(5,10]
103.43	0.58	4.599467	(-1,3]
100.42	0	11.964792	(-1,3]
96.82	2.91	11.462466	(-1,3]
105.84	7.58	8.024305	(5,10]
83.59	0	12.590226	(-1,3]
114.55	18.07	8.189417	(10,25]
103.73	25.06	3.516563	(25,50]
114.86	2.33	5.208024	(-1,3]
29.16	20.98	0.103343	(10,25]
109.44	0	7.453299	(-1,3]
96.82	2.91	10.309567	(-1,3]
116.96	6.41	5.64441	(5,10]
111.85	3.5	9.453694	(3,5]
83.29	0	10.404422	(-1,3]
105.53	0.58	7.334434	(-1,3]
9.02	0	8.823156	(-1,3]
25.56	0	0.735788	(-1,3]
98.02	1.17	12.22471	(-1,3]
112.15	0	10.441482	(-1,3]
88.7	0	6.956302	(-1,3]
105.53	2.33	12.769664	(-1,3]
100.72	0.58	8.222905	(-1,3]
97.12	4.66	10.099174	(3,5]
97.12	6.41	8.282268	(5,10]
113.05	0.58	9.371541	(-1,3]
94.41	1.75	9.316559	(-1,3]
107.94	0.58	8.719767	(-1,3]
93.51	1.17	9.296154	(-1,3]
90.8	0	9.326048	(-1,3]
87.8	1.17	10.116296	(-1,3]
108.84	1.75	8.669193	(-1,3]
112.15	19.82	14.022862	(10,25]
113.05	2.91	10.889774	(-1,3]
98.62	0	11.94835	(-1,3]
101.63	0	5.408739	(-1,3]
15.03	36.14	7.318792	(25,50]
105.53	18.65	11.368477	(10,25]
102.83	0	7.386532	(-1,3]
107.34	4.08	7.323253	(3,5]
84.79	2.91	14.238929	(-1,3]
96.82	0	9.133689	(-1,3]
73.36	0.58	6.005575	(-1,3]
101.02	0.58	6.092338	(-1,3]
98.02	1.75	4.460226	(-1,3]
107.64	1.75	10.330127	(-1,3]
91.7	0	8.309859	(-1,3]
113.05	2.33	9.46313	(-1,3]
105.53	0.58	8.626761	(-1,3]
97.12	1.75	9.785615	(-1,3]
96.51	0	10.992021	(-1,3]
119.97	3.5	11.638866	(3,5]
105.84	18.65	5.620521	(10,25]
96.21	0.58	11.340427	(-1,3]
112.15	1.75	8.432461	(-1,3]
82.08	0	12.752846	(-1,3]
87.19	0	10.88593	(-1,3]
101.93	0.58	12.475101	(-1,3]
112.15	10.49	10.500653	(10,25]
83.89	0.58	6.718738	(-1,3]
98.02	0.58	13.022166	(-1,3]
107.94	0	7.91592	(-1,3]
92.61	6.41	8.659756	(5,10]
95.91	0	9.045826	(-1,3]
76.07	0	6.156489	(-1,3]
92	2.91	7.832697	(-1,3]
51.72	0	6.487943	(-1,3]
109.44	2.91	12.518934	(-1,3]
81.48	1.75	10.291592	(-1,3]
114.55	16.9	6.742045	(10,25]
89.9	1.17	4.189503	(-1,3]
105.84	6.99	12.325672	(5,10]
105.53	6.99	11.985331	(5,10]
68.85	0	5.213488	(-1,3]
98.92	0.58	6.105743	(-1,3]
103.43	1.75	5.126783	(-1,3]
93.51	0	5.670884	(-1,3]
86.89	9.91	12.470201	(5,10]
74.87	3.5	4.764231	(3,5]
108.54	2.91	10.480465	(-1,3]
95.01	16.32	9.172538	(10,25]
69.76	6.99	3.81929	(5,10]
85.39	1.75	13.911507	(-1,3]
101.02	0	9.360183	(-1,3]
96.82	2.33	13.364442	(-1,3]
98.32	0.58	7.782106	(-1,3]
97.72	2.33	4.50678	(-1,3]
108.24	6.99	11.543756	(5,10]
86.89	0	6.068445	(-1,3]
105.84	4.66	10.309567	(3,5]
99.52	1.75	10.220341	(-1,3]
101.63	1.17	8.930211	(-1,3]
91.4	0	2.309175	(-1,3]
104.63	14.57	10.731557	(10,25]
108.54	4.08	11.691891	(3,5]
110.65	0.58	14.053983	(-1,3]
102.83	0.58	5.817314	(-1,3]
103.43	2.91	9.682316	(-1,3]
109.14	2.91	8.809743	(-1,3]
109.44	0.58	10.123844	(-1,3]
102.83	1.75	8.734904	(-1,3]
92.31	0	11.536029	(-1,3]
99.82	5.83	8.49453	(5,10]
96.21	9.33	8.764311	(5,10]
82.38	2.91	10.511944	(-1,3]
106.74	1.17	8.989848	(-1,3]
99.22	1.75	9.375457	(-1,3]
58.93	2.91	3.796212	(-1,3]
95.91	2.33	10.124538	(-1,3]
70.66	5.25	11.144178	(5,10]
44.2	1.75	5.060868	(-1,3]
92	0.58	10.189742	(-1,3]
75.77	0	10.375707	(-1,3]
109.44	1.75	13.144941	(-1,3]
92.91	0	13.483502	(-1,3]
82.98	0	11.787048	(-1,3]
91.4	0	3.504649	(-1,3]
82.08	6.99	7.356273	(5,10]
88.7	0	1.986015	(-1,3]
101.02	0.58	11.708406	(-1,3]
96.21	6.41	14.528271	(5,10]
103.43	14.57	11.078431	(10,25]
95.91	1.75	9.714044	(-1,3]
98.32	1.17	6.109419	(-1,3]
85.99	0	11.219285	(-1,3]
97.12	14.57	8.080625	(10,25]
100.72	0	9.227408	(-1,3]
86.59	2.91	7.300745	(-1,3]
87.8	1.17	11.168601	(-1,3]
104.03	48.96	11.692423	(25,50]
103.13	0	8.643703	(-1,3]
49.61	0	9.800251	(-1,3]
104.63	2.91	10.318532	(-1,3]
85.69	0	7.565299	(-1,3]
64.94	1.75	3.363164	(-1,3]
87.49	0.58	8.770964	(-1,3]
88.4	0	12.825082	(-1,3]
98.92	8.16	9.377088	(5,10]
101.93	0	7.646822	(-1,3]
108.24	0.58	2.680694	(-1,3]
104.63	4.08	6.223663	(3,5]
105.84	0	9.667026	(-1,3]
103.13	1.17	9.136176	(-1,3]
99.52	3.5	7.747062	(3,5]
99.52	1.17	11.292246	(-1,3]
27.66	12.24	1.196544	(10,25]
94.41	2.91	11.191007	(-1,3]
104.63	13.99	4.44383	(10,25]
94.71	14.57	2.893133	(10,25]
38.79	14.57	8.552957	(10,25]
102.83	0	6.481119	(-1,3]
88.4	0	9.568475	(-1,3]
65.55	1.75	9.550998	(-1,3]
82.38	1.75	13.365927	(-1,3]
77.27	0	11.315491	(-1,3]
104.93	3.5	7.29733	(3,5]
101.93	1.17	5.124122	(-1,3]
77.27	0	4.969817	(-1,3]
93.81	0	13.472789	(-1,3]
78.17	1.17	12.916753	(-1,3]
79.98	1.17	2.241179	(-1,3]
108.24	17.49	8.413494	(10,25]
32.17	0	5.653822	(-1,3]
103.43	1.75	4.26676	(-1,3]
95.61	0.58	13.455452	(-1,3]
44.5	0.58	10.259482	(-1,3]
105.84	4.66	11.964805	(3,5]
114.25	57.12	9.573784	(50,5e+05]
96.82	2.91	8.861044	(-1,3]
82.08	0	8.787838	(-1,3]
31.87	0.58	4.183988	(-1,3]
78.17	1.75	2.596019	(-1,3]
85.39	0.58	12.611482	(-1,3]
98.02	4.08	13.274441	(3,5]
81.48	0	6.005966	(-1,3]
90.8	26.23	13.133521	(25,50]
95.91	6.99	10.32005	(5,10]
82.08	0	6.95926	(-1,3]
108.24	1.75	5.353981	(-1,3]
104.33	82.19	10.352471	(50,5e+05]
92.91	1.75	6.794967	(-1,3]
96.21	47.21	10.866589	(25,50]
80.58	1.75	7.770508	(-1,3]
82.68	2.33	10.659858	(-1,3]
86.59	0	10.78913	(-1,3]
82.98	1.75	13.746988	(-1,3]
88.1	0.58	13.764641	(-1,3]
76.97	1.75	4.635971	(-1,3]
93.81	4.66	8.689073	(3,5]
84.49	0.58	8.621756	(-1,3]
90.2	21.57	6.97782	(10,25]
96.82	12.24	6.350469	(10,25]
92.61	10.49	6.241024	(10,25]
87.49	11.08	6.051067	(10,25]
97.12	0	6.368071	(-1,3]
6.01	0.58	6.682406	(-1,3]
101.93	5.25	10.916991	(5,10]
91.7	18.65	8.681423	(10,25]
99.22	7.58	5.87507	(5,10]
92.61	0.58	13.877386	(-1,3]
83.89	0	6.915182	(-1,3]
95.61	19.82	12.892077	(10,25]
96.51	0.58	4.322148	(-1,3]
82.98	0.58	12.783269	(-1,3]
29.16	0	3.128345	(-1,3]
87.19	0.58	12.806099	(-1,3]
91.1	3.5	5.777041	(3,5]
97.12	2.33	6.328268	(-1,3]
100.72	6.99	9.154283	(5,10]
88.1	0	9.376112	(-1,3]
96.51	0	8.002727	(-1,3]
75.47	14.57	8.102217	(10,25]
92.61	1.75	7.557947	(-1,3]
87.19	1.17	13.559994	(-1,3]
90.8	8.16	8.504666	(5,10]
88.4	0.58	8.867267	(-1,3]
95.31	0	9.318138	(-1,3]
100.72	1.17	11.417744	(-1,3]
86.89	1.75	13.897901	(-1,3]
88.1	1.75	7.888875	(-1,3]
100.12	2.33	12.937921	(-1,3]
90.8	2.33	8.643322	(-1,3]
90.2	0.58	6.703593	(-1,3]
96.21	14.57	7.3784	(10,25]
78.78	9.33	5.368609	(5,10]
81.18	0	11.195001	(-1,3]
85.99	2.33	10.123844	(-1,3]
98.92	9.33	13.16611	(5,10]
90.8	2.33	9.982259	(-1,3]
99.22	0	5.715815	(-1,3]
97.42	17.49	9.689237	(10,25]
93.51	1.75	12.684538	(-1,3]
99.52	2.33	4.840444	(-1,3]
75.47	4.66	10.787374	(3,5]
93.21	0	4.613911	(-1,3]
75.47	0	12.445026	(-1,3]
80.28	0.58	9.409877	(-1,3]
76.67	0.58	4.568229	(-1,3]
74.87	3.5	6.565603	(3,5]
95.91	19.82	8.173159	(10,25]
95.01	4.08	6.013105	(3,5]
98.02	10.49	3.583254	(10,25]
75.17	0.58	4.177287	(-1,3]
63.44	1.17	12.892077	(-1,3]
94.11	0.58	8.985255	(-1,3]
99.52	0.58	13.69544	(-1,3]
91.1	0.58	8.14574	(-1,3]
82.38	1.75	10.212022	(-1,3]
95.91	0.58	7.386477	(-1,3]
82.98	2.33	10.445809	(-1,3]
68.25	0	9.807895	(-1,3]
84.19	0	10.980375	(-1,3]
89	17.49	6.968373	(10,25]
88.7	0	4.852432	(-1,3]
95.01	1.75	7.198721	(-1,3]
88.1	4.66	13.548574	(3,5]
90.8	0	12.804008	(-1,3]
71.86	1.75	7.925262	(-1,3]
95.61	7.58	8.16383	(5,10]
76.97	4.08	9.429628	(3,5]
80.58	0.58	8.085827	(-1,3]
94.41	2.91	10.569004	(-1,3]
85.39	2.33	6.420038	(-1,3]
89.6	1.17	8.205934	(-1,3]
15.03	0	-5.342114	(-1,3]
95.01	2.33	10.362092	(-1,3]
83.59	13.41	7.060235	(10,25]
97.12	24.48	11.774925	(10,25]
90.8	0	6.763495	(-1,3]
93.81	2.33	12.600599	(-1,3]
87.8	16.32	11.110144	(10,25]
104.93	2.91	4.006514	(-1,3]
83.89	12.24	8.792316	(10,25]
85.69	0	11.605835	(-1,3]
71.86	0	8.741168	(-1,3]
80.58	0	5.168856	(-1,3]
79.38	0	10.889555	(-1,3]
94.41	0.58	7.369868	(-1,3]
73.06	0	10.915813	(-1,3]
70.36	0	8.341032	(-1,3]
97.12	37.89	4.536963	(25,50]
86.59	0.58	14.238929	(-1,3]
84.19	0	11.078302	(-1,3]
82.08	0	10.510929	(-1,3]
92.61	1.75	9.61973	(-1,3]
77.27	1.17	11.408736	(-1,3]
99.22	14.57	7.334434	(10,25]
77.87	15.16	8.699955	(10,25]
76.37	0.58	9.991189	(-1,3]
83.89	0	5.623397	(-1,3]
98.92	2.33	9.387009	(-1,3]
75.77	0.58	8.578511	(-1,3]
80.28	5.83	12.161928	(5,10]
92.91	1.17	10.478586	(-1,3]
61.34	0	4.053079	(-1,3]
76.07	0	6.320012	(-1,3]
61.94	2.33	8.021641	(-1,3]
91.4	40.22	4.299304	(25,50]
68.25	1.17	7.346531	(-1,3]
73.66	7.58	10.950919	(5,10]
88.7	0	13.469057	(-1,3]
89.9	1.75	11.759823	(-1,3]
82.38	6.41	4.280087	(5,10]
69.76	0.58	6.153399	(-1,3]
86.29	0	6.940136	(-1,3]
67.65	1.17	6.117369	(-1,3]
74.57	0	12.247722	(-1,3]
88.1	1.17	12.890154	(-1,3]
62.24	2.91	12.011014	(-1,3]
77.57	1.17	8.750584	(-1,3]
77.57	22.73	9.102661	(10,25]
76.97	0	10.143391	(-1,3]
75.17	5.25	6.162528	(5,10]
66.75	2.91	6.612168	(-1,3]
84.49	6.41	12.747122	(5,10]
79.68	0.58	3.814256	(-1,3]
51.11	1.17	7.262938	(-1,3]
87.8	0.58	6.34466	(-1,3]
69.45	3.5	5.609381	(3,5]
86.29	0	5.050282	(-1,3]
78.17	1.75	7.236622	(-1,3]
82.68	0	1.785159	(-1,3]
79.38	0.58	6.412527	(-1,3]
68.25	1.75	14.238929	(-1,3]
84.79	0.58	11.207856	(-1,3]
70.96	0	8.499413	(-1,3]
77.87	0.58	4.636474	(-1,3]
77.27	1.17	5.621952	(-1,3]
90.5	7.58	12.487854	(5,10]
89.6	15.74	8.66139	(10,25]
76.37	1.75	9.67826	(-1,3]
76.97	8.74	8.551245	(5,10]
94.11	0	8.608229	(-1,3]
84.49	54.79	8.37789	(50,5e+05]
96.82	8.74	10.636989	(5,10]
80.88	0	7.155424	(-1,3]
67.35	0	8.183117	(-1,3]
59.23	0	8.345699	(-1,3]
76.37	0	10.286622	(-1,3]
81.48	0	9.943336	(-1,3]
87.8	5.25	12.433097	(5,10]
70.66	0.58	10.696692	(-1,3]
81.18	0.58	3.110759	(-1,3]
88.4	6.99	4.860419	(5,10]
84.49	0.58	14.541877	(-1,3]
85.69	0	12.620529	(-1,3]
76.37	0.58	12.023963	(-1,3]
75.77	4.66	10.312549	(3,5]
25.26	2.33	2.842225	(-1,3]
0	0	11.782633	(-1,3]
89.9	0.58	6.978502	(-1,3]
76.37	0	6.719596	(-1,3]
101.02	29.73	6.210259	(25,50]
80.88	3.5	7.218549	(3,5]
91.1	1.17	10.309567	(-1,3]
52.92	2.91	0.967651	(-1,3]
90.8	0.58	7.131319	(-1,3]
79.98	0	12.448447	(-1,3]
85.09	0	8.541633	(-1,3]
88.1	0	10.895538	(-1,3]
47.21	4.08	6.721692	(3,5]
79.08	13.41	6.476348	(10,25]
86.89	0	5.340381	(-1,3]
74.87	2.33	7.061771	(-1,3]
67.65	11.66	12.950043	(10,25]
73.96	0.58	5.712339	(-1,3]
91.1	1.17	13.036464	(-1,3]
78.78	9.33	4.648096	(5,10]
78.47	9.33	7.92309	(5,10]
85.99	1.75	7.756835	(-1,3]
73.06	5.25	4.200276	(5,10]
75.47	1.75	11.646252	(-1,3]
89	0.58	7.538556	(-1,3]
61.64	0	10.666888	(-1,3]
84.19	1.17	9.491109	(-1,3]
82.68	0.58	11.19699	(-1,3]
76.37	0	3.770318	(-1,3]
72.16	1.17	7.896571	(-1,3]
92	0.58	9.880953	(-1,3]
73.96	0.58	5.229413	(-1,3]
86.29	2.33	12.615701	(-1,3]
92.91	0.58	8.822074	(-1,3]
82.38	0	11.578008	(-1,3]
88.4	0	7.334434	(-1,3]
80.58	0	13.620976	(-1,3]
86.59	7.58	9.17672	(5,10]
83.89	22.15	11.742527	(10,25]
77.57	0.58	6.630075	(-1,3]
78.78	0	5.150168	(-1,3]
83.89	1.75	7.232818	(-1,3]
68.25	1.75	9.29959	(-1,3]
82.98	146.31	5.56943	(50,5e+05]
70.66	0	10.87553	(-1,3]
89.6	1.17	9.16268	(-1,3]
79.38	4.08	5.758421	(3,5]
76.97	6.41	7.082127	(5,10]
82.68	7.58	10.690774	(5,10]
81.18	0	12.871252	(-1,3]
82.68	4.66	7.334434	(3,5]
80.28	0	8.868206	(-1,3]
67.05	0	9.586495	(-1,3]
78.17	0.58	5.106413	(-1,3]
81.78	2.33	13.548574	(-1,3]
69.15	0	8.688858	(-1,3]
78.78	0	6.311673	(-1,3]
82.68	31.48	8.584593	(25,50]
86.89	0	10.407228	(-1,3]
87.49	1.75	9.46313	(-1,3]
72.46	6.41	8.261455	(5,10]
76.97	5.83	7.166872	(5,10]
85.99	8.16	12.432263	(5,10]
70.06	1.75	10.001068	(-1,3]
65.55	0	7.740779	(-1,3]
81.18	0	12.277091	(-1,3]
77.27	0.58	7.177001	(-1,3]
85.99	3.5	11.155472	(3,5]
81.48	26.23	5.126586	(25,50]
82.38	1.75	6.156082	(-1,3]
83.89	0	7.267142	(-1,3]
61.04	0	11.703726	(-1,3]
86.59	0	10.480465	(-1,3]
75.47	0.58	12.967214	(-1,3]
74.87	0.58	9.422655	(-1,3]
43.3	1.75	7.304137	(-1,3]
83.59	9.91	7.718672	(5,10]
85.99	74.03	7.124516	(50,5e+05]
80.58	3.5	11.094772	(3,5]
76.97	0	9.27756	(-1,3]
73.36	1.17	7.813701	(-1,3]
65.55	0	4.921325	(-1,3]
74.87	0.58	9.788129	(-1,3]
75.17	0	8.904753	(-1,3]
28.56	16.9	2.570735	(10,25]
83.59	1.17	7.792913	(-1,3]
73.66	0	7.446633	(-1,3]
73.36	0	12.207539	(-1,3]
72.76	1.75	6.687633	(-1,3]
65.55	1.17	7.376468	(-1,3]
90.5	2.91	10.891215	(-1,3]
86.89	5.83	10.309567	(5,10]
84.79	2.33	6.828141	(-1,3]
80.58	37.31	10.01216	(25,50]
40.29	5.25	7.456358	(5,10]
63.44	1.17	7.030316	(-1,3]
79.68	2.33	10.309567	(-1,3]
57.13	2.91	6.136101	(-1,3]
73.06	3.5	7.459609	(3,5]
70.36	3.5	2.840623	(3,5]
73.36	0	7.603889	(-1,3]
54.12	1.17	8.963019	(-1,3]
1.8	57.12	9.575203	(50,5e+05]
61.34	0.58	7.388434	(-1,3]
80.28	72.86	4.03667	(50,5e+05]
93.51	1.17	14.551907	(-1,3]
86.29	16.32	12.723486	(10,25]
85.39	0.58	5.211876	(-1,3]
86.29	1.17	9.310432	(-1,3]
75.47	1.17	4.640031	(-1,3]
66.15	65.28	5.678544	(50,5e+05]
79.98	0.58	7.869853	(-1,3]
73.96	0	10.992874	(-1,3]
81.48	0.58	14.228899	(-1,3]
71.26	4.08	8.057876	(3,5]
80.88	1.17	10.647515	(-1,3]
82.08	2.33	10.387829	(-1,3]
69.15	2.33	5.596478	(-1,3]
63.44	0	6.643912	(-1,3]
82.98	11.08	5.075179	(10,25]
78.47	0	12.157223	(-1,3]
85.99	3.5	8.331304	(3,5]
50.51	5.25	7.90204	(5,10]
71.86	1.17	6.971712	(-1,3]
65.85	0	3.372814	(-1,3]
73.36	0	11.478382	(-1,3]
73.36	2.91	7.628375	(-1,3]
73.66	9.33	8.487638	(5,10]
24.35	0	4.879138	(-1,3]
65.55	4.08	4.028811	(3,5]
87.49	12.82	12.723486	(10,25]
77.87	28.56	9.46313	(25,50]
67.65	1.75	5.187024	(-1,3]
66.45	37.89	6.129859	(25,50]
66.75	0	7.023457	(-1,3]
55.62	0.58	8.224325	(-1,3]
73.06	2.33	6.327578	(-1,3]
46.3	1.75	6.299101	(-1,3]
84.49	0	8.59505	(-1,3]
73.06	0	1.385888	(-1,3]
79.98	0	7.797465	(-1,3]
72.76	14.57	11.157357	(10,25]
73.96	12.82	11.525802	(10,25]
76.37	42.55	3.736921	(25,50]
64.94	0	8.727179	(-1,3]
74.57	1.17	11.180723	(-1,3]
78.17	1.17	3.630206	(-1,3]
70.36	0.58	6.50565	(-1,3]
67.95	1.17	8.712292	(-1,3]
73.96	1.17	5.456076	(-1,3]
76.07	5.83	5.42838	(5,10]
78.78	4.08	13.548574	(3,5]
43.9	2.91	13.144941	(-1,3]
83.59	1.17	11.006444	(-1,3]
77.87	1.75	5.619253	(-1,3]
70.36	0.58	8.758731	(-1,3]
80.28	0.58	8.378633	(-1,3]
72.46	16.32	5.803789	(10,25]
66.75	0	12.405295	(-1,3]
78.17	0	4.906609	(-1,3]
74.27	0	9.059478	(-1,3]
83.29	0	8.530222	(-1,3]
61.34	0	10.161729	(-1,3]
65.85	0	7.362484	(-1,3]
68.25	0	10.179463	(-1,3]
52.92	2.91	9.138246	(-1,3]
79.68	0.58	7.688336	(-1,3]
71.86	0	13.152671	(-1,3]
33.07	8.74	4.929524	(5,10]
78.78	13.41	8.105209	(10,25]
76.97	2.33	10.641615	(-1,3]
81.78	0	7.588806	(-1,3]
69.45	2.33	9.427286	(-1,3]
72.76	0.58	7.391453	(-1,3]
81.48	1.17	9.46313	(-1,3]
55.92	0.58	7.713367	(-1,3]
71.86	0	13.146688	(-1,3]
81.18	1.75	11.584973	(-1,3]
75.77	0	11.979894	(-1,3]
71.26	4.08	10.309567	(3,5]
74.27	8.16	8.617287	(5,10]
85.39	1.75	6.081909	(-1,3]
64.64	0	6.10115	(-1,3]
53.22	6.41	3.240731	(5,10]
76.67	2.91	11.419365	(-1,3]
75.17	0	11.3122	(-1,3]
84.49	1.17	12.952112	(-1,3]
66.75	1.75	10.529883	(-1,3]
36.38	3.5	8.45328	(3,5]
74.87	2.91	11.241466	(-1,3]
82.68	0.58	6.805707	(-1,3]
83.59	0	13.683318	(-1,3]
75.47	11.08	13.080269	(10,25]
76.97	1.75	4.611738	(-1,3]
67.65	1.75	8.516535	(-1,3]
72.16	0.58	12.757495	(-1,3]
59.23	0	13.911507	(-1,3]
70.06	0	9.52765	(-1,3]
54.42	18.07	13.799373	(10,25]
76.07	0.58	10.12409	(-1,3]
68.25	0	7.497575	(-1,3]
77.27	0	13.343927	(-1,3]
76.97	3.5	3.848805	(3,5]
71.56	2.33	10.681183	(-1,3]
66.15	2.91	8.6578	(-1,3]
80.28	4.66	3.325939	(3,5]
76.07	1.17	13.133521	(-1,3]
79.08	0.58	10.362501	(-1,3]
59.53	41.39	5.540282	(25,50]
72.46	1.17	11.498367	(-1,3]
74.87	4.66	5.488495	(3,5]
70.06	0	13.151665	(-1,3]
85.09	12.24	6.95926	(10,25]
69.45	0.58	6.252246	(-1,3]
77.57	0.58	7.369881	(-1,3]
69.15	2.33	6.285301	(-1,3]
65.25	0	8.75664	(-1,3]
83.59	2.91	7.929054	(-1,3]
70.96	0	6.156489	(-1,3]
70.06	6.99	13.722059	(5,10]
69.76	8.16	10.006177	(5,10]
76.97	0	10.221894	(-1,3]
69.76	2.91	8.730765	(-1,3]
72.46	0.58	12.737092	(-1,3]
4.51	42.55	6.884749	(25,50]
0	0	12.157219	(-1,3]
66.15	0.58	5.71903	(-1,3]
68.25	1.75	11.02765	(-1,3]
73.66	1.75	14.238929	(-1,3]
57.43	0	7.304075	(-1,3]
64.94	0	4.034636	(-1,3]
65.55	0	7.046719	(-1,3]
60.13	18.07	7.290743	(10,25]
70.96	0.58	8.84758	(-1,3]
65.85	0.58	10.328465	(-1,3]
76.07	18.07	10.810553	(10,25]
74.27	1.75	12.701875	(-1,3]
60.74	16.32	9.19445	(10,25]
65.85	0	10.943864	(-1,3]
58.93	6.99	9.025202	(5,10]
75.17	0	5.379564	(-1,3]
71.26	19.24	13.548574	(10,25]
65.55	0	12.737092	(-1,3]
76.67	1.75	6.474365	(-1,3]
78.47	0	13.015196	(-1,3]
66.15	1.75	4.079327	(-1,3]
78.17	0	8.482423	(-1,3]
70.06	4.08	5.991106	(3,5]
68.25	0	10.88593	(-1,3]
66.45	0.58	7.912798	(-1,3]
69.76	0	4.69446	(-1,3]
61.94	0	10.215304	(-1,3]
63.14	0.58	8.806057	(-1,3]
74.57	0	11.045223	(-1,3]
75.17	0	5.372309	(-1,3]
57.73	0	8.875306	(-1,3]
73.36	24.48	3.841922	(10,25]
73.96	13.41	8.060042	(10,25]
68.85	0	2.289469	(-1,3]
62.24	0	5.480665	(-1,3]
64.04	0.58	8.267147	(-1,3]
58.93	0	11.936755	(-1,3]
76.97	16.32	3.811786	(10,25]
68.85	0	7.43855	(-1,3]
71.26	12.82	10.055072	(10,25]
81.78	2.91	11.10126	(-1,3]
62.84	0	8.492446	(-1,3]
40.89	0.58	7.135383	(-1,3]
73.36	2.33	6.531086	(-1,3]
76.07	0	7.051496	(-1,3]
51.41	1.75	7.185546	(-1,3]
66.45	0	9.308351	(-1,3]
63.14	0	9.34115	(-1,3]
69.45	0	9.80589	(-1,3]
68.85	5.83	9.809456	(5,10]
60.43	48.38	7.334434	(25,50]
72.16	0	5.754315	(-1,3]
71.56	9.33	7.819317	(5,10]
0	0	11.180723	(-1,3]
71.26	0	7.177243	(-1,3]
67.35	16.32	4.051394	(10,25]
71.56	25.65	10.10503	(25,50]
65.85	32.64	10.309567	(25,50]
72.16	0	6.930798	(-1,3]
73.06	0	3.915422	(-1,3]
74.87	0	11.541152	(-1,3]
76.37	29.73	10.421672	(25,50]
80.88	4.08	8.66415	(3,5]
74.57	0	7.800905	(-1,3]
61.34	0.58	8.035162	(-1,3]
67.65	0	9.668928	(-1,3]
69.76	3.5	5.771704	(3,5]
71.86	0	8.912153	(-1,3]
57.13	0	5.697227	(-1,3]
53.82	0	9.691757	(-1,3]
68.85	0	4.222654	(-1,3]
67.65	0	9.568475	(-1,3]
69.76	0	8.596868	(-1,3]
58.93	0.58	9.540559	(-1,3]
72.16	0.58	9.232812	(-1,3]
65.25	0	12.793977	(-1,3]
62.84	57.12	2.667156	(50,5e+05]
60.74	1.17	8.468167	(-1,3]
76.97	2.91	9.46313	(-1,3]
0	0	3.670342	(-1,3]
63.14	0	6.512643	(-1,3]
66.15	0	6.951335	(-1,3]
70.36	1.17	8.256015	(-1,3]
72.16	1.75	13.548574	(-1,3]
60.43	0	14.228899	(-1,3]
64.04	18.65	10.468158	(10,25]
66.75	2.33	12.464218	(-1,3]
65.25	3.5	6.668334	(3,5]
74.27	16.9	10.309567	(10,25]
51.41	1.17	8.185185	(-1,3]
68.55	18.07	10.73332	(10,25]
71.26	4.08	9.46313	(3,5]
55.62	0	12.288129	(-1,3]
74.87	0	4.321436	(-1,3]
63.74	0.58	13.681834	(-1,3]
73.66	0	11.057988	(-1,3]
56.83	16.9	10.150232	(10,25]
45.7	1.17	5.876412	(-1,3]
68.55	0	12.046313	(-1,3]
66.75	1.75	8.568728	(-1,3]
62.84	0	6.109609	(-1,3]
74.87	4.08	9.483045	(3,5]
58.63	0.58	9.412126	(-1,3]
62.24	1.75	5.94528	(-1,3]
70.06	0	9.113369	(-1,3]
55.62	0	11.873076	(-1,3]
76.67	0.58	6.050689	(-1,3]
58.63	5.25	12.22471	(5,10]
64.04	0	12.488707	(-1,3]
63.14	12.82	12.147396	(10,25]
64.94	1.17	7.911424	(-1,3]
72.16	1.17	9.063747	(-1,3]
55.32	4.66	8.648619	(3,5]
67.35	0	3.874701	(-1,3]
56.83	0.58	8.30039	(-1,3]
68.85	2.33	10.089178	(-1,3]
60.13	1.75	9.660401	(-1,3]
58.63	0.58	5.024889	(-1,3]
58.33	2.91	4.55459	(-1,3]
63.74	0	13.585677	(-1,3]
70.66	0.58	10.480465	(-1,3]
36.98	0	2.766025	(-1,3]
60.74	53.04	5.335099	(50,5e+05]
70.96	0	3.967097	(-1,3]
73.96	5.83	8.411303	(5,10]
73.06	1.75	12.272834	(-1,3]
59.23	0	5.947675	(-1,3]
70.06	0.58	8.69578	(-1,3]
69.45	0.58	8.338299	(-1,3]
75.77	12.82	9.789828	(10,25]
71.56	0	10.688971	(-1,3]
75.17	0	10.128417	(-1,3]
52.62	1.17	13.339558	(-1,3]
54.12	6.41	9.860738	(5,10]
72.46	0.58	13.486395	(-1,3]
67.35	0.58	5.709361	(-1,3]
68.25	0	6.671661	(-1,3]
62.24	3.5	5.598655	(3,5]
70.06	3.5	10.220868	(3,5]
70.66	0	11.250419	(-1,3]
48.11	0	3.877859	(-1,3]
71.56	3.5	7.672516	(3,5]
65.55	0.58	4.699373	(-1,3]
70.36	0	11.368477	(-1,3]
74.87	0	10.309567	(-1,3]
68.55	0.58	11.377449	(-1,3]
61.34	9.33	5.469731	(5,10]
66.15	23.9	6.898504	(10,25]
70.66	0.58	10.903386	(-1,3]
62.24	0	6.177035	(-1,3]
56.23	1.17	9.158384	(-1,3]
70.06	7.58	11.284842	(5,10]
68.85	0.58	14.541877	(-1,3]
68.25	0.58	7.779537	(-1,3]
70.36	0	3.770366	(-1,3]
65.55	1.17	6.551367	(-1,3]
60.13	0	6.834342	(-1,3]
60.43	13.41	6.592325	(10,25]
69.15	4.08	14.059966	(3,5]
62.54	0.58	7.446567	(-1,3]
56.53	0	12.19434	(-1,3]
55.92	0	5.009648	(-1,3]
61.94	1.17	3.100796	(-1,3]
64.04	57.12	6.739653	(50,5e+05]
70.06	0.58	9.455209	(-1,3]
67.05	0	9.967194	(-1,3]
60.13	4.66	11.105878	(3,5]
61.04	2.33	12.632651	(-1,3]
69.76	0	7.631906	(-1,3]
72.46	0.58	11.536029	(-1,3]
59.23	4.08	9.423068	(3,5]
60.43	0	14.082033	(-1,3]
70.36	9.33	2.948841	(5,10]
0.9	0	2.968582	(-1,3]
71.26	39.64	7.231241	(25,50]
66.15	51.29	8.041533	(50,5e+05]
59.83	0	12.967214	(-1,3]
50.51	0	10.751009	(-1,3]
75.17	0	9.404605	(-1,3]
70.36	0.58	11.774925	(-1,3]
76.97	8.16	9.153294	(5,10]
69.76	1.17	5.400738	(-1,3]
77.87	0	7.334434	(-1,3]
67.35	4.66	2.798245	(3,5]
71.56	1.17	9.58336	(-1,3]
59.83	1.17	4.989783	(-1,3]
0	0	1.797714	(-1,3]
65.55	0	8.936501	(-1,3]
66.75	2.33	10.466403	(-1,3]
64.34	0	10.236214	(-1,3]
73.06	0	4.153135	(-1,3]
64.94	20.98	7.455784	(10,25]
47.21	0	3.21276	(-1,3]
27.06	0	-1.735417	(-1,3]
68.85	1.17	5.657149	(-1,3]
67.95	0	8.794501	(-1,3]
56.23	0	11.402769	(-1,3]
70.96	1.17	12.213663	(-1,3]
18.34	0	-0.293782	(-1,3]
70.66	1.75	6.331181	(-1,3]
78.78	8.74	3.184528	(5,10]
56.53	0.58	10.785283	(-1,3]
57.73	0	11.155631	(-1,3]
58.33	0	3.221105	(-1,3]
67.65	0	6.53929	(-1,3]
59.23	1.75	6.347498	(-1,3]
58.63	0	7.118182	(-1,3]
70.96	4.08	7.790318	(3,5]
63.74	0	6.156489	(-1,3]
70.06	0	6.75265	(-1,3]
70.66	25.06	6.634628	(25,50]
64.04	0.58	7.478882	(-1,3]
62.84	0	10.525362	(-1,3]
65.55	8.16	7.369106	(5,10]
73.96	2.91	8.458712	(-1,3]
66.15	1.17	10.09578	(-1,3]
70.36	25.65	10.429361	(25,50]
57.73	0	5.79674	(-1,3]
58.03	1.17	7.095563	(-1,3]
59.53	0	4.551913	(-1,3]
0	0	2.968582	(-1,3]
70.06	2.91	6.959591	(-1,3]
66.45	8.16	6.968572	(5,10]
58.93	0	4.344317	(-1,3]
64.94	1.17	10.145575	(-1,3]
64.64	2.91	11.123749	(-1,3]
39.69	16.32	7.336936	(10,25]
64.34	9.91	6.156489	(5,10]
45.7	0.58	7.485338	(-1,3]
61.34	4.66	6.124361	(3,5]
65.25	0	12.950043	(-1,3]
55.92	1.17	6.349569	(-1,3]
63.14	0	13.911507	(-1,3]
0	0	-0.958212	(-1,3]
69.45	11.08	8.096227	(10,25]
61.94	1.17	10.763832	(-1,3]
61.34	0.58	10.189067	(-1,3]
57.73	0	5.43524	(-1,3]
58.03	0	13.750196	(-1,3]
64.64	0.58	7.311535	(-1,3]
70.36	0	5.629494	(-1,3]
58.63	1.75	6.833484	(-1,3]
64.94	0.58	6.397261	(-1,3]
64.34	0	6.15408	(-1,3]
56.53	0	10.143961	(-1,3]
1.5	0	3.67573	(-1,3]
55.32	0.58	10.803568	(-1,3]
64.64	2.33	9.559149	(-1,3]
57.43	1.17	12.18431	(-1,3]
56.53	0.58	7.729176	(-1,3]
61.64	4.66	4.836368	(3,5]
70.06	0	11.629295	(-1,3]
60.43	0.58	12.431757	(-1,3]
72.46	1.75	10.309567	(-1,3]
34.88	0.58	2.401766	(-1,3]
0	0	-1.76366	(-1,3]
68.55	0	6.738049	(-1,3]
66.15	0.58	7.16796	(-1,3]
75.77	1.17	7.855687	(-1,3]
56.23	0	7.798841	(-1,3]
58.63	1.75	9.892424	(-1,3]
64.94	3.5	3.724208	(3,5]
73.06	12.24	8.090271	(10,25]
58.03	5.83	5.036692	(5,10]
64.94	1.75	5.242505	(-1,3]
53.82	0	10.100454	(-1,3]
55.92	5.83	7.417357	(5,10]
59.83	0.58	9.704412	(-1,3]
53.22	0	13.911507	(-1,3]
65.55	4.66	14.067588	(3,5]
66.15	0.58	13.455452	(-1,3]
65.25	25.65	5.592145	(25,50]
54.12	0	14.228899	(-1,3]
66.75	9.33	3.36539	(5,10]
68.25	6.41	9.168051	(5,10]
64.04	0.58	7.258441	(-1,3]
65.25	1.75	6.940283	(-1,3]
63.44	1.75	8.055999	(-1,3]
64.04	0	10.455467	(-1,3]
57.43	0	6.156489	(-1,3]
0	0	2.158159	(-1,3]
66.15	48.96	12.513353	(25,50]
64.64	0.58	9.175965	(-1,3]
65.25	1.75	9.828489	(-1,3]
65.55	0	11.123749	(-1,3]
62.84	0	4.234701	(-1,3]
27.06	0.58	2.415912	(-1,3]
60.74	2.91	6.58158	(-1,3]
67.95	0	10.309567	(-1,3]
65.85	0	10.389839	(-1,3]
68.25	1.75	1.91989	(-1,3]
54.12	0	10.340565	(-1,3]
56.53	1.75	4.284063	(-1,3]
71.26	0	6.760863	(-1,3]
69.45	1.17	8.534418	(-1,3]
61.94	0	10.708478	(-1,3]
64.34	0.58	9.321727	(-1,3]
71.26	7.58	7.663124	(5,10]
57.73	12.82	11.155475	(10,25]
58.03	3.5	5.011158	(3,5]
76.37	0.58	6.449552	(-1,3]
59.53	8.74	8.646869	(5,10]
62.54	0	6.374398	(-1,3]
65.55	0	5.432459	(-1,3]
63.14	0	11.407503	(-1,3]
54.72	0	6.056233	(-1,3]
48.71	0.58	8.379309	(-1,3]
64.34	1.75	8.14186	(-1,3]
68.85	1.17	11.989693	(-1,3]
13.23	0	7.638171	(-1,3]
67.95	5.83	9.794503	(5,10]
51.41	0	8.688644	(-1,3]
56.53	0	7.22512	(-1,3]
63.74	7.58	5.720375	(5,10]
43.3	0	9.045625	(-1,3]
40.89	0	7.331529	(-1,3]
58.93	0	14.556321	(-1,3]
53.22	0	6.571479	(-1,3]
55.32	0	7.78628	(-1,3]
50.51	0.58	9.825607	(-1,3]
64.04	0.58	10.09425	(-1,3]
53.52	0	10.787374	(-1,3]
68.85	0	7.040421	(-1,3]
62.54	0	6.89017	(-1,3]
58.63	0	11.362792	(-1,3]
55.92	1.75	5.567936	(-1,3]
64.04	0	11.789967	(-1,3]
0	0	-0.958212	(-1,3]
51.72	4.08	7.030316	(3,5]
64.04	0.58	9.802864	(-1,3]
61.04	0	10.662508	(-1,3]
51.11	0	1.945873	(-1,3]
62.84	6.99	12.06277	(5,10]
56.23	0	7.818149	(-1,3]
64.94	1.75	9.774661	(-1,3]
64.04	1.17	4.773199	(-1,3]
37.28	0	7.928552	(-1,3]
50.51	0	1.37144	(-1,3]
43	0	1.437331	(-1,3]
60.74	0	11.447503	(-1,3]
62.24	0	10.248853	(-1,3]
63.74	1.17	14.528271	(-1,3]
62.24	0	9.988675	(-1,3]
0.6	0	2.454519	(-1,3]
43.9	3.5	6.670205	(3,5]
52.02	0	6.500289	(-1,3]
55.62	0.58	9.372585	(-1,3]
50.21	0	5.667323	(-1,3]
61.64	0	8.506953	(-1,3]
60.43	1.75	10.704838	(-1,3]
48.11	4.08	11.158612	(3,5]
56.23	3.5	6.164955	(3,5]
58.03	5.25	12.639134	(5,10]
61.04	2.91	4.652574	(-1,3]
52.32	0	10.150232	(-1,3]
70.36	2.33	5.482367	(-1,3]
55.32	0	12.161928	(-1,3]
61.94	2.33	3.846572	(-1,3]
56.53	3.5	8.069184	(3,5]
49.91	0	8.325357	(-1,3]
64.34	0	7.184869	(-1,3]
60.74	0	10.260016	(-1,3]
55.92	2.91	0.751312	(-1,3]
69.45	6.99	12.406094	(5,10]
65.55	0.58	10.085513	(-1,3]
62.24	0.58	5.146239	(-1,3]
55.62	0	6.8652	(-1,3]
47.51	1.17	9.774661	(-1,3]
56.83	32.06	12.937921	(25,50]
61.04	9.33	8.700421	(5,10]
0.6	0	2.628418	(-1,3]
41.79	0	5.828798	(-1,3]
59.23	1.75	7.550253	(-1,3]
66.45	0	9.513954	(-1,3]
58.33	0	4.102512	(-1,3]
56.23	0	10.04283	(-1,3]
55.32	0	9.474531	(-1,3]
64.04	2.33	9.006622	(-1,3]
60.13	0	11.543756	(-1,3]
62.84	0.58	8.764202	(-1,3]
56.83	0	8.641403	(-1,3]
53.82	0.58	10.53558	(-1,3]
62.84	2.91	7.515965	(-1,3]
54.72	2.33	8.212716	(-1,3]
64.34	13.99	10.291597	(10,25]
46.9	9.91	5.419955	(5,10]
54.12	0.58	10.952786	(-1,3]
61.94	0.58	7.107095	(-1,3]
84.79	14.57	4.95633	(10,25]
62.54	0	6.1488	(-1,3]
61.04	70.53	7.183356	(50,5e+05]
55.02	10.49	1.843167	(10,25]
53.52	0	8.514757	(-1,3]
46.9	1.17	6.774259	(-1,3]
42.69	0	9.828139	(-1,3]
50.21	2.33	11.319421	(-1,3]
51.72	2.91	4.926646	(-1,3]
52.62	2.91	10.352471	(-1,3]
51.41	0.58	12.160431	(-1,3]
56.53	1.17	1.929821	(-1,3]
32.77	0.58	7.396702	(-1,3]
55.92	0	12.147396	(-1,3]
63.14	1.17	6.454529	(-1,3]
65.55	0.58	7.557418	(-1,3]
52.32	40.8	10.610458	(25,50]
59.83	0.58	13.764641	(-1,3]
52.32	0	7.500949	(-1,3]
50.81	0	11.650666	(-1,3]
53.22	0.58	9.035795	(-1,3]
61.64	1.75	11.107554	(-1,3]
53.52	0.58	8.649057	(-1,3]
54.42	0	5.864018	(-1,3]
41.19	1.75	8.681898	(-1,3]
48.11	0	10.744349	(-1,3]
52.32	0	10.156095	(-1,3]
44.2	0	9.202092	(-1,3]
57.73	1.17	5.847768	(-1,3]
53.82	0	5.751396	(-1,3]
29.47	0.58	3.21809	(-1,3]
1.2	0	5.380152	(-1,3]
38.49	0	0.817226	(-1,3]
52.02	0	10.199775	(-1,3]
44.2	0	9.781928	(-1,3]
59.83	22.15	2.186029	(10,25]
52.02	0	7.96639	(-1,3]
56.83	0	0.843474	(-1,3]
69.76	1.17	7.892384	(-1,3]
61.64	4.08	9.46313	(3,5]
66.45	27.98	5.269914	(25,50]
60.13	0	5.538328	(-1,3]
54.72	1.75	8.921198	(-1,3]
61.64	0	11.087292	(-1,3]
55.02	10.49	3.262029	(10,25]
67.35	4.66	7.334434	(3,5]
56.53	0.58	3.489958	(-1,3]
57.73	0	3.142063	(-1,3]
3.61	309.52	7.575977	(50,5e+05]
64.34	1.17	8.544092	(-1,3]
48.71	0	8.520053	(-1,3]
52.92	0	5.611452	(-1,3]
54.72	9.91	10.478586	(5,10]
45.4	0	11.769264	(-1,3]
52.32	1.17	6.156973	(-1,3]
55.02	0.58	8.727426	(-1,3]
57.73	1.17	7.170597	(-1,3]
61.94	0.58	5.248547	(-1,3]
64.34	15.16	9.915695	(10,25]
26.46	4.66	1.649024	(3,5]
53.82	2.91	14.215293	(-1,3]
43.6	1.17	4.444809	(-1,3]
54.12	2.33	10.006287	(-1,3]
60.43	27.98	12.132293	(25,50]
58.63	67.62	4.630896	(50,5e+05]
53.22	0	12.698557	(-1,3]
67.05	24.48	7.062506	(10,25]
64.04	2.33	9.266171	(-1,3]
14.13	1.17	4.179512	(-1,3]
60.74	0.58	6.675503	(-1,3]
55.92	0	7.427155	(-1,3]
53.52	0	13.022166	(-1,3]
60.74	0	4.118597	(-1,3]
51.41	0	9.554327	(-1,3]
57.73	1.17	5.816499	(-1,3]
56.53	2.91	13.911507	(-1,3]
58.33	0	4.014908	(-1,3]
58.03	0	12.483806	(-1,3]
58.03	5.25	4.502573	(5,10]
59.23	0	7.584462	(-1,3]
47.21	0	9.760048	(-1,3]
52.62	0	1.819939	(-1,3]
45.1	0	3.65209	(-1,3]
50.81	0	9.377088	(-1,3]
62.54	5.83	9.136176	(5,10]
53.52	0.58	13.872972	(-1,3]
58.63	0	4.279772	(-1,3]
57.73	0	7.612887	(-1,3]
49.01	1.17	10.583247	(-1,3]
46	0	9.772614	(-1,3]
0.3	0	2.968582	(-1,3]
0	0	6.474365	(-1,3]
55.62	1.17	11.161287	(-1,3]
49.91	6.41	6.654512	(5,10]
62.84	0.58	10.309567	(-1,3]
51.11	0	11.644398	(-1,3]
44.5	0	10.852875	(-1,3]
51.41	2.91	4.164603	(-1,3]
3.31	0	6.036864	(-1,3]
56.53	1.17	11.331859	(-1,3]
55.32	5.25	9.883969	(5,10]
52.92	0.58	9.098992	(-1,3]
50.51	0	0.584314	(-1,3]
54.72	4.08	9.790217	(3,5]
59.83	5.83	3.150083	(5,10]
57.73	0	10.309567	(-1,3]
49.01	0	5.021845	(-1,3]
49.31	0.58	11.95036	(-1,3]
52.32	6.99	13.364442	(5,10]
50.81	0	9.992175	(-1,3]
53.22	0.58	10.760326	(-1,3]
58.63	2.33	9.144099	(-1,3]
62.84	0.58	13.613728	(-1,3]
44.2	2.33	6.330285	(-1,3]
55.02	0.58	5.817654	(-1,3]
46.6	0	8.310531	(-1,3]
57.73	0	11.750421	(-1,3]
56.83	16.32	7.448431	(10,25]
56.83	1.17	10.98199	(-1,3]
52.62	0	5.662296	(-1,3]
51.41	0.58	13.1214	(-1,3]
55.92	4.08	7.162805	(3,5]
51.11	4.66	6.19096	(3,5]
53.82	0	10.026472	(-1,3]
43	0	12.213663	(-1,3]
60.43	0	6.916157	(-1,3]
52.62	0	10.796495	(-1,3]
57.13	0.58	10.7984	(-1,3]
55.62	0	10.27159	(-1,3]
22.25	2.33	4.64713	(-1,3]
45.4	3.5	6.393324	(3,5]
55.32	0.58	6.575427	(-1,3]
49.01	0.58	11.862556	(-1,3]
52.92	0	3.388446	(-1,3]
54.72	0	8.331404	(-1,3]
55.32	0.58	11.596837	(-1,3]
5.41	0	1.953359	(-1,3]
41.79	0	9.581819	(-1,3]
1.2	0	6.025115	(-1,3]
57.43	6.99	7.245793	(5,10]
56.83	0.58	11.347903	(-1,3]
55.62	1.17	5.483315	(-1,3]
50.51	0	9.400219	(-1,3]
24.96	0	1.412235	(-1,3]
63.74	0.58	8.671266	(-1,3]
51.41	2.33	12.01717	(-1,3]
48.41	0	11.478284	(-1,3]
56.53	0	7.036765	(-1,3]
60.43	0	9.387811	(-1,3]
7.22	0.58	2.240776	(-1,3]
58.33	15.16	7.827353	(10,25]
54.12	0	9.124907	(-1,3]
64.94	0	6.250843	(-1,3]
18.64	9.91	0.482641	(5,10]
47.51	0	10.901922	(-1,3]
55.02	2.91	7.990119	(-1,3]
49.61	31.48	8.533294	(25,50]
62.84	36.72	12.615701	(25,50]
55.92	1.17	3.761722	(-1,3]
52.02	8.16	9.91509	(5,10]
41.19	0	10.203257	(-1,3]
55.62	0	6.637808	(-1,3]
49.01	0	9.076648	(-1,3]
49.91	0.58	6.734942	(-1,3]
49.61	0	3.334153	(-1,3]
53.52	0.58	5.38975	(-1,3]
48.71	0	2.250601	(-1,3]
49.01	0	11.098689	(-1,3]
61.64	13.41	13.133521	(10,25]
45.7	40.8	6.420705	(25,50]
53.22	0	9.437913	(-1,3]
55.32	0	11.909815	(-1,3]
53.22	1.17	2.622926	(-1,3]
45.7	0	3.099858	(-1,3]
37.88	0	6.237533	(-1,3]
56.53	0	2.082205	(-1,3]
51.72	0	8.980266	(-1,3]
52.92	2.91	5.873399	(-1,3]
54.72	0	7.316581	(-1,3]
58.33	0	11.943936	(-1,3]
47.81	3.5	4.548575	(3,5]
53.82	0	11.060282	(-1,3]
58.93	1.75	5.283229	(-1,3]
59.83	0.58	8.213223	(-1,3]
55.32	17.49	10.309567	(10,25]
55.32	2.33	4.165339	(-1,3]
56.83	1.75	3.955624	(-1,3]
47.81	0	13.146688	(-1,3]
58.33	0.58	14.556321	(-1,3]
58.03	2.33	12.033519	(-1,3]
44.8	0.58	11.564581	(-1,3]
62.84	0	9.695734	(-1,3]
60.74	4.66	7.405603	(3,5]
61.04	6.41	9.402271	(5,10]
49.01	0.58	1.639012	(-1,3]
49.61	0	4.788952	(-1,3]
48.71	0	11.996003	(-1,3]
57.43	1.75	6.769277	(-1,3]
59.53	0.58	3.263313	(-1,3]
49.01	0	6.156489	(-1,3]
60.13	0	6.780169	(-1,3]
53.82	0	12.277091	(-1,3]
46.9	0	7.13259	(-1,3]
45.4	0	8.470828	(-1,3]
54.72	1.17	8.976277	(-1,3]
51.41	0.58	7.476486	(-1,3]
56.23	1.17	7.348039	(-1,3]
59.83	0.58	9.523736	(-1,3]
41.19	0.58	3.534198	(-1,3]
51.72	6.41	5.992027	(5,10]
46.3	0	6.176511	(-1,3]
24.35	3.5	7.1544	(3,5]
0	0	-0.958212	(-1,3]
44.8	0	4.772816	(-1,3]
43	0	10.309567	(-1,3]
50.51	3.5	10.243191	(3,5]
41.49	0	13.63893	(-1,3]
45.7	0	5.32194	(-1,3]
46.9	0	4.404298	(-1,3]
53.22	34.39	10.687339	(25,50]
39.09	0	3.60146	(-1,3]
54.12	2.33	3.008685	(-1,3]
41.79	0	9.213121	(-1,3]
56.23	0	8.870694	(-1,3]
55.32	0	6.920003	(-1,3]
45.1	0.58	11.759823	(-1,3]
57.73	2.33	5.2995	(-1,3]
52.02	0	13.760594	(-1,3]
59.23	26.81	10.71058	(25,50]
31.87	0	6.571016	(-1,3]
52.02	0.58	4.285186	(-1,3]
47.51	1.75	9.633633	(-1,3]
28.26	1.17	4.568144	(-1,3]
59.23	2.91	11.39128	(-1,3]
60.13	0.58	9.46313	(-1,3]
51.11	0.58	4.114414	(-1,3]
1.8	0	2.688974	(-1,3]
46.6	0	13.911507	(-1,3]
52.32	0	10.100242	(-1,3]
43	1.75	4.016557	(-1,3]
53.22	0	7.394243	(-1,3]
52.62	6.99	9.426261	(5,10]
56.53	4.66	4.973147	(3,5]
46.6	0	7.518002	(-1,3]
55.62	0.58	10.881516	(-1,3]
56.53	13.99	4.480107	(10,25]
54.12	0.58	9.140009	(-1,3]
31.87	0	8.802497	(-1,3]
26.46	0	5.366698	(-1,3]
58.93	0.58	10.915813	(-1,3]
51.41	18.65	11.131547	(10,25]
51.11	36.72	6.955892	(25,50]
52.32	0.58	8.147789	(-1,3]
45.4	0	1.055389	(-1,3]
47.81	1.17	10.128417	(-1,3]
50.81	0	10.863935	(-1,3]
44.2	0	10.796109	(-1,3]
49.61	1.17	5.439902	(-1,3]
39.69	0	14.073571	(-1,3]
47.51	0	13.741005	(-1,3]
46	0	13.754611	(-1,3]
48.71	2.91	3.7992	(-1,3]
2.41	1.17	2.757088	(-1,3]
42.09	0	7.383463	(-1,3]
37.88	8.74	5.153173	(5,10]
44.2	4.66	9.765091	(3,5]
41.79	0	12.261328	(-1,3]
53.52	13.41	6.00373	(10,25]
52.62	1.17	5.492457	(-1,3]
49.91	3.5	5.722791	(3,5]
48.11	1.75	3.731534	(-1,3]
51.41	2.33	5.380403	(-1,3]
49.31	0	13.437219	(-1,3]
49.01	0	8.95522	(-1,3]
58.63	1.75	6.749553	(-1,3]
55.62	4.66	11.727424	(3,5]
50.21	1.17	13.764641	(-1,3]
46	0	13.669713	(-1,3]
50.51	1.17	11.389421	(-1,3]
47.81	0	6.172558	(-1,3]
53.22	0.58	8.642672	(-1,3]
52.62	0.58	8.741122	(-1,3]
51.72	2.91	12.747122	(-1,3]
49.31	0.58	6.725284	(-1,3]
51.41	0	3.708825	(-1,3]
41.49	0	7.38713	(-1,3]
55.32	3.5	8.857645	(3,5]
53.52	0.58	11.470255	(-1,3]
47.51	3.5	11.229345	(3,5]
46	0.58	3.060263	(-1,3]
53.52	2.33	11.143333	(-1,3]
57.13	1.75	4.582484	(-1,3]
55.02	0	14.088016	(-1,3]
49.31	0	13.911507	(-1,3]
44.5	0	9.874276	(-1,3]
56.53	0	6.95926	(-1,3]
53.52	1.17	9.901636	(-1,3]
55.32	0	6.60378	(-1,3]
55.62	1.17	4.240117	(-1,3]
48.41	0	2.854014	(-1,3]
42.39	4.08	6.998926	(3,5]
26.76	4.08	7.351167	(3,5]
2.1	0	3.632605	(-1,3]
47.51	0	8.117252	(-1,3]
51.72	1.75	6.360194	(-1,3]
48.11	6.41	11.199876	(5,10]
48.71	0.58	3.689997	(-1,3]
42.09	0	2.494904	(-1,3]
53.52	0.58	10.902182	(-1,3]
47.21	0	8.655056	(-1,3]
55.02	1.17	10.636989	(-1,3]
53.82	1.17	5.05496	(-1,3]
56.23	0	10.100242	(-1,3]
52.02	6.41	8.175394	(5,10]
38.18	0	12.373063	(-1,3]
25.86	2.91	4.081143	(-1,3]
49.01	0	4.973311	(-1,3]
52.02	5.83	5.678544	(5,10]
54.42	1.75	8.155168	(-1,3]
49.61	0	7.472745	(-1,3]
51.41	1.17	9.46313	(-1,3]
51.11	0	8.168145	(-1,3]
53.52	0	5.355886	(-1,3]
47.51	0	4.371437	(-1,3]
50.21	0.58	1.712795	(-1,3]
49.91	0	10.30901	(-1,3]
42.69	0.58	10.903386	(-1,3]
41.19	0	7.261529	(-1,3]
52.92	0	9.495689	(-1,3]
55.92	0	10.803473	(-1,3]
41.79	0	8.787838	(-1,3]
46.6	0.58	2.484482	(-1,3]
39.39	0.58	5.213463	(-1,3]
47.51	0.58	11.211391	(-1,3]
45.1	4.08	3.232653	(3,5]
45.7	0.58	5.15679	(-1,3]
51.41	0	11.711642	(-1,3]
50.51	1.17	9.949799	(-1,3]
53.82	0.58	3.229959	(-1,3]
2.71	0	3.642367	(-1,3]
47.51	8.16	8.253909	(5,10]
44.8	0.58	10.128417	(-1,3]
48.41	1.17	13.231182	(-1,3]
54.42	2.33	13.649026	(-1,3]
42.69	0	7.951572	(-1,3]
48.11	0.58	6.968708	(-1,3]
52.92	0	9.979793	(-1,3]
47.81	0.58	10.044206	(-1,3]
47.51	2.91	11.519819	(-1,3]
49.61	1.17	3.727628	(-1,3]
49.01	0	5.790133	(-1,3]
55.02	19.24	3.677938	(10,25]
42.39	0	6.512722	(-1,3]
51.41	0	9.221485	(-1,3]
46.9	1.75	2.790243	(-1,3]
40.89	1.17	4.888312	(-1,3]
48.41	0	9.840746	(-1,3]
0	0	0.492247	(-1,3]
53.22	1.17	12.806099	(-1,3]
45.4	4.66	10.115095	(3,5]
47.21	1.17	8.808754	(-1,3]
49.31	1.75	6.156489	(-1,3]
44.5	1.17	6.143878	(-1,3]
52.92	4.08	7.064322	(3,5]
47.21	0	2.924717	(-1,3]
1.8	0.58	-1.720672	(-1,3]
53.22	0	8.442583	(-1,3]
52.02	0	12.664266	(-1,3]
49.91	12.24	8.800578	(10,25]
46.3	0	10.922127	(-1,3]
49.31	0.58	14.190364	(-1,3]
41.19	1.17	7.334434	(-1,3]
50.21	0.58	12.189978	(-1,3]
43.6	0.58	2.844112	(-1,3]
46.6	0	7.960284	(-1,3]
46.9	0	11.684676	(-1,3]
67.05	1.17	6.780169	(-1,3]
43.9	1.17	11.964805	(-1,3]
3.01	6.99	6.363901	(5,10]
50.81	0	7.230548	(-1,3]
54.12	26.81	4.758822	(25,50]
50.51	0.58	11.066046	(-1,3]
48.11	0	9.571127	(-1,3]
36.38	0.58	10.95664	(-1,3]
49.91	3.5	6.316017	(3,5]
48.71	5.25	3.647501	(5,10]
53.52	0.58	5.300081	(-1,3]
54.72	1.17	8.716929	(-1,3]
43.3	2.33	6.633517	(-1,3]
49.91	0.58	6.114793	(-1,3]
12.63	0	8.059438	(-1,3]
52.32	0	12.928874	(-1,3]
52.92	1.17	10.92593	(-1,3]
46	0.58	7.42071	(-1,3]
48.11	0.58	7.162066	(-1,3]
50.21	1.17	10.549314	(-1,3]
23.75	5.25	1.433755	(5,10]
41.79	0	5.242083	(-1,3]
44.5	0	12.797714	(-1,3]
46.9	17.49	4.412021	(10,25]
52.62	24.48	6.625475	(10,25]
44.5	0	1.025366	(-1,3]
52.92	0	14.022862	(-1,3]
47.51	0.58	13.325952	(-1,3]
35.48	0	9.094186	(-1,3]
48.71	0	8.679329	(-1,3]
15.33	6.41	3.807663	(5,10]
53.22	0	7.027681	(-1,3]
48.71	7.58	4.900841	(5,10]
54.12	0	4.764319	(-1,3]
42.09	3.5	9.708734	(3,5]
43.3	0	8.890854	(-1,3]
53.82	1.17	5.210528	(-1,3]
38.49	0	10.50872	(-1,3]
47.51	0	7.973366	(-1,3]
48.11	1.75	11.166062	(-1,3]
214.08	12.24	9.794562	(10,25]
54.72	0	9.157861	(-1,3]
52.02	0.58	5.275895	(-1,3]
49.61	0	12.050628	(-1,3]
42.09	5.25	5.201887	(5,10]
41.79	0	3.725252	(-1,3]
47.81	0.58	13.015196	(-1,3]
49.61	1.75	11.270397	(-1,3]
50.81	0	11.936755	(-1,3]
50.81	9.91	9.358367	(5,10]
47.81	16.9	6.905177	(10,25]
102.83	0.58	8.903759	(-1,3]
42.39	0	10.09088	(-1,3]
41.49	0	6.348307	(-1,3]
46	0	6.332784	(-1,3]
51.11	0.58	11.592423	(-1,3]
53.82	2.91	5.573963	(-1,3]
0.3	0	3.052137	(-1,3]
58.93	17.49	6.719114	(10,25]
52.62	0.58	6.402996	(-1,3]
28.26	0	10.883686	(-1,3]
41.49	0	3.172468	(-1,3]
47.81	4.08	7.334434	(3,5]
51.72	0	13.174738	(-1,3]
47.51	1.17	9.876539	(-1,3]
43.9	0.58	7.275105	(-1,3]
50.21	19.24	6.270093	(10,25]
46.6	3.5	3.208772	(3,5]
52.02	5.25	9.330918	(5,10]
43	0.58	8.214534	(-1,3]
51.11	2.33	6.959717	(-1,3]
48.71	36.14	6.807267	(25,50]
43.3	0.58	6.358774	(-1,3]
51.72	0	7.342553	(-1,3]
43.3	0	6.770395	(-1,3]
45.7	0	4.104038	(-1,3]
39.69	0.58	13.455452	(-1,3]
51.11	0.58	8.762336	(-1,3]
39.99	0.58	9.508942	(-1,3]
43.6	0	12.464218	(-1,3]
43.3	0	9.665532	(-1,3]
46	12.82	5.04664	(10,25]
38.79	0	6.187236	(-1,3]
1.8	0.58	5.208276	(-1,3]
55.32	2.33	8.495405	(-1,3]
47.51	0	5.155659	(-1,3]
38.49	0	6.535685	(-1,3]
50.51	1.75	4.647584	(-1,3]
48.71	2.33	8.612508	(-1,3]
8.72	0	1.953359	(-1,3]
44.8	1.17	12.937921	(-1,3]
48.11	0.58	12.875622	(-1,3]
48.11	2.33	9.794354	(-1,3]
43.3	0	11.321661	(-1,3]
44.5	0.58	8.262057	(-1,3]
46.6	1.17	6.72877	(-1,3]
47.51	2.91	7.060581	(-1,3]
41.49	0.58	7.465742	(-1,3]
43.9	2.33	7.543173	(-1,3]
39.69	0	7.422621	(-1,3]
43	0	10.689592	(-1,3]
38.49	1.17	4.17308	(-1,3]
44.8	32.06	7.837863	(25,50]
51.72	0	13.591833	(-1,3]
44.5	0.58	6.555283	(-1,3]
43.6	1.75	7.422621	(-1,3]
40.89	0	3.10003	(-1,3]
38.18	0	8.550145	(-1,3]
42.39	0	5.113834	(-1,3]
0	0	1.218325	(-1,3]
42.09	1.75	6.67037	(-1,3]
48.71	1.75	12.22471	(-1,3]
44.8	0	10.816249	(-1,3]
40.29	0	11.360278	(-1,3]
38.79	0	7.237232	(-1,3]
46	1.17	13.548574	(-1,3]
37.58	1.17	5.816854	(-1,3]
47.21	0	11.335782	(-1,3]
46.3	0	12.498908	(-1,3]
48.11	0	10.09425	(-1,3]
51.72	0.58	1.115246	(-1,3]
45.7	36.14	12.050628	(25,50]
50.51	0.58	4.836827	(-1,3]
44.5	0	5.257389	(-1,3]
46.3	4.66	5.470535	(3,5]
0	0	-1.720672	(-1,3]
36.68	0	4.256585	(-1,3]
45.1	0	5.115402	(-1,3]
48.11	1.75	11.181784	(-1,3]
38.18	2.33	7.510209	(-1,3]
42.39	3.5	7.334434	(3,5]
45.4	8.74	5.100393	(5,10]
[truncated: 8,821 more rows]
