# Supplementary material for: RNA fine-tunes estrogen receptor-alpha binding on low-affinity DNA motifs for transcriptional regulation
Source: EMBO J. 2024 Sep 16;43(21):5186–210. doi: 10.1038/s44318-024-00225-y (PMC11535219; doi:10.1038/s44318-024-00225-y)
Supplement: Supplementary file 6 — Source data Fig. 4 [file 44318_2024_225_MOESM6_ESM.zip › Figure_4_sourcedatafile/4L/Numericaldata.csv]

chr20	47480870	47481370	-3.52424243	16.51	200.46	33.81	4.42011	(25,50]
chr3	61793120	61793620	-2.862001106	19.39	147.24	32.06	6.910467	(25,50]
chr17	49021732	49022232	-2.936073623	42	328.09	21.57	6.17721	(10,25]
chr2	11638358	11638858	-2.763274411	25.49	178.85	114.25	5.855481	(50,5e+05]
chr3	189560452	189560952	-4.465765906	9.33	227.26	7.58	8.201434	(5,10]
chr8	98776224	98776724	-2.316318386	56.72	286.48	8.16	12.406094	(5,10]
chr11	78770957	78771457	-2.945273918	39.13	308.09	3.5	10.128046	(3,5]
chr2	11679606	11680106	-2.99629855	39.49	322.09	65.87	8.959549	(50,5e+05]
chr19	1181617	1182117	-3.621824369	21.54	276.48	36.72	7.258505	(25,50]
chr8	91013722	91014222	-3.347683261	21.54	228.46	32.06	8.780825	(25,50]
chr10	117424092	117424592	-2.66630895	41.64	269.68	0.58	11.684676	(-1,3]
chr14	93483651	93484151	-2.034838841	79.7	329.69	27.4	12.174876	(25,50]
chr13	39258798	39259298	-3.392933595	17.95	198.06	13.41	9.002183	(10,25]
chr11	131562017	131562517	-3.352922073	6.46	75.22	0	6.838826	(-1,3]
chr18	3689093	3689593	-2.696315341	8.97	63.62	0	11.425431	(-1,3]
chr8	102132830	102133330	-3.49488188	16.87	200.46	9.91	10.623898	(5,10]
chr8	128882540	128883040	-2.707468697	35.54	237.67	145.14	8.351764	(50,5e+05]
chr5	302128	302628	-3.725342284	6.82	102.43	3.5	2.308667	(3,5]
chr5	167743237	167743737	-2.560157589	53.85	322.49	36.14	10.532155	(25,50]
chr21	16959159	16959659	-3.191026048	27.28	257.27	3.5	10.654938	(3,5]
chr1	30775758	30776258	-4.167294745	7.54	152.44	2.33	12.531055	(-1,3]
chr16	85322085	85322585	-3.765614654	4.31	71.22	53.04	5.367583	(50,5e+05]
chr1	207076948	207077448	-2.394643785	60.67	323.29	43.72	11.96179	(25,50]
chr11	77970984	77971484	-2.743008513	42.36	289.28	12.82	7.835763	(10,25]
chr6	15221984	15222484	-3.498458075	21.18	249.67	7.58	9.923995	(5,10]
chr12	75265330	75265830	-2.691909677	31.23	207.26	2.91	12.175173	(-1,3]
chr11	2214487	2214987	-3.82164558	10.05	155.24	6.41	9.558807	(5,10]
chr8	102516116	102516616	-3.502872709	17.23	205.66	140.48	8.276495	(50,5e+05]
chr17	38732517	38733017	-3.940762318	6.1	108.03	23.32	1.558809	(10,25]
chr21	43796366	43796866	-2.53977283	47.75	282.48	15.16	9.840052	(10,25]
chr14	69036693	69037193	-3.380162516	23.69	256.07	4.66	7.526133	(3,5]
chr1	42255248	42255748	-4.11786049	10.05	190.85	30.89	8.667517	(25,50]
chr14	90978537	90979037	-4.145219669	8.26	162.85	4.08	5.577449	(3,5]
chr1	199985829	199986329	-3.349970294	26.92	283.68	3.5	11.710021	(3,5]
chr17	55420295	55420795	-3.10319242	29.8	263.67	25.06	10.073699	(25,50]
chr21	16582460	16582960	-3.949757245	13.28	219.66	6.41	8.838935	(5,10]
chr20	46786841	46787341	-3.067237296	18.31	160.85	0.58	6.225506	(-1,3]
chr5	105577190	105577690	-2.733066505	42.72	289.68	0.58	12.719072	(-1,3]
chr22	29209688	29210188	-3.264009925	29.8	294.88	66.45	9.222503	(50,5e+05]
chr14	95522804	95523304	-3.947441332	13.64	224.86	8.74	5.116942	(5,10]
chr4	6417005	6417505	-3.338233629	25.13	263.27	9.91	11.44019	(5,10]
chr12	116828131	116828631	-2.420201069	56	304.09	21.57	13.693349	(10,25]
chr19	41427054	41427554	-3.623577082	23.33	298.88	2.91	7.479344	(-1,3]
chr7	105280357	105280857	-2.737076518	44.52	302.49	13.41	12.336844	(10,25]
chr14	90969910	90970410	-3.628881198	20.46	264.48	2.33	12.068187	(-1,3]
chr8	103613043	103613543	-2.338068356	62.82	321.69	134.07	12.45962	(50,5e+05]
chr1	203058398	203058898	-2.877366928	36.98	278.08	5.83	11.455586	(5,10]
chr10	29214313	29214813	-3.725209385	15.08	211.66	1.75	8.934733	(-1,3]
chr16	4202207	4202707	-2.707271434	43.08	286.88	8.16	10.894953	(5,10]
chr12	53365678	53366178	-2.769723185	37.34	260.47	33.23	10.854333	(25,50]
chr14	65584987	65585487	-3.255527486	24.41	241.67	27.4	9.593358	(25,50]
chr3	150454995	150455495	-2.999130314	38.41	314.09	67.03	6.504158	(50,5e+05]
chr15	75109432	75109932	-3.092615697	15.44	139.24	26.81	5.791283	(25,50]
chr21	43025616	43026116	-3.33419632	24.41	255.27	6.99	7.849864	(5,10]
chr11	101170055	101170555	-3.73800591	11.13	160.85	6.99	11.170267	(5,10]
chr8	129154004	129154504	-1.434185138	124.93	339.3	74.03	10.387644	(50,5e+05]
chr8	102478882	102479382	-2.50079238	51.7	297.28	100.84	10.89596	(50,5e+05]
chr17	27485768	27486268	-3.896967427	5.03	88.83	1.17	10.155606	(-1,3]
chr11	117928530	117929030	-3.538964326	19.74	240.07	2.91	10.843994	(-1,3]
chr16	1337814	1338314	-4.288066904	5.38	123.64	79.27	12.953608	(50,5e+05]
chr3	193597421	193597921	-2.833142772	38.05	277.28	46.05	12.049165	(25,50]
chr10	43521801	43522301	-3.797606245	8.97	137.64	5.25	6.001314	(5,10]
chr10	95194767	95195267	-3.036586994	36.62	307.69	66.45	10.196036	(50,5e+05]
chr17	26863899	26864399	-3.206582659	27.28	260.07	9.33	12.480322	(5,10]
chr5	131714283	131714783	-2.510719669	48.11	278.88	53.04	11.02946	(50,5e+05]
chr4	1239177	1239677	-2.728958265	42	284.08	16.32	11.031919	(10,25]
chr18	46517142	46517642	-3.12142854	32.31	288.88	22.15	10.654539	(10,25]
chr16	1241143	1241643	-3.096405767	9.69	90.43	0.58	6.882739	(-1,3]
chr8	128813107	128813607	-2.960500527	21.54	174.45	79.27	4.216211	(50,5e+05]
chr11	101207080	101207580	-3.755521584	5.74	90.03	4.66	6.826093	(3,5]
chr3	133175312	133175812	-2.30633124	1.79	12.8	0	4.939401	(-1,3]
chr2	10897619	10898119	-3.552663706	9.69	124.44	8.74	6.239374	(5,10]
chr11	72497389	72497889	-2.392693779	59.23	315.29	37.89	10.212621	(25,50]
chr2	100253084	100253584	-2.295692188	65.7	326.49	6.99	8.246686	(5,10]
chr5	16588656	16589156	-3.858781011	6.46	107.23	15.16	5.542578	(10,25]
chr9	69710813	69711313	0	0	0	0	-0.065815	(-1,3]
chr21	45616044	45616544	-3.932855024	1.79	41.61	19.82	2.561043	(10,25]
chr20	47188652	47189152	-2.483483018	52.05	295.68	12.24	12.981658	(10,25]
chr1	32296092	32296592	-3.445352618	5.74	72.42	7.58	9.161117	(5,10]
chr4	2421154	2421654	-3.260921548	16.51	166.85	31.48	8.850854	(25,50]
chr1	75118024	75118524	-4.232195596	3.95	92.03	0.58	11.745378	(-1,3]
chr8	88674627	88675127	-3.570950127	5.38	74.82	1.17	3.696509	(-1,3]
chr10	125481219	125481719	-3.341686618	19.74	209.26	22.15	12.73924	(10,25]
chr12	76100023	76100523	-3.236761537	22.62	221.66	2.91	8.94003	(-1,3]
chr20	43393948	43394448	-3.555727153	11.13	141.64	11.66	10.53451	(10,25]
chr21	43786551	43787051	-3.738907572	12.92	184.85	12.24	11.710565	(10,25]
chr9	138284265	138284765	-2.41947358	58.87	319.29	17.49	12.068187	(10,25]
chr5	139088570	139089070	-3.511628395	10.77	133.24	12.24	6.975882	(10,25]
chr18	9757646	9758146	-4.120782526	8.97	172.45	11.08	6.274599	(10,25]
chr9	67320367	67320867	1.010433356	11.49	5.2	0	-0.148751	(-1,3]
chr10	65390479	65390979	-3.515189865	15.08	182.85	46.05	1.636576	(25,50]
chrX	16680375	16680875	-3.202918748	26.57	252.87	5.25	12.391017	(5,10]
chr1	22799221	22799721	-3.258062299	17.59	176.85	29.14	9.246333	(25,50]
chr3	193876672	193877172	-2.284537387	63.18	311.69	45.47	7.183399	(25,50]
chr14	77866521	77867021	-3.661813408	16.15	216.06	19.24	3.636109	(10,25]
chr11	86382433	86382933	-2.409542022	5.74	34.81	1.75	13.423613	(-1,3]
chr14	67946688	67947188	-2.024644203	67.49	277.68	41.97	12.142774	(25,50]
chr1	32308411	32308911	-3.472005345	8.97	109.63	2.33	7.897696	(-1,3]
chr10	115438330	115438830	-3.24041346	29.8	290.08	1.75	10.272839	(-1,3]
chr10	128606933	128607433	-4.262882599	3.95	94.03	12.24	4.163566	(10,25]
chr18	71909827	71910327	-3.161681007	2.51	30.41	4.66	5.023764	(3,5]
chr12	5744170	5744670	-1.888968688	2.51	12	0	8.329876	(-1,3]
chr13	113623014	113623514	-3.52604486	13.64	167.65	5.83	5.451619	(5,10]
chr10	44668724	44669224	-3.406833165	19.39	215.26	11.08	8.701837	(10,25]
chr11	66795187	66795687	-3.534255203	22.26	268.48	108.42	6.318259	(50,5e+05]
chr14	91884429	91884929	-2.871276373	33.75	253.27	27.98	5.635833	(25,50]
chr12	23378771	23379271	-3.527503364	7.9	101.63	0	12.804008	(-1,3]
chr8	124575943	124576443	-3.442648731	9.69	115.23	0	7.443947	(-1,3]
chr14	68925282	68925782	-3.263996335	4.31	50.01	54.79	2.95321	(50,5e+05]
chr17	71608198	71608698	-3.430370647	16.87	191.65	2.33	13.31719	(-1,3]
chr5	33614260	33614760	-2.827891853	1.79	18.81	0.58	8.65766	(-1,3]
chr7	152272167	152272667	-3.75982739	10.77	158.44	1.17	12.487854	(-1,3]
chr16	17067837	17068337	-4.105883854	4.31	90.43	3.5	3.53296	(3,5]
chr16	3216679	3217179	-2.77830639	0.72	10.8	0	6.358004	(-1,3]
chr1	38258913	38259413	-3.016250653	21.18	178.45	11.66	14.215293	(10,25]
chr12	102090929	102091429	-4.180952024	6.82	140.84	32.06	5.298104	(25,50]
chr15	71388912	71389412	-3.034770688	31.59	266.08	13.99	6.81092	(10,25]
chr9	97545212	97545712	-3.322935791	23.33	242.47	9.33	11.099895	(5,10]
chr14	104159767	104160267	-3.298135709	29.08	294.88	36.14	8.51556	(25,50]
chr12	24697230	24697730	-2.811312936	1.08	13.6	0	9.604649	(-1,3]
chr11	76483550	76484050	-2.941727305	36.26	285.28	6.41	12.642387	(5,10]
chr2	86181853	86182353	-3.701226571	3.23	54.02	1.75	5.101636	(-1,3]
chrX	7265623	7266123	-2.623376384	2.15	18.41	0.58	11.704192	(-1,3]
chr5	55964879	55965379	-3.940844423	9.33	157.64	1.17	4.648223	(-1,3]
chr18	9804030	9804530	-2.769604411	4.31	35.21	7.58	6.293051	(5,10]
chr15	74002363	74002863	-2.578687955	47.39	288.08	11.66	11.908373	(10,25]
chr10	62608099	62608599	-3.035643361	35.18	295.68	17.49	7.111983	(10,25]
chr1	7507822	7508322	-3.276857668	18.67	189.65	5.25	6.872285	(5,10]
chr1	15342265	15342765	-3.902718595	4.31	78.42	4.08	12.147396	(3,5]
chr11	1817637	1818137	-3.84973244	14	215.26	11.08	7.390564	(10,25]
chr11	72938904	72939404	-3.693514076	11.85	165.25	43.13	8.384131	(25,50]
chr5	132585087	132585587	-3.558917565	20.1	247.67	5.25	13.160293	(5,10]
chr18	74755179	74755679	-2.918143887	2.15	22.81	1.17	9.372746	(-1,3]
chr10	115998870	115999370	-3.926219919	9.33	156.04	13.41	6.323252	(10,25]
chr11	71192382	71192882	-3.202238529	24.41	232.87	22.73	9.784028	(10,25]
chr19	1513133	1513633	-3.349970294	26.92	283.68	3.5	9.655288	(3,5]
chr15	70670387	70670887	-3.540084654	15.08	186.05	4.08	12.168098	(3,5]
chr12	119609100	119609600	-2.931100921	30.87	242.07	12.24	10.309567	(10,25]
chr1	17846874	17847374	-2.743162543	41.28	282.08	30.89	7.826375	(25,50]
chr6	15036936	15037436	-3.068456378	7.18	67.62	6.41	7.53912	(5,10]
chr7	4723030	4723530	-2.692663941	40.93	270.08	18.65	13.542436	(10,25]
chr15	76400293	76400793	-3.528154536	14	172.05	2.91	10.606044	(-1,3]
chr2	159967909	159968409	-3.7464314	9.33	137.64	2.91	11.774677	(-1,3]
chr17	80571904	80572404	-1.713341607	78.98	261.27	6.41	9.689167	(5,10]
chr9	130789087	130789587	-3.613146729	16.15	208.86	0.58	9.646511	(-1,3]
chr3	107718242	107718742	-3.300625312	25.13	256.47	15.74	9.657783	(10,25]
chr3	62162835	62163335	-2.215588033	8.26	42.01	0.58	4.215758	(-1,3]
chr12	64412770	64413270	-3.422565631	7.9	94.43	11.08	6.421155	(10,25]
chr21	46750103	46750603	-3.145268969	3.59	39.61	8.74	5.767101	(5,10]
chr17	38478325	38478825	-2.326279572	46.67	238.07	58.29	12.203397	(50,5e+05]
chr8	98278541	98279041	-3.346437436	11.49	126.04	16.9	8.9307	(10,25]
chr5	172899650	172900150	-3.437589877	8.62	103.23	0.58	10.480848	(-1,3]
chr6	125906060	125906560	-3.301646006	2.51	33.61	2.33	2.328761	(-1,3]
chr1	202304158	202304658	-3.283026108	17.23	176.45	33.81	5.474668	(25,50]
chrX	13047632	13048132	-3.859389295	3.59	65.62	1.75	6.138939	(-1,3]
chr11	2190360	2190860	-3.851031815	10.41	163.65	5.83	10.668624	(5,10]
chr17	72765890	72766390	-3.196124659	29.8	281.28	65.28	10.611776	(50,5e+05]
chr21	16377581	16378081	-3.407281862	20.1	222.86	29.73	11.114558	(25,50]
chr2	38303238	38303738	-2.856836167	37.69	279.28	48.96	8.961095	(25,50]
chr17	72756686	72757186	-2.918166554	33.75	261.67	104.92	6.019472	(50,5e+05]
chr12	89858443	89858943	-2.160504073	42.36	192.85	7.58	12.432234	(5,10]
chr12	52542541	52543041	-3.34013269	4.67	56.42	6.41	9.487461	(5,10]
chr19	38789676	38790176	-2.872618322	34.1	256.07	89.18	8.201406	(50,5e+05]
chr5	149189848	149190348	-3.937676721	6.82	118.83	0.58	6.878034	(-1,3]
chr1	145726413	145726913	-3.256600735	27.28	269.28	2.91	8.494424	(-1,3]
chr4	140598133	140598633	-3.685075599	11.49	159.65	22.15	6.156489	(10,25]
chr11	69330105	69330605	-2.874931846	31.59	238.07	32.64	11.063378	(25,50]
chr7	33872227	33872727	-3.570950127	5.38	74.82	1.75	8.194781	(-1,3]
chr2	238467531	238468031	-3.257476979	23.33	231.67	11.08	7.579907	(10,25]
chr12	106673004	106673504	-1.745337892	4.67	18.01	0	12.308706	(-1,3]
chr2	215243338	215243838	-3.347344401	19.03	202.86	2.33	10.112633	(-1,3]
chr18	43693743	43694243	-2.753182248	41.64	286.48	30.31	10.476631	(25,50]
chr14	91860596	91861096	-3.308105337	7.18	80.02	22.15	8.785946	(10,25]
chr17	55162872	55163372	-3.580317287	5.74	79.62	9.91	6.247109	(5,10]
chr1	65509957	65510457	-3.689365672	10.77	150.84	12.24	11.598848	(10,25]
chr14	91859287	91859787	-3.315210473	7.18	80.42	5.83	5.314404	(5,10]
chr5	36732097	36732597	-3.164639259	9.33	91.63	0	11.521751	(-1,3]
chr13	82879691	82880191	-3.701896698	16.51	226.86	1.75	7.679766	(-1,3]
chr8	102089838	102090338	-2.974961486	5.03	46.41	1.17	8.138889	(-1,3]
chr2	180511426	180511926	-3.084839809	29.44	257.27	1.75	11.078036	(-1,3]
chr19	39205043	39205543	-3.364020273	20.82	223.66	8.16	11.793022	(5,10]
chr6	154771412	154771912	-3.808081721	4.67	78.42	1.17	7.271289	(-1,3]
chr14	34250343	34250843	-3.120054641	23.69	213.66	4.66	8.061755	(3,5]
chr22	29781775	29782275	-3.93285286	6.82	118.43	64.12	10.831431	(50,5e+05]
chr22	29913258	29913758	-2.907555161	36.62	281.28	26.81	11.757143	(25,50]
chr5	124745580	124746080	-3.595375389	12.92	167.25	4.08	10.438523	(3,5]
chr7	33885757	33886257	-3.637874032	5.38	78.42	1.75	8.329956	(-1,3]
chr6	83279839	83280339	-3.556655434	12.21	154.44	12.24	10.716494	(10,25]
chr16	23149098	23149598	-3.426009051	22.62	252.87	27.98	10.222375	(25,50]
chr13	98945508	98946008	-3.601627381	8.97	120.03	18.07	7.524517	(10,25]
chr21	36634387	36634887	-3.937078026	3.95	74.82	0.58	10.950633	(-1,3]
chr17	38604828	38605328	-2.196746698	63.54	294.88	170.21	11.65488	(50,5e+05]
chr16	85339673	85340173	-2.093385847	67.49	291.28	56.54	11.130577	(50,5e+05]
chr3	188000872	188001372	-3.741561713	7.54	113.23	6.99	8.191306	(5,10]
chr15	39960621	39961121	-3.056493919	27.64	237.27	11.66	13.585677	(10,25]
chr1	1009049	1009549	-3.505378536	19.03	226.46	68.78	14.224485	(50,5e+05]
chr15	70308454	70308954	-3.793743942	7.9	122.43	1.17	8.312294	(-1,3]
chr4	89163286	89163786	-3.557705843	3.23	48.81	0	6.87777	(-1,3]
chr17	70613791	70614291	-3.858224242	7.18	117.63	9.91	2.998143	(5,10]
chr10	102643030	102643530	-3.7424921	6.1	94.03	2.33	4.953133	(-1,3]
chr4	79231502	79232002	-3.752738471	3.23	56.02	13.99	4.411059	(10,25]
chr11	134509924	134510424	-3.21801929	4.31	48.41	4.66	4.939052	(3,5]
chr14	100603466	100603966	-2.999377119	33.75	276.88	16.32	12.589302	(10,25]
chr1	114519212	114519712	-1.787047428	92.62	322.09	116	14.224485	(50,5e+05]
chr3	61693552	61694052	-2.436581541	10.05	58.82	1.17	5.521894	(-1,3]
chr6	151979322	151979822	-3.748928106	10.77	157.24	36.72	10.041738	(25,50]
chr11	77867250	77867750	-4.167964018	7.18	146.04	11.66	5.737967	(10,25]
chr1	16934817	16935317	-2.968065017	33.03	265.28	117.74	7.833958	(50,5e+05]
chr2	140002762	140003262	-3.310269768	22.98	236.87	0.58	9.87002	(-1,3]
chr2	11672339	11672839	-2.862379502	34.46	256.87	85.1	12.465042	(50,5e+05]
chr12	26254487	26254987	-3.625555373	13.28	175.25	18.07	10.406967	(10,25]
chr22	37966164	37966664	-3.523680863	20.1	241.67	21.57	10.793443	(10,25]
chr5	58676401	58676901	-3.513967263	2.87	43.21	0	0.886295	(-1,3]
chr3	133180155	133180655	-2.66372035	5.03	37.21	0.58	7.275105	(-1,3]
chr19	38812159	38812659	-2.836621675	37.34	272.88	85.1	8.593496	(50,5e+05]
chr21	42520996	42521496	-2.597346225	5.38	37.61	1.75	4.863915	(-1,3]
chr11	69952283	69952783	-3.112817583	6.1	60.42	4.08	12.275772	(3,5]
chr21	41696459	41696959	-3.562041646	16.87	210.06	6.99	4.522902	(5,10]
chr14	93430022	93430522	-2.896164189	4.67	41.21	9.33	6.211066	(5,10]
chr2	20271449	20271949	-3.918552706	14.36	231.27	7.58	10.831618	(5,10]
chr5	133801839	133802339	-3.389266817	11.85	133.64	11.08	6.34426	(10,25]
chr8	11588119	11588619	-3.272597196	22.62	227.26	9.91	11.05898	(5,10]
chr7	45583007	45583507	-3.150110853	6.82	68.42	0.58	3.62137	(-1,3]
chr18	74766760	74767260	-0.528378972	1.08	2	0	7.024014	(-1,3]
chr17	61530325	61530825	-3.832416352	8.62	136.04	6.99	10.794338	(5,10]
chr12	69833700	69834200	-3.023053762	25.85	217.26	9.33	11.96179	(5,10]
chr16	85499549	85500049	-2.696881648	42.72	282.48	101.42	6.775804	(50,5e+05]
chr1	51787013	51787513	-3.574540586	15.44	194.86	8.16	12.261328	(5,10]
chr22	29215465	29215965	-3.842198378	14.72	224.46	53.63	9.808453	(50,5e+05]
chr12	122186697	122187197	-3.419531495	17.23	194.06	5.83	10.272839	(5,10]
chr14	50459585	50460085	-3.639125553	6.82	96.43	4.66	7.248102	(3,5]
chr14	99369811	99370311	-4.245144247	6.1	133.64	1.17	10.201766	(-1,3]
chr6	1641457	1641957	-2.816131408	34.82	251.27	51.88	6.061299	(50,5e+05]
chr3	196014247	196014747	-3.595301547	19.74	249.67	135.23	9.084762	(50,5e+05]
chr13	114631540	114632040	-3.202940059	14.36	140.44	3.5	9.425798	(3,5]
chr12	69186749	69187249	-3.344261848	6.82	78.42	5.83	9.549086	(5,10]
chr17	76417272	76417772	-3.609473436	7.9	107.63	36.72	9.680632	(25,50]
chr9	77715937	77716437	-3.506390313	20.46	242.87	25.06	5.376737	(25,50]
chr19	35808276	35808776	-2.940566293	30.87	243.67	5.25	10.733661	(5,10]
chr19	2576126	2576626	-3.685131402	12.92	178.05	2.33	5.247162	(-1,3]
chr1	51772585	51773085	-3.465993721	12.56	148.84	9.33	11.133928	(5,10]
chr2	216847192	216847692	-2.534977598	46.67	275.28	80.44	10.168817	(50,5e+05]
chr20	55333845	55334345	-3.792412098	13.28	196.86	6.41	5.636882	(5,10]
chr2	65133972	65134472	-3.793743942	7.9	122.43	4.66	5.745539	(3,5]
chr6	7198259	7198759	-3.152113725	10.41	100.43	12.24	11.414715	(10,25]
chr7	151391887	151392387	-4.108090088	5.74	115.23	5.25	7.318563	(5,10]
chr15	70820673	70821173	-2.172467196	2.15	13.2	0	5.296443	(-1,3]
chr20	35215523	35216023	-2.591455963	47.03	288.48	37.31	14.224485	(25,50]
chr4	141171242	141171742	-3.537384824	15.8	194.06	16.9	9.715393	(10,25]
chr16	19999148	19999648	-3.025782606	7.18	65.62	0	10.490495	(-1,3]
chr7	142247181	142247681	-3.662513354	10.77	148.04	1.17	11.631386	(-1,3]
chr10	79169772	79170272	-3.562259054	3.59	53.22	1.17	7.30351	(-1,3]
chr12	89818723	89819223	-3.756394233	5.38	85.22	6.41	5.209602	(5,10]
chr7	116764499	116764999	-4.05017883	7.9	146.44	2.91	6.694627	(-1,3]
chr13	65788608	65789108	-3.224827051	22.26	216.46	0.58	13.554557	(-1,3]
chr12	79416667	79417167	-3.424376786	7.18	86.82	4.66	7.135495	(3,5]
chrX	10001225	10001725	-3.40345798	0.72	17.2	1.17	7.219964	(-1,3]
chr2	241009175	241009675	-3.727269525	11.13	159.65	7.58	12.636216	(5,10]
chr4	3956799	3957299	-3.421663968	11.49	132.84	50.71	6.357346	(50,5e+05]
chr15	71396996	71397496	-2.685370084	41.64	273.28	12.82	13.585677	(10,25]
chr8	91704003	91704503	-2.859215208	11.49	89.63	1.17	8.176774	(-1,3]
chr16	33956412	33956912	-2.580540296	24.05	148.84	10.49	7.794675	(10,25]
chr11	119780633	119781133	-3.785446197	6.82	106.83	3.5	10.253915	(3,5]
chr13	98950025	98950525	-3.523561956	8.62	109.63	12.82	5.79411	(10,25]
chr1	31841506	31842006	-3.338827039	19.03	201.66	8.16	13.213529	(5,10]
chr2	45979625	45980125	-2.786783751	38.05	268.48	11.08	14.238929	(10,25]
chr3	169341700	169342200	-2.554012679	6.46	42.81	4.66	5.783271	(3,5]
chr6	53329627	53330127	-2.611257139	47.75	296.88	13.99	10.412097	(10,25]
chr3	161057304	161057804	-2.971770955	35.9	288.48	10.49	8.85176	(10,25]
chr9	117320274	117320774	-4.15560533	3.95	87.22	9.91	7.681021	(5,10]
chr16	88994936	88995436	-3.362178471	10.77	120.03	34.97	4.925433	(25,50]
chr1	215598422	215598922	-3.070834458	23.69	206.46	0	12.368188	(-1,3]
chr6	157148449	157148949	-3.131946518	25.13	228.06	8.74	11.576345	(5,10]
chr18	76822958	76823458	-3.614916687	7.54	103.63	6.99	9.984418	(5,10]
chr10	29413766	29414266	-3.526413073	9.33	118.03	7.58	5.742856	(5,10]
chr2	237949908	237950408	-4.19385569	9.33	188.05	16.9	7.45905	(10,25]
chr2	218252523	218253023	-3.389687167	13.64	152.44	5.25	3.691277	(5,10]
chr21	46806593	46807093	-3.361317196	15.8	171.65	14.57	14.664652	(10,25]
chr15	93188741	93189241	-3.841957399	14.36	219.26	15.16	7.137012	(10,25]
chr5	173910408	173910908	-2.523121004	45.95	268.88	4.66	14.224485	(3,5]
chr14	56207231	56207731	-3.242829286	6.46	69.62	2.91	8.423645	(-1,3]
chr8	128871801	128872301	-3.678453427	14.36	195.66	79.86	6.628396	(50,5e+05]
chr3	169330977	169331477	-3.215126417	6.82	71.62	8.16	9.325757	(5,10]
chr19	31189321	31189821	-3.350196011	21.54	228.86	8.16	12.302723	(5,10]
chr2	174850283	174850783	-3.588101449	9.33	123.23	21.57	9.472023	(10,25]
chr2	202850645	202851145	-3.693467101	2.51	44.41	9.33	2.612107	(5,10]
chr11	70651848	70652348	-2.621052769	47.03	294.48	6.41	13.219061	(5,10]
chr17	64948314	64948814	-2.874038334	35.54	266.88	47.21	6.165041	(25,50]
chr2	220343144	220343644	-3.150194182	7.18	71.62	3.5	7.542757	(3,5]
chr21	47712859	47713359	-1.137503524	0	1.2	0	10.459259	(-1,3]
chr20	56629888	56630388	-2.907303916	26.92	208.46	0.58	5.400064	(-1,3]
chr2	226511402	226511902	-3.989122832	5.74	106.03	0	13.110692	(-1,3]
chrX	109195105	109195605	-4.281024373	4.67	109.23	1.17	5.814383	(-1,3]
chr13	107513630	107514130	-2.793618136	5.03	40.81	12.24	5.423317	(10,25]
chr2	20674275	20674775	-2.827485877	7.54	59.62	18.07	8.819632	(10,25]
chr2	33417134	33417634	-4.070478085	2.87	64.02	9.91	12.385579	(5,10]
chr2	43015928	43016428	-4.202647729	5.03	110.03	6.99	7.72079	(5,10]
chr9	90959375	90959875	-3.543002855	19.03	232.47	5.25	10.89597	(5,10]
chr9	116846485	116846985	-3.708267624	13.28	185.65	5.25	8.827663	(5,10]
chr13	27552406	27552906	-2.928779092	3.23	31.21	0	7.663475	(-1,3]
chr11	131566555	131567055	-2.513551295	3.59	25.21	1.17	10.760326	(-1,3]
chr1	20683481	20683981	-4.339742053	3.95	99.23	7.58	10.157331	(5,10]
chr14	106025633	106026133	-2.507235628	22.26	131.24	19.24	7.714419	(10,25]
chr20	48901247	48901747	-2.731706779	37.34	253.67	3.5	9.617295	(3,5]
chr3	63918590	63919090	-2.653030774	40.57	260.47	44.3	10.205037	(25,50]
chr3	189662417	189662917	-3.501602025	4.67	63.22	3.5	8.636239	(3,5]
chr8	122163183	122163683	-2.806995297	33.39	239.67	8.74	8.35592	(5,10]
chr17	65463592	65464092	-3.762117072	9.69	144.04	5.83	10.463131	(5,10]
chr10	28785152	28785652	-3.911138931	6.46	111.23	36.14	5.118954	(25,50]
chr2	238144074	238144574	-3.576854197	11.49	148.04	1.17	12.068187	(-1,3]
chr10	5702007	5702507	-3.459923773	22.98	262.87	31.48	8.675163	(25,50]
chr8	22596544	22597044	-2.71689296	38.77	260.47	5.25	12.201542	(5,10]
chr3	61791181	61791681	-1.54818593	9.33	29.21	4.66	5.901169	(3,5]
chr10	121302219	121302719	-3.667824212	2.51	43.61	19.24	3.861205	(10,25]
chr16	29322091	29322591	-3.59205961	8.97	119.23	8.16	8.546876	(5,10]
chr9	130820255	130820755	-3.802683482	12.92	193.25	4.66	4.576546	(3,5]
chr1	188401491	188401991	-2.911826702	35.18	271.28	0	11.13347	(-1,3]
chr7	101957618	101958118	-3.442548616	15.8	181.65	4.08	12.647262	(3,5]
chr3	30396341	30396841	-2.609200573	3.23	24.81	0	6.503355	(-1,3]
chr12	131867231	131867731	-3.600526524	2.15	37.21	0	7.279483	(-1,3]
chr8	97958210	97958710	-3.020032601	18.31	155.64	1.75	13.231182	(-1,3]
chr9	97401270	97401770	-3.47063661	15.44	181.25	52.46	5.657422	(50,5e+05]
chr17	78368361	78368861	-3.152121176	9.69	94.03	15.74	12.464218	(10,25]
chr18	21206987	21207487	-3.464609202	4.31	57.62	1.17	5.088241	(-1,3]
chr6	17393980	17394480	-3.395797616	12.21	138.04	30.31	4.432532	(25,50]
chr3	150474271	150474771	-2.84091618	39.85	291.68	188.86	13.70547	(50,5e+05]
chr18	45650252	45650752	-3.334019423	10.05	110.43	1.75	12.06275	(-1,3]
chr2	177710358	177710858	-3.722442418	8.26	121.23	2.91	13.231182	(-1,3]
chr1	207016941	207017441	-3.101792317	27.64	244.87	11.66	8.164414	(10,25]
chr8	128879911	128880411	-2.848720243	8.97	70.82	38.47	4.789396	(25,50]
chr22	24748116	24748616	-3.247856746	20.46	202.86	12.24	11.733335	(10,25]
chr1	182992897	182993397	-4.114640613	8.62	165.65	34.39	7.531284	(25,50]
chr17	80550724	80551224	-2.490103314	3.95	26.81	5.83	5.973111	(5,10]
chr2	65527214	65527714	-2.665986734	33.39	217.26	20.98	13.613728	(10,25]
chr17	38336708	38337208	-3.544274201	7.9	102.83	20.4	8.694392	(10,25]
chr10	104470322	104470822	-3.039920088	28.36	240.47	39.05	8.343349	(25,50]
chr4	169612857	169613357	-4.214177821	8.97	184.05	5.25	9.038076	(5,10]
chrX	149209345	149209845	-4.042025673	2.51	56.82	1.17	9.192692	(-1,3]
chr4	40365507	40366007	-4.266417045	6.1	135.64	5.25	5.789641	(5,10]
chr7	64099798	64100298	-3.411078792	15.08	170.05	8.16	12.93933	(5,10]
chr14	100478376	100478876	-3.444407322	2.51	37.21	5.83	6.930355	(5,10]
chr4	87855636	87856136	-4.266370118	2.15	59.62	16.9	8.758174	(10,25]
chr1	45770289	45770789	-3.220083493	15.08	148.84	24.48	6.341179	(10,25]
chr17	55977147	55977647	-2.453167768	50.62	281.68	30.89	13.877386	(25,50]
chr8	98020914	98021414	-3.388450901	7.54	88.43	0.58	11.973911	(-1,3]
chr6	140201076	140201576	-3.929522485	7.18	123.64	0	10.950431	(-1,3]
chr10	105691183	105691683	-4.149567923	4.67	99.63	9.33	7.437143	(5,10]
chrX	153878001	153878501	-3.408996843	22.26	246.07	22.73	13.377492	(10,25]
chr18	42939405	42939905	-4.118452332	4.31	91.23	1.75	10.163456	(-1,3]
chr19	23583124	23583624	-3.718960912	14.36	201.26	4.66	12.02716	(3,5]
chr10	12914683	12915183	-3.014621329	24.77	207.26	2.33	7.334434	(-1,3]
chr21	30881526	30882026	-3.849879539	2.51	49.61	8.16	10.564631	(5,10]
chr5	16626626	16627126	-3.199764639	5.38	57.62	2.91	11.164969	(-1,3]
chr22	43787209	43787709	-3.637685269	16.15	212.46	1.17	11.776161	(-1,3]
chr8	107636111	107636611	-2.802395222	40.21	286.48	2.91	10.613867	(-1,3]
chr4	48049854	48050354	-3.010569242	6.82	62.02	4.66	10.475965	(3,5]
chr13	34216765	34217265	-3.196657473	26.21	248.47	6.99	10.121926	(5,10]
chr11	86210743	86211243	-2.249527052	7.54	39.61	0.58	3.383538	(-1,3]
chr15	81384283	81384783	-3.109904073	7.18	69.62	2.91	10.838351	(-1,3]
chr12	54377040	54377540	-3.600225318	11.85	154.84	36.72	11.066137	(25,50]
chr2	138631507	138632007	-3.5077601	3.59	51.21	0	8.078555	(-1,3]
chr7	151553538	151554038	-2.961665058	30.51	244.47	40.22	7.328652	(25,50]
chr9	117748288	117748788	-2.652805147	2.15	18.81	0	10.7914	(-1,3]
chr18	60908590	60909090	-3.006556274	33.03	272.48	27.4	9.582484	(25,50]
chr13	41567891	41568391	-3.422054009	6.82	82.82	30.31	7.461099	(25,50]
chr13	41591234	41591734	-3.935006191	5.03	91.23	43.72	3.652001	(25,50]
chr15	33360060	33360560	-3.453362473	24.77	281.28	26.23	12.483806	(25,50]
chr6	38229471	38229971	-3.537811128	13.28	164.85	4.08	10.119161	(3,5]
chr14	97041068	97041568	-3.979040381	10.05	173.25	46.05	12.262803	(25,50]
chr5	173018032	173018532	-2.60874186	2.51	20.41	3.5	10.623879	(3,5]
chr11	2504670	2505170	-3.938752811	7.18	124.44	2.33	8.442152	(-1,3]
chr8	88927278	88927778	-2.847797515	5.03	42.41	0.58	7.546506	(-1,3]
chrX	118443748	118444248	-1.249171752	1.44	4.8	0.58	3.798922	(-1,3]
chr8	122444636	122445136	-3.512497092	17.95	215.26	1.17	9.070754	(-1,3]
chr4	133461586	133462086	-3.420830501	9.33	109.63	0.58	9.520114	(-1,3]
chr2	240189940	240190440	-4.246251585	0.36	24.81	1.17	4.299462	(-1,3]
chr3	61674367	61674867	-2.874395723	16.87	130.04	1.75	7.648155	(-1,3]
chr6	44629186	44629686	-3.588041894	2.51	41.21	0.58	3.851249	(-1,3]
chr17	55911251	55911751	-3.531982142	11.85	147.64	33.81	8.307799	(25,50]
chr17	71545997	71546497	-3.116564813	3.59	38.81	0.58	7.784375	(-1,3]
chr10	80888327	80888827	-3.670681041	13.28	180.85	12.24	12.417789	(10,25]
chr20	55310112	55310612	-3.557256818	9.69	124.84	4.66	3.314459	(3,5]
chr17	55434802	55435302	-3.769718688	5.38	86.02	25.65	4.280205	(25,50]
chr3	150562268	150562768	-2.646409256	42.36	270.48	5.25	12.201542	(5,10]
chr15	96646433	96646933	-3.100676654	11.85	109.23	0.58	9.119282	(-1,3]
chr10	30101159	30101659	-3.67791868	10.77	149.64	8.74	5.693247	(5,10]
chr12	6473008	6473508	-3.803640357	14	208.46	47.8	7.85539	(25,50]
chr1	71914333	71914833	-3.748748968	4.67	75.22	0	8.949428	(-1,3]
chr20	30628489	30628989	-3.366603643	17.95	194.46	8.16	8.417877	(5,10]
chr12	101346241	101346741	-3.373383511	17.59	191.65	0.58	12.804008	(-1,3]
chr6	21738839	21739339	-3.73804485	9.69	141.64	1.17	5.217082	(-1,3]
chr1	34125991	34126491	-3.32238028	5.38	62.82	0	10.45488	(-1,3]
chr10	8767877	8768377	-3.779811342	12.56	185.25	3.5	4.73582	(3,5]
chr9	91144810	91145310	-2.762534603	34.82	242.07	16.32	12.5791	(10,25]
chr12	79469506	79470006	-1.870232125	1.79	9.2	3.5	2.956629	(3,5]
chr8	102527633	102528133	-2.869077521	34.46	258.07	60.04	13.278855	(50,5e+05]
chr14	69412575	69413075	-3.223197272	14.36	142.44	3.5	13.0601	(3,5]
chr8	67626340	67626840	-4.497455065	5.74	151.24	30.89	9.189989	(25,50]
chr14	100562724	100563224	-3.653183992	8.62	120.03	3.5	10.421672	(3,5]
chr1	109741782	109742282	-3.55139735	5.74	78.02	16.32	7.632863	(10,25]
chr7	26598047	26598547	-3.10339125	6.1	60.02	0	10.117228	(-1,3]
chr11	82715149	82715649	-3.73103363	11.49	164.85	4.66	8.956065	(3,5]
chr1	208124219	208124719	-3.36527967	3.95	50.01	1.17	4.943501	(-1,3]
chr19	27733649	27734149	0.05457494	20.82	20.01	0	4.167863	(-1,3]
chr1	45982499	45982999	-3.99828928	11.13	192.85	60.04	10.478586	(50,5e+05]
chr17	77013566	77014066	-3.316771376	19.74	205.66	25.06	10.234232	(25,50]
chr6	11067577	11068077	-3.876610569	3.59	66.42	8.74	10.559186	(5,10]
chr6	151937254	151937754	-3.130383424	5.74	58.02	2.33	11.318742	(-1,3]
chr2	75072662	75073162	-2.342334306	2.51	16.8	27.4	2.90869	(25,50]
chr12	103569333	103569833	-3.742084883	9.69	142.04	1.75	10.633705	(-1,3]
chr2	110089052	110089552	-3.78967937	8.62	132.04	2.33	7.106015	(-1,3]
chr1	215655384	215655884	-2.739300463	6.1	46.41	9.33	6.29959	(5,10]
chr6	42043044	42043544	-3.700208979	8.62	124.04	4.08	4.626548	(3,5]
chr22	43130340	43130840	-3.191778823	24.77	234.47	5.25	14.224485	(5,10]
chr8	123858187	123858687	-3.230945023	26.21	254.47	5.83	11.066727	(5,10]
chr11	86487213	86487713	-3.830544151	10.77	166.45	1.17	9.760526	(-1,3]
chr5	154448121	154448621	-3.305101044	25.13	257.27	7.58	14.224485	(5,10]
chr2	106139104	106139604	-3.330411119	18.67	196.86	5.25	11.942034	(5,10]
chr1	17641147	17641647	-3.588774115	4.67	67.22	3.5	7.519889	(3,5]
chr2	226479868	226480368	-4.079326288	2.87	64.42	6.99	6.060938	(5,10]
chr14	22741197	22741697	-4.054765803	4.67	93.23	0	12.206714	(-1,3]
chr1	8257947	8258447	-2.910750803	3.23	30.81	0	7.601856	(-1,3]
chr14	106090811	106091311	-3.099553406	12.56	115.23	6.41	13.764641	(5,10]
chr4	68794279	68794779	-4.150474745	9.33	182.45	1.75	10.10665	(-1,3]
chr22	37585138	37585638	-3.691338043	12.21	169.65	41.97	9.580104	(25,50]
chr12	116307905	116308405	-3.618221121	15.08	196.46	2.33	12.987146	(-1,3]
chr4	3462949	3463449	-3.595627235	11.13	145.64	26.23	5.378169	(25,50]
chr16	85786844	85787344	-2.737347209	4.67	36.81	6.99	7.543142	(5,10]
chr17	15081270	15081770	-3.455131481	15.8	183.25	1.17	14.541877	(-1,3]
chr2	43009830	43010330	-2.499715214	1.44	12.8	2.91	6.168211	(-1,3]
chr18	499365	499865	-2.313744227	3.95	23.61	7.58	1.527845	(5,10]
chr21	16714829	16715329	-3.953128894	4.67	86.82	0	10.640269	(-1,3]
chr1	43458001	43458501	-3.191508122	26.57	250.87	9.33	7.512694	(5,10]
chr7	131899182	131899682	-3.34005119	17.59	187.25	5.25	9.413139	(5,10]
chr10	8170238	8170738	-3.327335928	21.9	228.86	3.5	10.582443	(3,5]
chr8	100917418	100917918	-3.269335398	21.18	212.86	8.74	11.524462	(5,10]
chrX	9174972	9175472	-3.353213527	8.26	93.63	1.75	7.178997	(-1,3]
chr7	61970202	61970702	-0.099972788	29.8	32.01	0.58	1.953359	(-1,3]
chr16	4419024	4419524	-3.525457389	8.26	105.63	5.83	6.531803	(5,10]
chr11	16978185	16978685	-3.52309214	19.03	229.27	20.98	5.152787	(10,25]
chr5	66511210	66511710	-3.887215779	2.15	45.61	41.39	1.771659	(25,50]
chr19	9957137	9957637	-3.635650448	15.08	198.86	11.08	12.981658	(10,25]
chr15	80971665	80972165	-3.08563743	22.26	196.46	8.16	10.128417	(5,10]
chr3	50164581	50165081	-3.840001239	2.87	54.42	0.58	9.197164	(-1,3]
chr2	226707832	226708332	-3.319750248	21.54	224.06	1.75	12.465878	(-1,3]
chr10	116109341	116109841	-3.540884765	9.33	119.23	4.08	9.147634	(3,5]
chrX	22135352	22135852	-3.605196984	4.31	63.62	0	7.209403	(-1,3]
chr11	30543110	30543610	-3.058913344	28.36	243.67	6.99	8.912153	(5,10]
chr17	80846951	80847451	-3.603142517	6.82	94.03	21.57	7.425064	(10,25]
chr12	103918124	103918624	-2.468830317	3.59	24.41	1.17	10.170715	(-1,3]
chr13	31407117	31407617	-2.374886144	4.67	28.41	0	8.823236	(-1,3]
chr1	162129135	162129635	-3.374251417	19.74	214.06	50.71	10.021328	(50,5e+05]
chr7	101616218	101616718	-3.205880792	26.21	250.07	13.41	12.892077	(10,25]
chr10	125510805	125511305	-2.212544635	2.15	13.6	0.58	3.491303	(-1,3]
chr13	41675952	41676452	-3.250185606	15.8	158.85	1.75	12.051473	(-1,3]
chr13	46694366	46694866	-2.235747928	12.21	61.22	4.66	1.337988	(3,5]
chr10	127313290	127313790	-2.461398346	50.98	285.28	4.66	11.602234	(3,5]
chr8	69766629	69767129	-3.515950022	17.59	211.66	3.5	9.060731	(3,5]
chr17	43120419	43120919	-3.88923295	12.92	205.26	20.98	10.674527	(10,25]
chrX	3388217	3388717	-3.405570272	2.87	40.01	0.58	9.46313	(-1,3]
chr3	156530196	156530696	-2.955048611	33.39	265.68	44.3	5.006241	(25,50]
chr8	120667229	120667729	-3.521885811	5.74	76.42	5.25	6.515845	(5,10]
chr5	66531512	66532012	-3.76521589	13.64	198.06	5.83	8.374679	(5,10]
chr14	75726929	75727429	-3.509129439	8.26	104.43	33.23	6.467247	(25,50]
chr8	110587689	110588189	-2.564440177	4.31	30.41	2.33	7.325805	(-1,3]
chr8	116879436	116879936	-2.567909976	34.46	209.26	18.07	14.224485	(10,25]
chr11	72903318	72903818	-3.276857668	18.67	189.65	5.25	3.862554	(5,10]
chr3	184315674	184316174	-3.532277544	12.92	160.05	5.25	13.483502	(5,10]
chr6	135532342	135532842	-3.170985027	26.21	244.07	36.14	9.151851	(25,50]
chr8	100830995	100831495	-3.688411294	2.15	39.61	3.5	4.865425	(3,5]
chr11	129564282	129564782	-3.965550841	7.9	138.04	9.33	13.926705	(5,10]
chr18	2894291	2894791	-1.617666666	4.67	16.4	5.25	4.004425	(5,10]
chr18	9737028	9737528	-1.260937465	3.59	10	12.24	5.240675	(10,25]
chr12	97962069	97962569	-3.732353885	3.23	55.22	51.29	2.848088	(50,5e+05]
chrX	153648297	153648797	-3.533598442	6.1	81.22	8.16	6.496606	(5,10]
chr9	108675062	108675562	-3.7853676	13.64	200.86	13.41	8.977638	(10,25]
chr17	80061604	80062104	-4.281024373	4.67	109.23	17.49	7.726313	(10,25]
chr19	40971853	40972353	-3.671816582	9.69	135.24	22.73	6.148934	(10,25]
chr18	55461132	55461632	-3.959762075	3.59	70.42	44.88	3.458845	(25,50]
chr3	187893770	187894270	-2.593334798	2.15	18.01	2.33	5.247258	(-1,3]
chr3	176671485	176671985	-3.715666192	5.38	82.82	1.17	6.07785	(-1,3]
chr11	72905557	72906057	-3.465948893	16.87	196.46	53.63	3.07185	(50,5e+05]
chr2	35522442	35522942	-2.738548172	35.9	245.27	2.33	13.911507	(-1,3]
chr21	38640091	38640591	-4.457837434	6.82	170.85	69.36	2.561191	(50,5e+05]
chr7	32720117	32720617	-3.256118423	17.95	180.05	16.32	10.128417	(10,25]
chr22	46887772	46888272	-2.927412717	25.85	203.26	17.49	6.250469	(10,25]
chr2	140531029	140531529	-4.72450579	3.23	110.83	0.58	3.481542	(-1,3]
chr15	70321608	70322108	-3.312665174	14	148.04	0	10.183261	(-1,3]
chr10	17487653	17488153	-2.885357434	34.82	263.67	40.8	13.872972	(25,50]
chr12	116933015	116933515	-2.982152927	31.23	253.67	45.47	6.031339	(25,50]
chr13	69260269	69260769	-3.669009113	11.85	162.45	1.17	6.460645	(-1,3]
chr15	87407307	87407807	-2.527121097	48.11	282.08	0.58	13.559994	(-1,3]
chr2	237520121	237520621	-4.417732327	2.51	74.02	14.57	8.743797	(10,25]
chr12	3623358	3623858	-3.416498736	10.41	120.83	0.58	10.249982	(-1,3]
chr16	17264804	17265304	-1.419107164	4.31	13.2	0.58	7.368773	(-1,3]
chr9	129405295	129405795	-2.859014352	29.8	222.46	12.24	11.173125	(10,25]
chr11	1849838	1850338	-3.319891109	4.67	55.62	3.5	6.943517	(3,5]
chr7	101647381	101647881	-3.159097158	28.72	264.48	19.82	7.362484	(10,25]
chr3	123340701	123341201	-3.30776349	12.92	136.84	11.08	9.452056	(10,25]
chr11	133085197	133085697	-3.615285076	10.77	143.24	0.58	13.897901	(-1,3]
chr19	27736018	27736518	0.181940378	20.1	17.6	1.17	6.682406	(-1,3]
chr21	43480057	43480557	-3.122440359	10.05	95.23	1.75	11.278251	(-1,3]
chr12	633319	633819	-3.339620263	22.26	234.47	5.83	9.178206	(5,10]
chrX	17025356	17025856	-3.662625127	6.82	98.03	0.58	13.649026	(-1,3]
chr14	64701618	64702118	-3.107857794	24.41	218.06	14.57	9.310698	(10,25]
chr13	22103614	22104114	-3.238614379	5.38	59.22	11.66	9.10357	(10,25]
chr14	64014516	64015016	-3.850895341	10.05	158.44	13.41	2.699494	(10,25]
chr16	53133318	53133818	-3.666151229	13.64	184.85	11.08	9.091144	(10,25]
chr2	11670974	11671474	-3.461549147	21.9	251.27	47.8	6.8859	(25,50]
chr15	101057220	101057720	-3.392963357	5.38	66.02	1.17	13.486395	(-1,3]
chr5	141660664	141661164	-3.2849447	11.13	117.23	3.5	12.492268	(3,5]
chr11	65147288	65147788	-3.789061003	7.9	122.03	4.66	11.074501	(3,5]
chr5	173100323	173100823	-3.309977907	11.85	126.44	0.58	11.129227	(-1,3]
chr2	20581121	20581621	-3.359973566	18.31	197.26	1.75	12.981658	(-1,3]
chr6	159126076	159126576	-3.318855261	3.23	41.21	1.17	10.708544	(-1,3]
chr13	104382662	104383162	-4.028284905	3.23	68.02	2.91	6.246723	(-1,3]
chr11	76749504	76750004	-3.110694343	5.74	57.22	0.58	6.614026	(-1,3]
chr6	11053721	11054221	-3.67894629	4.67	71.62	4.66	5.656546	(3,5]
chr11	44322390	44322890	-3.660358821	12.56	170.45	3.5	11.946863	(3,5]
chr22	41128644	41129144	-3.338647529	10.41	114.43	13.99	4.987911	(10,25]
chr4	55708409	55708909	-3.452336898	13.64	159.25	6.99	7.777483	(5,10]
chr2	191651283	191651783	-3.67894629	4.67	71.62	3.5	4.298162	(3,5]
chr9	131955919	131956419	-2.929978128	30.16	236.47	8.16	13.897901	(5,10]
chr2	159975922	159976422	-3.057793522	8.97	82.02	2.91	10.532356	(-1,3]
chr21	16375606	16376106	-4.054765803	4.67	93.23	25.65	11.299703	(25,50]
chr3	188209233	188209733	-3.329577074	8.97	99.23	2.91	11.090318	(-1,3]
chr12	54383999	54384499	-2.432111013	2.15	16	24.48	1.872201	(10,25]
chr9	123408872	123409372	-3.39470797	5.03	62.42	6.41	2.21644	(5,10]
chr14	79879920	79880420	-3.809578901	8.26	128.84	1.17	7.254694	(-1,3]
chr16	88993541	88994041	-3.782699352	15.44	225.26	33.23	8.323045	(25,50]
chr19	7968985	7969485	-3.024744662	20.46	173.65	15.16	13.757357	(10,25]
chr7	47515120	47515620	-3.503458942	4.31	59.22	16.9	10.153425	(10,25]
chr12	23387938	23388438	-0.398643061	4.31	6	0	7.373525	(-1,3]
chrX	139574384	139574884	-4.162323279	8.62	171.25	4.08	10.506362	(3,5]
chr8	8146644	8147144	-3.040812748	29.8	252.47	6.99	11.632968	(5,10]
chr2	174837255	174837755	-3.193751372	2.87	34.41	17.49	5.613937	(10,25]
chr3	58452872	58453372	-3.161158691	29.08	268.08	4.66	11.958809	(3,5]
chr9	35517713	35518213	-3.356401622	3.59	46.01	4.08	10.666888	(3,5]
chr11	17010843	17011343	-3.714332555	10.05	144.04	27.4	8.807637	(25,50]
chr17	78020955	78021455	-3.481447475	10.41	126.44	2.33	12.596209	(-1,3]
chr12	105190038	105190538	-0.721368739	1.79	3.6	2.91	3.132537	(-1,3]
chr2	26420547	26421047	-2.561878888	2.15	17.6	5.25	8.552438	(5,10]
chr4	88042124	88042624	-3.350147969	4.67	56.82	10.49	8.831907	(10,25]
chr14	44367346	44367846	-3.374380493	16.15	176.85	0	11.335368	(-1,3]
chr14	46361743	46362243	-4.007790132	4.31	84.42	5.25	5.771538	(5,10]
chr1	61681268	61681768	-3.53261425	15.44	189.25	2.91	13.286305	(-1,3]
chr10	61082850	61083350	-3.631819483	10.41	140.44	0.58	5.248379	(-1,3]
chrY	10022159	10022659	-1.418147236	23.33	64.02	3.5	5.721498	(3,5]
chr4	101701086	101701586	-4.181696904	3.95	88.83	1.75	5.350017	(-1,3]
chr11	86208125	86208625	-1.708396442	3.59	14	1.17	6.95926	(-1,3]
chr10	81773106	81773606	-3.034506408	2.15	24.81	3.5	7.088086	(3,5]
chr1	202101341	202101841	-3.324540659	18.31	192.45	69.36	9.522884	(50,5e+05]
chr3	195873908	195874408	-3.501891553	13.64	164.85	19.82	10.817958	(10,25]
chr2	11262369	11262869	-3.489141516	16.87	199.66	15.16	9.224719	(10,25]
chr16	2379697	2380197	-3.160194955	20.82	194.06	15.74	8.688183	(10,25]
chr16	79071506	79072006	-3.413829381	15.8	178.05	11.66	8.310711	(10,25]
chr14	68860224	68860724	-3.515811319	3.95	55.62	2.91	6.472407	(-1,3]
chr12	94091613	94092113	-3.083296812	13.28	120.03	2.33	13.911507	(-1,3]
chr18	11268959	11269459	-3.629272867	12.92	171.25	6.99	8.554527	(5,10]
chr20	18039356	18039856	-3.559839742	4.31	61.62	1.75	7.174545	(-1,3]
chr7	101588041	101588541	-3.283789501	17.59	180.05	5.25	8.687406	(5,10]
chr19	15599359	15599859	-4.32228693	5.03	119.63	8.74	9.3542	(5,10]
chr5	116194421	116194921	-3.414034106	7.54	90.03	0	11.292246	(-1,3]
chr9	128213269	128213769	-3.430653649	5.03	64.02	5.25	12.203633	(5,10]
chr1	112055992	112056492	-3.443613492	22.26	252.07	2.91	5.66393	(-1,3]
chr18	33679218	33679718	-2.750727189	6.46	49.21	2.33	5.010176	(-1,3]
chr5	122184864	122185364	-3.690765662	16.15	220.46	27.4	11.046212	(25,50]
chr7	17658460	17658960	-2.563775489	3.23	24.01	1.75	3.90253	(-1,3]
chr9	137251157	137251657	-3.516683996	9.33	117.23	6.99	8.392217	(5,10]
chr5	13521719	13522219	-1.260937465	3.59	10	0	0.918565	(-1,3]
chr16	88990172	88990672	-3.289705229	20.46	208.86	13.99	7.288643	(10,25]
chr12	57482275	57482775	-3.612449929	12.56	164.85	20.98	4.811836	(10,25]
chr18	42309609	42310109	-3.04161039	14.72	128.44	4.08	11.936755	(3,5]
chr10	115687005	115687505	-4.149402678	4.31	93.23	6.41	4.640044	(5,10]
chr13	50723139	50723639	-2.467879324	2.87	20.41	0.58	7.348811	(-1,3]
chr9	130784472	130784972	-3.946385831	10.77	180.45	20.4	9.483047	(10,25]
chr3	107705404	107705904	-3.535568501	19.03	231.27	13.99	11.371693	(10,25]
chr3	99822935	99823435	-3.64680472	4.67	70.02	1.75	8.49202	(-1,3]
chr14	105498556	105499056	-3.492694073	16.15	192.05	12.24	10.688971	(10,25]
chr1	65448807	65449307	-3.532292092	2.51	39.61	8.74	6.449374	(5,10]
chr19	3389895	3390395	-2.989889255	27.28	223.66	8.74	11.903933	(5,10]
chr2	173245245	173245745	-3.449333385	6.82	84.42	0.58	11.148823	(-1,3]
chr20	43343132	43343632	-3.35170942	11.13	122.83	2.33	6.618859	(-1,3]
chr18	60823028	60823528	-3.111109277	11.85	110.03	12.82	9.355012	(10,25]
chr16	23090833	23091333	-3.443612358	17.59	201.26	43.13	8.580943	(25,50]
chr1	7019543	7020043	-3.945754082	8.62	147.24	8.16	5.581721	(5,10]
chr8	13014342	13014842	-3.615893935	16.15	209.26	7.58	11.913053	(5,10]
chr7	142374973	142375473	-2.501587531	1.79	14.8	2.91	6.950738	(-1,3]
chr21	32901616	32902116	-4.102233658	8.26	158.04	9.33	6.741569	(5,10]
chrX	130627019	130627519	-3.433109072	13.28	153.24	2.33	3.714464	(-1,3]
chr8	95104678	95105178	-2.709884564	35.54	238.07	5.83	13.911507	(5,10]
chr14	75987620	75988120	-3.469005434	6.1	77.62	39.05	6.604682	(25,50]
chr12	53011053	53011553	-3.420830501	9.33	109.63	1.17	12.70454	(-1,3]
chr4	77532622	77533122	-4.028033508	8.97	161.65	9.33	12.170704	(5,10]
chr11	60524756	60525256	-3.869344086	3.23	60.82	3.5	6.460505	(3,5]
chr20	24630457	24630957	-3.621517728	14.36	188.05	4.66	10.683686	(3,5]
chr1	177417763	177418263	-3.021252072	33.03	275.28	4.66	12.046313	(3,5]
chr18	20451596	20452096	-3.268892443	16.87	171.25	5.83	11.110144	(5,10]
chr8	90995719	90996219	-3.201838451	20.46	196.46	37.89	6.938399	(25,50]
chr2	100190529	100191029	-3.962487559	9.69	165.65	5.25	11.407074	(5,10]
chr2	190406118	190406618	-3.781874914	9.69	146.04	0	9.213029	(-1,3]
chr11	129565766	129566266	-3.52935933	9.69	122.43	4.08	7.153816	(3,5]
chr15	89993561	89994061	-3.224460314	18.67	182.85	9.33	5.923632	(5,10]
chr3	57063727	57064227	-3.308335041	10.41	112.03	2.91	8.893143	(-1,3]
chrX	84663186	84663686	-1.137503524	0	1.2	0	2.524783	(-1,3]
chr6	17473333	17473833	-4.030709204	3.59	74.02	35.56	10.185997	(25,50]
chr6	125523301	125523801	-3.493695997	17.95	212.46	40.8	5.35763	(25,50]
chr1	42331958	42332458	-3.985122687	8.26	145.64	10.49	11.138194	(10,25]
chr5	149257689	149258189	-4.072941102	12.92	233.27	5.83	11.730192	(5,10]
chr21	38936944	38937444	-3.244625673	19.03	188.85	62.95	13.022166	(50,5e+05]
chr22	39688784	39689284	-3.527690956	15.08	184.45	11.66	8.900425	(10,25]
chr3	53585172	53585672	-3.978727202	7.54	133.64	4.66	10.845702	(3,5]
chr19	39641567	39642067	-3.322331402	20.46	213.66	16.32	11.213352	(10,25]
chr16	23159800	23160300	-3.269583505	12.92	133.24	24.48	2.162395	(10,25]
chr16	27909057	27909557	-2.895720294	29.08	222.86	17.49	13.294636	(10,25]
chr5	52772770	52773270	-4.401724232	3.95	103.63	0.58	7.99595	(-1,3]
chr6	33784549	33785049	-3.557995453	5.03	70.02	2.33	6.897042	(-1,3]
chr12	122442672	122443172	-3.922437713	5.03	90.43	1.75	12.953608	(-1,3]
chr13	33919689	33920189	-3.63359509	17.23	225.26	46.05	12.211104	(25,50]
chr14	98596055	98596555	-3.766602609	7.54	115.23	0	12.596209	(-1,3]
chr11	17427203	17427703	-3.920116222	7.18	122.83	9.91	6.92607	(5,10]
chr1	211694755	211695255	-3.578541279	5.38	75.22	0.58	9.166555	(-1,3]
chr3	192536242	192536742	-3.424684273	4.31	56.02	17.49	3.142757	(10,25]
chr12	97894285	97894785	-2.920081009	31.59	245.67	5.83	9.625748	(5,10]
chr2	97630470	97630970	-2.509446824	34.1	198.86	9.91	12.63472	(5,10]
chr10	120385075	120385575	-2.874426535	29.8	224.86	0.58	13.911507	(-1,3]
chr4	991520	992020	-3.292233096	23.69	240.87	18.07	13.0601	(10,25]
chr5	76463819	76464319	-3.375458772	6.46	76.42	1.17	8.307548	(-1,3]
chr5	159714158	159714658	-2.138503263	3.59	19.21	4.66	9.588658	(3,5]
chr4	6281932	6282432	-3.704527319	1.44	30.81	6.99	6.446721	(5,10]
chr8	71744127	71744627	-3.366845241	2.51	35.21	0	11.267882	(-1,3]
chr21	40966496	40966996	-3.245465436	8.26	86.82	0	12.115705	(-1,3]
chr5	172962602	172963102	-3.549800446	13.64	170.45	6.99	9.461039	(5,10]
chr1	12660218	12660718	-3.633177421	12.56	167.25	3.5	12.859867	(3,5]
chr16	21522741	21523241	-2.999873708	13.28	113.23	14.57	10.595073	(10,25]
chr3	153936446	153936946	-3.313547975	23.69	244.47	26.81	7.04486	(25,50]
chr21	15678449	15678949	-3.571597243	1.44	28.01	0.58	6.171847	(-1,3]
chr15	70755082	70755582	-3.725854623	4.67	74.02	0.58	-0.594052	(-1,3]
chr10	93120588	93121088	-3.887441053	8.26	136.04	2.33	11.964805	(-1,3]
chr17	31149374	31149874	-0.150889227	26.21	29.21	747.27	0.664906	(50,5e+05]
chr8	8365403	8365903	-3.560662254	12.92	163.25	1.17	13.764641	(-1,3]
chr17	4437229	4437729	-3.736537084	8.26	122.43	22.15	4.18739	(10,25]
chr3	194215374	194215874	-3.218740027	12.56	125.24	9.33	4.005172	(5,10]
chr18	13539793	13540293	-3.72509823	4.31	69.22	11.08	4.697953	(10,25]
chr6	44826190	44826690	1.10433666	2.87	0.8	0	4.128958	(-1,3]
chr10	128232214	128232714	-3.452706019	22.26	253.67	5.83	8.654407	(5,10]
chr5	33550075	33550575	-3.733732059	5.03	79.22	0.58	7.178748	(-1,3]
chrX	152083918	152084418	-3.495580719	18.67	220.86	8.74	11.95838	(5,10]
chr10	63169530	63170030	-3.817204501	6.82	109.23	0	9.365142	(-1,3]
chr12	2364864	2365364	-1.95371735	9.69	40.41	0	2.601151	(-1,3]
chr5	106600992	106601492	-0.337558747	3.59	4.8	0	10.585768	(-1,3]
chr3	133167444	133167944	-3.001382996	6.82	61.62	0	7.099785	(-1,3]
chr19	19110285	19110785	-3.855337082	12.56	195.26	7.58	13.012107	(5,10]
chr4	6752598	6753098	-3.758436233	6.82	104.83	8.16	6.018631	(5,10]
chr10	115681639	115682139	-4.300440896	4.31	103.63	11.66	6.637472	(10,25]
chr19	39620948	39621448	-3.352853959	17.23	185.25	21.57	8.732359	(10,25]
chr8	8147704	8148204	-4.283035049	6.82	151.24	12.82	1.162024	(10,25]
chr17	55453096	55453596	-3.590945931	6.82	93.23	8.74	7.788483	(5,10]
chr6	87487548	87488048	-3.763812483	4.67	76.02	0	10.347124	(-1,3]
chr15	70613465	70613965	-3.684169229	8.26	118.03	7.58	7.630371	(5,10]
chr2	159583746	159584246	-3.883899594	5.03	88.02	3.5	7.047038	(3,5]
chr14	94856945	94857445	-3.116564813	3.59	38.81	0	8.595874	(-1,3]
chr1	202081881	202082381	-3.814591673	12.92	194.86	23.32	3.073463	(10,25]
chr6	148954873	148955373	-3.583793538	8.26	110.03	4.08	7.126137	(3,5]
chr9	95750641	95751141	-3.872539091	10.05	160.85	5.83	6.407989	(5,10]
chr5	172880161	172880661	-3.486659948	15.08	179.25	11.66	11.943936	(10,25]
chr16	56404694	56405194	-3.758002803	11.85	172.85	23.32	5.013596	(10,25]
chr19	34370747	34371247	-3.605263115	17.23	220.86	13.99	7.268198	(10,25]
chrX	9237119	9237619	-3.519876517	7.18	92.83	0	12.161928	(-1,3]
chr1	19923243	19923743	-3.525778002	17.95	217.26	69.36	10.688971	(50,5e+05]
chr9_gl000199_random	98718	99218	0	0	0	0	-0.05669	(-1,3]
chr16	17553225	17553725	-3.220083493	15.08	148.84	2.91	11.706867	(-1,3]
chr1	152715625	152716125	-3.762867176	17.23	246.47	0	10.891972	(-1,3]
chr9	92492189	92492689	-3.168595206	5.03	53.22	1.17	8.739263	(-1,3]
chr20	30410234	30410734	-2.205373837	5.03	26.81	1.75	3.979462	(-1,3]
chr1	229283775	229284275	-3.474301063	2.51	38.01	1.17	5.956713	(-1,3]
chr12	2041319	2041819	-3.92479578	6.1	106.83	5.25	7.101689	(5,10]
chr1	42243961	42244461	-4.585878955	3.59	109.23	3.5	12.189978	(3,5]
chr9	95380864	95381364	-2.887015636	32.67	248.07	16.9	13.1214	(10,25]
chr9	92466628	92467128	-3.264723615	7.18	77.62	1.17	11.363843	(-1,3]
chr18	42411501	42412001	-3.76222363	5.03	80.82	4.66	7.936324	(3,5]
chr1	202238798	202239298	-3.833986312	10.77	166.85	1.17	12.575781	(-1,3]
chr21	16545350	16545850	-3.39863758	3.23	43.61	0	6.910777	(-1,3]
chr9	116982185	116982685	-2.83089926	11.85	90.43	0	12.272834	(-1,3]
chr1	26083463	26083963	-3.472072504	9.33	113.63	0	12.009518	(-1,3]
chr11	20053286	20053786	-4.510497182	8.26	210.06	5.25	7.580646	(5,10]
chr2	53747954	53748454	-3.295752704	3.95	47.61	0	13.423613	(-1,3]
chr10	127864396	127864896	-3.733025596	3.95	64.82	1.17	6.934995	(-1,3]
chr1	147141510	147142010	-2.924064214	6.46	55.62	49.55	6.808625	(25,50]
chr13	24062561	24063061	-3.539840093	2.87	44.01	0.58	8.61197	(-1,3]
chr20	19113889	19114389	-2.918143887	2.15	22.81	0	7.083815	(-1,3]
chr22	25796782	25797282	-3.903959433	7.54	126.84	13.99	4.484536	(10,25]
chr5	122204910	122205410	-3.726219701	10.05	145.24	9.91	11.934742	(5,10]
chr19	2524932	2525432	-3.781053485	11.85	175.65	13.99	8.799785	(10,25]
chr21	40895746	40896246	-3.48069597	14	166.45	3.5	8.389737	(3,5]
chr14	37482030	37482530	-0.258918297	2.51	3.2	0.58	6.716745	(-1,3]
chr18	13394879	13395379	-3.485482953	3.59	50.41	8.74	6.568908	(5,10]
chr13	30482983	30483483	-3.474301063	2.51	38.01	0	5.036964	(-1,3]
chr19	34120557	34121057	-3.467480147	10.05	121.23	4.66	8.965198	(3,5]
chr3	47205622	47206122	-3.560662254	12.92	163.25	26.23	11.63518	(25,50]
chr3	53056934	53057434	-4.322269117	3.23	83.62	3.5	9.850155	(3,5]
chr6	42090401	42090901	-3.312380111	17.95	187.25	6.99	5.406761	(5,10]
chr10	6196659	6197159	-3.215494387	19.74	191.65	2.33	13.554557	(-1,3]
chr17	38843501	38844001	-4.114743059	4.67	97.23	184.19	4.672282	(50,5e+05]
chr4	7774399	7774899	-1.972453673	3.23	15.6	4.08	4.895404	(3,5]
chr22	30687021	30687521	-2.834442224	5.03	42.01	9.33	9.24913	(5,10]
chr5	95064278	95064778	-3.30427423	8.62	94.03	22.15	10.41322	(10,25]
chr2	15282828	15283328	-3.463219879	10.41	124.84	2.33	10.595073	(-1,3]
chr13	114536609	114537109	-3.967819594	3.59	70.82	1.17	12.175533	(-1,3]
chr8	67434626	67435126	-3.042707199	29.08	246.87	22.73	11.727253	(10,25]
chr4	3464910	3465410	-3.911109368	2.87	57.22	5.83	7.155828	(5,10]
chr8	144099281	144099781	-3.531056321	17.95	218.06	19.82	10.295527	(10,25]
chr11	60648356	60648856	-2.737436986	3.59	29.61	3.5	7.670627	(3,5]
chr12	54371650	54372150	-2.42646808	3.95	25.61	13.99	7.810424	(10,25]
chr18	74398770	74399270	-4.139682189	6.82	136.84	1.75	13.311479	(-1,3]
chr9	110006022	110006522	-3.756638346	7.54	114.43	9.91	10.85751	(5,10]
chr3	188891365	188891865	-3.232262918	8.26	86.02	1.17	11.963644	(-1,3]
chr15	94621297	94621797	-3.092497667	2.87	32.01	0	7.189556	(-1,3]
chr14	68000325	68000825	-3.862356809	9.33	149.24	60.62	5.863554	(50,5e+05]
chr11	131570143	131570643	-0.596103058	0.72	1.6	0	2.028607	(-1,3]
chr11	69348790	69349290	-3.087196784	5.38	53.22	5.83	5.570268	(5,10]
chr1	42333780	42334280	-3.582664246	7.9	105.63	22.15	9.402256	(10,25]
chr8	22592259	22592759	-2.782423358	4.67	38.01	1.17	4.970062	(-1,3]
chr9	132111620	132112120	-3.439342193	6.1	76.02	5.83	12.074363	(5,10]
chr16	57656421	57656921	-3.442648731	9.69	115.23	13.99	11.291459	(10,25]
chr4	10658046	10658546	-2.531019067	3.95	27.61	0	4.616516	(-1,3]
chr4	12736215	12736715	-3.908488605	6.82	116.43	1.75	4.918837	(-1,3]
chr12	125230276	125230776	-3.07490897	2.87	31.61	4.08	5.911253	(3,5]
chr17	45770436	45770936	-3.791690327	8.26	127.24	38.47	5.066396	(25,50]
chr16	21523808	21524308	-3.18988651	5.38	57.22	19.24	6.513492	(10,25]
chr5	171662505	171663005	-3.252043259	16.87	169.25	4.08	12.478647	(3,5]
chr8	36919656	36920156	-3.828199176	8.62	135.64	2.33	9.845829	(-1,3]
chr7	99601687	99602187	-3.308105337	7.18	80.02	1.17	5.070885	(-1,3]
chr12	116087833	116088333	-0.72458187	2.51	4.8	0	7.342208	(-1,3]
chr12	132345191	132345691	-4.12439804	6.1	122.83	9.91	10.078471	(5,10]
chr14	74251380	74251880	-4.217111687	6.82	144.44	110.17	10.391468	(50,5e+05]
chr6	150980322	150980822	-3.254694156	3.59	42.81	2.33	9.618494	(-1,3]
chr4	141173795	141174295	-3.758132825	9.69	143.64	16.32	7.488306	(10,25]
chr12	53288897	53289397	-3.484937992	19.03	223.26	345.66	5.8113	(50,5e+05]
chr13	99302489	99302989	-3.630589517	5.38	78.02	1.17	7.025213	(-1,3]
chr3	16938976	16939476	-2.964515781	6.1	54.42	1.75	9.019823	(-1,3]
chr2	150279404	150279904	-3.613930725	4.67	68.42	1.75	7.982015	(-1,3]
chr3	14454274	14454774	-3.447304958	11.49	135.24	18.07	10.53451	(10,25]
chr12	31926354	31926854	-3.367545356	14.72	161.25	1.17	11.386225	(-1,3]
chr9	130717862	130718362	-3.865343203	5.74	97.23	20.4	8.929865	(10,25]
chr18	21209354	21209854	-3.091819105	5.03	50.41	1.17	6.431757	(-1,3]
chr17	43978431	43978931	-3.571429706	12.21	156.04	11.08	12.747122	(10,25]
chrX	149461630	149462130	-3.060262957	5.74	55.22	1.17	7.248966	(-1,3]
chr1	39608461	39608961	-4.032010395	2.51	56.42	5.83	4.604591	(5,10]
chr10	6195175	6195675	-2.893998513	22.98	177.25	5.25	13.554557	(5,10]
chr3	197079863	197080363	-3.098761743	27.28	241.27	1.75	13.068147	(-1,3]
chr9	92263448	92263948	-3.757950086	1.44	32.01	2.33	11.000461	(-1,3]
chr10	123269445	123269945	-2.256339753	3.23	19.21	4.08	7.057557	(3,5]
chr22	39878775	39879275	-3.390894286	16.87	186.45	8.74	12.727119	(5,10]
chr3	71159862	71160362	-3.747994948	6.46	99.23	3.5	10.124538	(3,5]
chr11	101312390	101312890	-3.40315631	16.87	188.05	5.83	12.172325	(5,10]
chr14	53697924	53698424	-3.533702994	12.56	156.04	5.25	10.850407	(5,10]
chr3	193988315	193988815	-1.888968688	3.59	16	1.17	2.303992	(-1,3]
chr17	63304752	63305252	-2.067013614	10.41	46.81	0	8.799028	(-1,3]
chr12	1876995	1877495	-2.737477097	3.23	27.21	8.16	4.909469	(5,10]
chr2	42237846	42238346	-3.60057865	15.08	194.06	4.66	13.080269	(3,5]
chr4	2938800	2939300	-3.582168513	5.03	71.22	42.55	10.535708	(25,50]
chr20	4117099	4117599	-3.593447778	7.9	106.43	1.17	12.068187	(-1,3]
chr7	16920147	16920647	-3.144694397	3.23	36.41	1.17	6.195639	(-1,3]
chr4	140763018	140763518	-3.843638308	10.05	157.64	1.75	12.719072	(-1,3]
chr8	17187110	17187610	-3.256920688	25.85	255.67	6.99	12.636216	(5,10]
chr2	96995578	96996078	-2.832962122	2.51	24.01	1.75	7.23357	(-1,3]
chr3	33839484	33839984	-3.646381328	15.44	204.86	43.72	9.838595	(25,50]
chr3	63547769	63548269	-2.214314994	10.77	53.62	0	9.080557	(-1,3]
chr10	22872636	22873136	-2.914622883	3.59	33.61	4.08	11.970526	(3,5]
chr18	9705176	9705676	-3.61409979	4.31	64.02	3.5	6.589335	(3,5]
chr3	156260210	156260710	-3.271946805	28.72	286.08	26.23	12.469616	(25,50]
chr11	100904742	100905242	-3.728309269	15.8	221.66	9.91	11.973911	(5,10]
chrX	153769395	153769895	-3.430653649	5.03	64.02	28.56	4.160195	(25,50]
chr13	97932123	97932623	-3.41388103	2.51	36.41	0	7.476602	(-1,3]
chr3	170052556	170053056	-2.892389029	23.33	179.65	1.17	9.46313	(-1,3]
chr6	20210403	20210903	-3.250763557	24.41	240.87	9.91	13.012107	(5,10]
chr12	15369382	15369882	-3.972838779	9.69	166.85	14.57	11.970526	(10,25]
chr3	61613338	61613838	-2.274873574	15.08	76.82	8.74	2.950609	(5,10]
chr2	216830964	216831464	-3.718662154	2.51	45.21	19.82	11.401686	(10,25]
chr5	137144534	137145034	-3.837293952	6.46	105.63	1.75	5.347789	(-1,3]
chr22	29774012	29774512	-3.274195484	17.59	178.85	18.07	11.727693	(10,25]
chr5	118900080	118900580	-3.345942563	3.23	42.01	1.75	5.51685	(-1,3]
chr14	91742712	91743212	-2.643480369	42	267.68	25.06	10.621339	(25,50]
chr9	33221176	33221676	-2.789939627	36.98	261.67	7.58	12.174876	(5,10]
chr17	54968243	54968743	-3.424335244	12.92	148.44	23.9	13.115567	(10,25]
chr14	68644562	68645062	-2.771949586	3.95	32.81	2.91	5.385819	(-1,3]
chr3	4637327	4637827	-2.181065559	0.72	6.8	0.58	7.03437	(-1,3]
chr5	173888450	173888950	-3.808419642	2.87	53.22	2.33	2.055481	(-1,3]
chr2	70843298	70843798	-3.53872476	17.23	210.86	6.99	13.764641	(5,10]
chr2	98850324	98850824	-3.696946851	10.77	151.64	7.58	10.000789	(5,10]
chr14	74775358	74775858	-3.190712089	25.49	240.87	10.49	7.348039	(10,25]
chr22	24922073	24922573	-3.932081149	11.49	189.65	2.91	13.559994	(-1,3]
chr15	51057063	51057563	-2.722196135	36.26	244.87	78.11	6.556851	(50,5e+05]
chrM	10168	10668	0.295727731	259.55	211.26	1260.22	0.935262	(50,5e+05]
chr7	73305638	73306138	-3.282422762	12.92	134.44	2.33	13.559994	(-1,3]
chr5	134383144	134383644	-3.90884904	5.38	94.83	1.17	6.873751	(-1,3]
chr3	183563419	183563919	-2.597346225	5.38	37.61	8.16	3.321853	(5,10]
chr7	20260428	20260928	-3.550594629	4.31	61.22	1.17	9.96449	(-1,3]
chr7	35065018	35065518	-2.795983048	6.46	50.81	6.41	2.749102	(5,10]
chr14	37170060	37170560	-2.928575581	7.54	64.02	1.17	6.558401	(-1,3]
chr15	57883853	57884353	-3.741376086	7.9	118.03	1.75	8.608036	(-1,3]
chr22	47893537	47894037	-2.898985398	1.44	17.2	0	4.182541	(-1,3]
chr7	24752843	24753343	-3.75165267	12.56	181.65	1.17	14.541877	(-1,3]
chr5	72809382	72809882	-3.935315937	3.59	69.22	1.75	11.484092	(-1,3]
chr10	8794400	8794900	-3.956404165	5.74	103.63	4.08	10.829854	(3,5]
chr5	87246927	87247427	-2.66372035	5.03	37.21	0.58	-0.211142	(-1,3]
chr17	43201885	43202385	-3.353684437	12.21	134.04	16.32	8.202448	(10,25]
chr11	84398371	84398871	-3.487756267	18.67	219.66	3.5	9.31608	(3,5]
chr3	194596451	194596951	-2.820332283	11.49	87.22	1.75	10.783298	(-1,3]
chr13	113567706	113568206	-3.448299719	15.44	178.45	9.91	10.839947	(5,10]
chr20	51962629	51963129	-3.050475313	3.95	40.01	2.91	3.707653	(-1,3]
chr11	67983922	67984422	-3.493728424	11.13	135.64	6.99	13.488702	(5,10]
chr16	85315917	85316417	-1.691716176	5.38	19.61	6.99	9.332133	(5,10]
chr6	17389427	17389927	-4.144852979	7.9	156.44	39.64	6.634969	(25,50]
chr10	71199033	71199533	-3.620370658	9.33	126.04	6.99	8.622615	(5,10]
chr20	58637991	58638491	-2.987794145	5.38	49.61	0	13.409081	(-1,3]
chr1	17855901	17856401	-3.995652347	8.97	158.04	12.82	10.550944	(10,25]
chr13	93876768	93877268	-3.40599236	0	9.6	0	5.880034	(-1,3]
chr14	74249152	74249652	-3.7424921	6.1	94.03	14.57	9.68968	(10,25]
chr21	46772666	46773166	-2.872181779	6.46	53.62	1.17	7.778381	(-1,3]
chr1	184342270	184342770	-3.853390165	7.9	127.64	2.91	9.588525	(-1,3]
chr12	50197732	50198232	-3.440367292	14.72	169.65	14.57	13.472789	(10,25]
chr8	41416960	41417460	-3.068050138	23.69	206.06	1.17	12.816129	(-1,3]
chr12	65004737	65005237	-2.533023502	5.74	38.01	12.24	6.271426	(10,25]
chrX	118447325	118447825	-0.546282033	2.15	3.6	0	9.486356	(-1,3]
chr3	169666559	169667059	-3.503908535	14.36	173.25	15.16	6.21673	(10,25]
chr15	92731396	92731896	-3.228968107	18.31	180.05	5.83	11.629592	(5,10]
chr18	57621437	57621937	-3.347165386	19.74	210.06	1.75	10.542752	(-1,3]
chr2	42263133	42263633	-2.868106896	9.33	74.42	1.75	13.036464	(-1,3]
chr2	39407387	39407887	-4.067345735	4.31	88.02	16.9	5.533838	(10,25]
chr11	69469039	69469539	-3.614501015	3.23	50.81	78.11	7.754456	(50,5e+05]
chr6	45522351	45522851	-3.428053035	14	160.45	4.66	10.664599	(3,5]
chr9	132250858	132251358	-4.431531703	5.74	144.44	41.97	5.459585	(25,50]
chr3	50642437	50642937	-2.889330709	32.67	248.47	18.07	13.70547	(10,25]
chr7	47783609	47784109	-3.322265923	7.54	84.42	5.83	7.880861	(5,10]
chr8	37448044	37448544	-4.245232398	3.23	79.22	4.08	8.494424	(3,5]
chr17	26852275	26852775	-3.532872178	13.64	168.45	22.15	7.448323	(10,25]
chr11	70962792	70963292	-2.950527528	10.05	84.42	4.08	10.152859	(3,5]
chr4	163704321	163704821	-3.299361484	4.67	54.82	0	5.523294	(-1,3]
chr12	46850039	46850539	-2.545637022	43.44	258.47	10.49	8.68955	(10,25]
chr20	36736924	36737424	-2.739563722	5.38	41.61	0.58	8.659569	(-1,3]
chr1	24896849	24897349	-3.776607443	8.62	130.84	1.75	13.437219	(-1,3]
chr1	44296415	44296915	-3.519423066	16.15	195.66	5.83	12.952112	(5,10]
chr15	64188915	64189415	-3.196007707	21.9	208.86	0.58	12.470292	(-1,3]
chr11	131767387	131767887	-2.764861062	2.15	20.41	2.33	-0.745337	(-1,3]
chr13	30492847	30493347	-3.385917071	6.1	73.22	5.25	4.191717	(5,10]
chr10	99331332	99331832	-3.439896888	18.67	212.46	25.06	10.597923	(25,50]
chr13	29017007	29017507	-3.381628886	16.87	185.25	2.33	12.255181	(-1,3]
chr17	70636533	70637033	-3.212007939	1.44	21.61	1.75	6.335101	(-1,3]
chr2	238418626	238419126	-3.721811244	14.36	201.66	16.32	8.888821	(10,25]
chr6	149401283	149401783	-3.887120043	7.18	120.03	13.41	7.191444	(10,25]
chr4	1827552	1828052	-3.454283946	15.08	175.25	6.99	12.967214	(5,10]
chr1	151966393	151966893	-2.110261125	6.46	31.21	29.73	4.604292	(25,50]
chr2	13685397	13685897	-1.265344567	1.08	4	0	7.795956	(-1,3]
chr3	140660153	140660653	-3.224827051	22.26	216.46	27.98	5.345498	(25,50]
chr10	112582424	112582924	-2.857661652	30.16	224.86	9.91	11.644398	(5,10]
chr2	216081761	216082261	-3.463878469	7.54	93.23	2.91	4.415729	(-1,3]
chr4	3468412	3468912	-3.189091205	11.13	109.63	13.41	14.541877	(10,25]
chr1	52007406	52007906	-4.067345735	4.31	88.02	2.33	10.029944	(-1,3]
chr20	48693193	48693693	-3.142095159	20.46	188.45	11.66	11.056653	(10,25]
chr16	72963255	72963755	-3.399942103	12.21	138.44	24.48	2.650107	(10,25]
chr8	69765498	69765998	-3.320581669	15.08	159.65	1.17	7.945121	(-1,3]
chr5	117345496	117345996	-3.593997512	19.03	240.87	8.16	8.024037	(5,10]
chr17	54251174	54251674	-3.070670857	19.74	173.25	1.17	11.520248	(-1,3]
chr10	115816752	115817252	-3.434047003	10.05	118.43	3.5	6.426465	(3,5]
chr8	124592233	124592733	-1.413906417	5.38	16	0.58	5.348439	(-1,3]
chr21	24388688	24389188	-3.470149293	7.9	97.63	0	7.435195	(-1,3]
chr11	101308838	101309338	-2.874142827	5.03	43.21	1.75	6.47746	(-1,3]
chr2	65831365	65831865	-3.437471172	5.74	72.02	1.75	7.377836	(-1,3]
chr22	23534369	23534869	-3.070583382	4.31	43.61	41.39	5.968264	(25,50]
chr7	112921349	112921849	-3.15762512	7.9	78.42	4.66	7.255449	(3,5]
chr4	102318192	102318692	-2.861030307	5.03	42.81	0	7.661433	(-1,3]
chr15	78427614	78428114	-3.368979014	15.44	168.85	2.33	12.653094	(-1,3]
chr14	100557815	100558315	-2	2.15	11.6	3.5	8.452538	(3,5]
chr18	22748534	22749034	-3.279329613	7.18	78.42	1.17	12.323238	(-1,3]
chr18	43382597	43383097	-3.475250995	21.18	245.67	11.66	7.060799	(10,25]
chr15	88421296	88421796	-3.070583382	4.31	43.61	0.58	10.228831	(-1,3]
chr19	4536703	4537203	-3.568271946	6.1	83.22	12.24	11.656519	(10,25]
chr14	60085815	60086315	-3.669042703	7.54	107.63	4.66	9.857738	(3,5]
chr12	46887506	46888006	-3.07017898	25.13	218.46	4.66	13.133521	(3,5]
chr16	53766287	53766787	-3.455206002	6.46	80.82	1.75	5.04373	(-1,3]
chr21	40033103	40033603	-4.13473912	1.79	48.01	8.16	6.143863	(5,10]
chr3	8359720	8360220	-3.654867946	6.1	88.43	1.17	10.799719	(-1,3]
chr17	39662896	39663396	-2.964515781	6.1	54.42	2.91	9.7035	(-1,3]
chr6	19026352	19026852	-3.438619873	15.44	177.25	1.75	8.305653	(-1,3]
chr2	11652795	11653295	-3.085178617	7.18	68.42	25.06	12.793977	(25,50]
chr18	46509265	46509765	-4.276704294	5.74	129.64	24.48	8.857528	(10,25]
chr17	77786523	77787023	-3.439501852	5.03	64.42	40.8	5.042801	(25,50]
chr12	46595247	46595747	-3.327796323	20.1	210.86	18.07	6.474982	(10,25]
chr18	60921930	60922430	-2.551795637	5.38	36.41	22.15	6.338787	(10,25]
chr7	93181186	93181686	-3.693833135	8.26	118.83	1.17	7.181699	(-1,3]
chr18	22622667	22623167	-2.609525754	3.95	29.21	0	8.561885	(-1,3]
chr3	87416739	87417239	-4.016795243	7.54	137.24	0.58	4.166453	(-1,3]
chr13	113270993	113271493	-3.771002301	13.64	198.86	1.75	14.088016	(-1,3]
chr15	63679912	63680412	-3.143211419	26.92	245.67	18.07	11.540334	(10,25]
chr11	87634961	87635461	-3.148541065	22.26	205.26	0.58	14.067588	(-1,3]
chr5	122188169	122188669	-3.17736159	2.87	34.01	8.16	7.880989	(5,10]
chr12	3458962	3459462	-3.16935946	4.67	50.01	8.16	10.466573	(5,10]
chr12	123554284	123554784	-3.645068029	13.28	177.65	23.32	8.48137	(10,25]
chr12	125215199	125215699	-4.135846587	3.95	86.02	0.58	8.335652	(-1,3]
chr2	186052013	186052513	-3.872038292	4.67	82.02	0	5.285482	(-1,3]
chr14	37325304	37325804	-4.508018818	3.95	111.63	13.99	1.927327	(10,25]
chr1	229297619	229298119	-3.371890707	2.15	31.61	3.5	5.992438	(3,5]
chr2	129206431	129206931	-3.100748112	5.74	56.82	0	12.059261	(-1,3]
chrX	133786043	133786543	-3.422565631	7.9	94.43	1.17	9.791342	(-1,3]
chr3	62918300	62918800	-2.137206765	10.05	47.61	1.75	11.956053	(-1,3]
chr18	72673021	72673521	-3.624454389	9.69	130.84	1.17	11.140395	(-1,3]
chr9	4866265	4866765	-3.876173114	14	219.26	28.56	10.316601	(25,50]
chr6	43302850	43303350	-3.854468573	10.77	169.25	10.49	8.511111	(10,25]
chr6	39237676	39238176	-4.114341461	6.82	134.44	22.15	6.129859	(10,25]
chr9	137852368	137852868	-3.508399219	5.03	67.62	0	13.064514	(-1,3]
chr11	78022935	78023435	-3.866067698	5.38	92.03	3.5	7.910305	(3,5]
chr5	149059653	149060153	-3.308690711	7.54	83.62	0	10.137488	(-1,3]
chr9	132517865	132518365	-3.3710977	14.72	161.65	11.66	8.072217	(10,25]
chr12	89078259	89078759	-2.367918562	4.31	26.41	0.58	6.440232	(-1,3]
chr2	1709132	1709632	-1.748106152	2.87	12	0	4.216189	(-1,3]
chr9	117307414	117307914	-3.344073454	3.59	45.61	0.58	6.487839	(-1,3]
chr10	58424783	58425283	-4.02361542	7.18	132.04	0	4.812045	(-1,3]
chr16	14464051	14464551	-3.123165247	24.05	217.26	18.65	13.585677	(10,25]
chr20	36773362	36773862	-3.477321778	13.28	158.04	4.66	9.07414	(3,5]
chr4	89005664	89006164	-3.101995691	3.59	38.41	6.41	8.901332	(5,10]
chr10	43533399	43533899	-3.482494872	7.18	90.43	0.58	10.112793	(-1,3]
chr9	86671090	86671590	-2.651876264	7.18	50.41	0	10.645101	(-1,3]
chr6	122943855	122944355	-2.896164189	4.67	41.21	10.49	4.851936	(10,25]
chr13	105293604	105294104	-3.464609202	4.31	57.62	0	9.803011	(-1,3]
chr13	43807029	43807529	-3.303796264	10.77	115.23	1.75	11.96179	(-1,3]
chr14	95982320	95982820	-3.318510135	10.41	112.83	10.49	8.133941	(10,25]
chr2	134250431	134250931	-3.466394977	13.28	156.84	2.91	13.050069	(-1,3]
chr18	45048953	45049453	-0.952694285	1.79	4.4	0	10.683069	(-1,3]
chr3	43811389	43811889	-2.966652743	1.79	20.81	1.17	7.111918	(-1,3]
chr14	71967365	71967865	-3.187668694	20.1	191.25	3.5	7.470815	(3,5]
chr16	501566	502066	-3.0780461	25.13	219.66	2.33	10.915813	(-1,3]
chr1	31659553	31660053	-3.780977926	8.62	131.24	12.24	11.659858	(10,25]
chr12	2904965	2905465	-2.823511284	37.69	272.88	114.25	11.063329	(50,5e+05]
chr15	75974661	75975161	-3.263519513	10.77	112.03	19.24	9.672023	(10,25]
chr17	56032833	56033333	-2.979822118	3.59	35.21	0.58	9.360721	(-1,3]
chr13	69319647	69320147	-4.462897138	4.67	124.04	0.58	10.239326	(-1,3]
chr9	80211757	80212257	-3.997668183	2.87	60.82	0.58	5.980218	(-1,3]
chr14	99272824	99273324	-3.39470797	5.03	62.42	1.75	4.075465	(-1,3]
chr21	47288205	47288705	-3.883705808	6.82	114.43	2.91	10.577792	(-1,3]
chr1	184595749	184596249	-3.363984243	14.72	160.85	4.08	13.462333	(3,5]
chr8	87212153	87212653	-3.783134666	14.36	210.46	39.05	8.833868	(25,50]
chr15	52948355	52948855	-2.966825924	22.26	180.85	32.64	9.290281	(25,50]
chr3	132737957	132738457	-4.074892882	3.95	82.42	0.58	9.442657	(-1,3]
chr6	138903549	138904049	-3.756638346	7.54	114.43	4.08	8.87575	(3,5]
chr7	3140202	3140702	-3.495865248	6.82	87.22	1.75	9.091149	(-1,3]
chr2	237984551	237985051	-3.271811975	3.95	46.81	0.58	6.043227	(-1,3]
chr3	43226867	43227367	-3.474396499	1.79	30.01	1.17	8.525185	(-1,3]
chr15	101707678	101708178	-3.467798414	10.41	125.24	15.74	12.177906	(10,25]
chrX	5320501	5321001	-3.98038067	6.82	122.43	0	13.911507	(-1,3]
chr18	14946495	14946995	-2.856071237	6.82	55.62	0	4.864221	(-1,3]
chr9	130809527	130810027	-2.600799448	38.41	238.07	2.91	9.876539	(-1,3]
chr2	173139078	173139578	-3.144694397	3.23	36.41	0.58	9.790552	(-1,3]
chr11	15636937	15637437	-3.6022189	12.92	168.05	1.17	11.008166	(-1,3]
chr10	6339717	6340217	-3.292749447	17.23	177.65	12.24	9.572763	(10,25]
chr11	1793736	1794236	-3.826429211	6.46	104.83	0	9.913928	(-1,3]
chr3	189359501	189360001	-3.186400844	7.9	80.02	2.33	7.905953	(-1,3]
chr22	46861759	46862259	-3.540179672	5.38	73.22	5.83	6.965202	(5,10]
chr3	54897594	54898094	-4.784710923	0.72	46.41	0	3.345902	(-1,3]
chr5	118906040	118906540	-3.013553058	9.33	82.42	0.58	10.419692	(-1,3]
chr4	140958167	140958667	-0.390162831	2.51	3.6	9.33	1.181914	(5,10]
chr15	71376141	71376641	-3.340384408	9.33	103.63	5.25	13.050069	(5,10]
chr3	164097933	164098433	-3.474633313	18.31	213.66	3.5	7.873365	(3,5]
chr1	108299015	108299515	-3.345712432	17.95	191.65	3.5	10.24346	(3,5]
chrX	109416324	109416824	-4.314827652	2.87	76.02	13.99	6.767698	(10,25]
chr2	14318869	14319369	-3.922926224	5.74	101.23	0.58	13.799373	(-1,3]
chr9	137584869	137585369	-3.46998965	7.54	93.63	0	9.682179	(-1,3]
chr3	149958496	149958996	-3.116564813	3.59	38.81	12.82	7.494992	(10,25]
chr8	139957164	139957664	-3.248165523	5.38	59.62	0	3.649438	(-1,3]
chr8	33102498	33102998	-2.992044289	27.64	226.86	6.99	14.395011	(5,10]
chr3	46708068	46708568	-3.697569254	2.87	49.21	3.5	3.126932	(3,5]
chr19	27737711	27738211	-0.389314935	8.62	11.6	0	1.514641	(-1,3]
chr13	26226885	26227385	-2.843537258	2.15	21.61	2.91	4.435064	(-1,3]
chr3	189029181	189029681	-2.963195437	4.31	40.41	0.58	9.803674	(-1,3]
chr2	110096959	110097459	-3.709443332	9.69	138.84	6.99	9.96662	(5,10]
chr10	98238835	98239335	-2.902414705	3.95	36.01	0	9.507427	(-1,3]
chr15	63124472	63124972	-3.798997685	11.49	172.85	40.8	8.377646	(25,50]
chr12	58311735	58312235	-3.32225226	7.9	88.02	0	8.579348	(-1,3]
chr6	125475889	125476389	-3.934378812	11.13	184.45	139.31	6.359213	(50,5e+05]
chr6	39791909	39792409	-0.621488377	2.51	4.4	0	3.099224	(-1,3]
chr16	75063683	75064183	-2.310046472	59.23	297.68	18.65	7.334434	(10,25]
chr8	98580242	98580742	-3.197509606	3.95	44.41	0	8.722038	(-1,3]
chrX	131315238	131315738	-3.924293097	3.23	63.22	3.5	6.103055	(3,5]
chr8	70023728	70024228	-3.386879764	8.62	99.63	0	10.508246	(-1,3]
chr12	52217780	52218280	-3.779789494	2.51	47.21	8.16	10.82544	(5,10]
chr12	64474908	64475408	-3.780403064	14.36	210.06	16.32	9.989369	(10,25]
chr4	89256021	89256521	-3.844952998	11.85	183.65	2.91	12.769664	(-1,3]
chr8	68293107	68293607	-3.367985588	6.46	76.02	6.99	5.021902	(5,10]
chr3	14298087	14298587	-3.674232914	6.82	98.83	5.83	3.042078	(5,10]
chr3	182417594	182418094	-3.169925001	5.38	56.42	0	9.332362	(-1,3]
chr4	163571888	163572388	-3.822430243	6.82	109.63	0.58	10.727812	(-1,3]
chr16	17389271	17389771	-3.518614886	10.05	125.64	1.17	11.288122	(-1,3]
chr3	188816785	188817285	-3.250774502	22.98	227.26	15.74	14.400994	(10,25]
chr7	127749109	127749609	-3.818269661	8.97	139.64	9.33	11.393058	(5,10]
chr5	72131545	72132045	-3.512387155	6.1	80.02	2.91	11.881362	(-1,3]
chr1	108741725	108742225	-3.173178896	22.62	212.06	258.81	5.305094	(50,5e+05]
chr11	469938	470438	-3.283831999	3.95	47.21	12.24	7.990941	(10,25]
chr21	37607355	37607855	-3.894783223	2.51	51.21	15.74	8.467592	(10,25]
chr6	6703938	6704438	-3.18266974	21.54	203.66	2.33	8.841847	(-1,3]
chr9	114774324	114774824	-2.814612719	35.54	256.07	0.58	11.051514	(-1,3]
chr12	69358845	69359345	-3.646175592	9.69	132.84	0.58	13.911507	(-1,3]
chr1	177270373	177270873	-1.975125331	2.51	12.8	0	7.675311	(-1,3]
chr18	74569391	74569891	-3.738082447	9.33	136.84	4.66	9.289272	(3,5]
chr22	27741479	27741979	-2.870840695	12.21	95.63	4.66	12.378896	(3,5]
chr11	112163680	112164180	-4.05017883	7.9	146.44	2.91	9.42919	(-1,3]
chr6	134438293	134438793	-3.435659723	11.85	138.04	1.75	11.195001	(-1,3]
chr17	38738447	38738947	-2.971756889	26.21	212.46	6.99	12.664266	(5,10]
chr8	110618874	110619374	-1.197090983	4.67	12	1.17	4.836815	(-1,3]
chr16	1346908	1347408	-4.166307162	1.44	42.81	45.47	6.382775	(25,50]
chr4	6112040	6112540	-3.783229025	5.03	82.02	1.17	4.768466	(-1,3]
chr10	90145241	90145741	-3.591353731	1.44	28.41	0.58	10.797576	(-1,3]
chrX	142020748	142021248	-3.181730184	22.26	210.06	2.91	12.464218	(-1,3]
chr2	212287736	212288236	-3.294905692	18.67	192.05	8.16	12.287621	(5,10]
chr12	49581654	49582154	-3.557256818	9.69	124.84	31.48	5.786747	(25,50]
chr1	156186285	156186785	-0.319195916	136.42	170.45	828.88	5.882856	(50,5e+05]
chr10	51547333	51547833	-3.525619544	11.49	142.84	6.99	7.844866	(5,10]
chr2	220264822	220265322	-3.109874511	2.87	32.41	1.17	6.222746	(-1,3]
chrY	58993091	58993591	-0.264189024	11.49	14	0	9.688916	(-1,3]
chr12	125478182	125478682	-3.371683208	10.77	120.83	6.99	10.77738	(5,10]
chr8	91899785	91900285	-3.484138131	14	166.85	0.58	10.864392	(-1,3]
chr20	38274008	38274508	-3.892322608	6.1	104.43	1.17	5.948847	(-1,3]
chr8	128923334	128923834	-3.233151523	16.51	163.65	47.21	7.201123	(25,50]
chr5	145407246	145407746	-2.662308869	8.26	57.62	0.58	9.990248	(-1,3]
chr5	102342603	102343103	-3.539885793	14.36	177.65	1.75	10.22029	(-1,3]
chr20	19110701	19111201	-2.576029376	4.67	32.81	0.58	8.949521	(-1,3]
chr5	142236850	142237350	-3.095224976	19.39	173.25	1.75	6.606986	(-1,3]
chr15	74232733	74233233	-1.483209002	1.79	6.8	1.17	4.124037	(-1,3]
chr8	22601251	22601751	-3.629272867	12.92	171.25	15.74	10.943814	(10,25]
chr15	99292373	99292873	-3.23770582	26.21	255.67	16.32	11.448939	(10,25]
chr7	127899893	127900393	-3.02284624	5.03	48.01	1.75	6.702549	(-1,3]
chr7	2578934	2579434	-2.772660384	33.75	236.47	9.91	14.556321	(5,10]
chr20	61045123	61045623	-3.074631655	26.57	231.27	3.5	14.210879	(3,5]
chr6	12844497	12844997	-3.350147969	4.67	56.82	0	5.257746	(-1,3]
chr21	43810820	43811320	-2.886648785	7.9	64.82	5.25	11.265688	(5,10]
chr6	20693903	20694403	-3.353922044	3.95	49.61	0	2.146435	(-1,3]
chr18	10122061	10122561	-1.90119499	3.23	14.8	0	7.121909	(-1,3]
chr1	15351978	15352478	-3.704527319	1.44	30.81	3.5	10.274489	(3,5]
chr12	102942234	102942734	-3.246524406	17.95	178.85	1.17	14.351675	(-1,3]
chr12	74310442	74310942	-3.576854197	11.49	148.04	0.58	4.362225	(-1,3]
chr3	187634890	187635390	-3.242533559	7.18	76.42	2.33	8.277603	(-1,3]
chr13	109363610	109364110	-4.081794091	3.95	82.82	1.17	12.272834	(-1,3]
chr8	37456146	37456646	-3.649826486	8.26	115.23	11.66	3.282016	(10,25]
chr1	42325770	42326270	-3.837792655	5.03	85.22	31.48	5.919088	(25,50]
chr2	42569577	42570077	-3.7424921	6.1	94.03	22.73	6.336773	(10,25]
chr19	19660455	19660955	-3.736665626	8.62	127.24	1.17	12.391562	(-1,3]
chr16	70170460	70170960	-2.531781659	34.46	204.06	13.41	7.334434	(10,25]
chr5	53951922	53952422	-3.988303041	2.87	60.42	1.75	7.587516	(-1,3]
chr13	32642302	32642802	-4.105635587	6.1	121.23	5.25	8.609714	(5,10]
chrX	154216277	154216777	-3.63174226	4.31	64.82	4.08	8.019576	(3,5]
chr21	45595863	45596363	-3.789477431	5.38	87.22	2.33	7.936486	(-1,3]
chrX	9975042	9975542	-3.72993838	5.74	88.43	0	13.080269	(-1,3]
chr11	77979238	77979738	-1.956895027	5.03	22.41	2.33	7.308219	(-1,3]
chr21	43506071	43506571	-2.910750803	3.23	30.81	7.58	3.365904	(5,10]
chr15	102151886	102152386	-2.343773138	5.03	29.61	2.91	8.329956	(-1,3]
chr8	37450943	37451443	-4.29491491	4.31	103.23	7.58	6.79676	(5,10]
chr15	93289125	93289625	-2.963474124	3.95	37.61	5.83	9.541636	(5,10]
chr1	164717585	164718085	-4.279031772	6.1	136.84	21.57	8.861054	(10,25]
chr2	171095247	171095747	-3.142572844	26.57	242.47	20.4	13.500823	(10,25]
chr2	566945	567445	-3.537373042	12.56	156.44	8.74	4.152372	(5,10]
chr8	128812018	128812518	-2.963830709	10.41	88.02	99.09	10.452128	(50,5e+05]
chr15	39826478	39826978	-3.594562725	5.74	80.42	0.58	7.369418	(-1,3]
chr17	47090131	47090631	-3.038109047	8.62	78.02	4.08	11.548864	(3,5]
chr14	77391169	77391669	-3.139455125	5.38	55.22	0.58	7.081803	(-1,3]
chr16	85345078	85345578	-1.656528625	5.03	18.01	6.41	3.819145	(5,10]
chr6	122966640	122967140	-4.139719078	1.44	42.01	6.41	5.388803	(5,10]
chr19	3737374	3737874	-2.822266631	3.95	34.01	8.74	5.565552	(5,10]
chr7	140692319	140692819	-3.384081705	11.13	125.64	3.5	5.814809	(3,5]
chr7	131310463	131310963	-4.080413568	4.31	88.83	7.58	8.071746	(5,10]
chr12	121613673	121614173	-3.559839742	4.31	61.62	1.75	6.232694	(-1,3]
chr11	117173727	117174227	-4.126444999	4.67	98.03	16.32	9.26576	(10,25]
chr14	44344264	44344764	-1.197090983	4.67	12	0	3.641725	(-1,3]
chr3	186490403	186490903	-3.376337848	18.67	203.26	34.39	5.687723	(25,50]
chr1	180197566	180198066	-3.021160914	17.95	152.84	12.24	11.95036	(10,25]
chr4	99426908	99427408	-4.221992949	2.87	71.22	0	6.677892	(-1,3]
chr9	126090022	126090522	-4.023815458	4.67	91.23	18.07	10.02246	(10,25]
chr22	39696000	39696500	-3.4151528	6.82	82.42	9.33	11.994588	(5,10]
chr8	110552134	110552634	-2.662684624	47.75	307.69	89.18	14.088016	(50,5e+05]
chr1	169498542	169499042	-3.9612421	8.62	148.84	7.58	7.957798	(5,10]
chr6	122942035	122942535	-4.244204797	4.31	99.63	12.24	8.722358	(10,25]
chr1	16940628	16941128	-2.243397855	5.38	29.21	86.85	5.779417	(50,5e+05]
chr7	36312406	36312906	-3.823622376	5.74	94.43	2.33	6.254913	(-1,3]
chr21	47714199	47714699	-2.701509209	10.41	73.22	2.91	9.551963	(-1,3]
chr2	228568110	228568610	-2.922425575	2.51	25.61	2.33	5.746353	(-1,3]
chr18	13808670	13809170	-1.932690065	2.51	12.4	0.58	4.302873	(-1,3]
chr3	149225342	149225842	-3.192947219	6.46	67.22	12.24	3.586008	(10,25]
chr6	43919281	43919781	-3.980510755	4.31	82.82	0	8.853777	(-1,3]
chr19	16574628	16575128	-2.721903659	40.21	270.88	24.48	11.985331	(10,25]
chr18	54808795	54809295	-3.68627089	1.44	30.41	1.17	7.038993	(-1,3]
chr22	45139526	45140026	-1.376375879	1.08	4.4	8.16	8.299982	(5,10]
chr16	84758064	84758564	-3.499409614	15.08	180.85	30.89	10.772448	(25,50]
chr4	40324734	40325234	-3.261338702	5.03	56.82	1.17	6.731169	(-1,3]
chr19	7684830	7685330	-3.450586128	7.18	88.43	16.32	7.530882	(10,25]
chr7	64059802	64060302	-3.937108438	8.26	140.84	2.33	10.019802	(-1,3]
chr10	79239798	79240298	-2.088809267	2.15	12.4	0	9.825607	(-1,3]
chr1	38887195	38887695	-4.061998728	7.54	141.64	0	14.528271	(-1,3]
chr6	15675063	15675563	-2.561878888	2.15	17.6	0.58	5.249825	(-1,3]
chr2	161850020	161850520	-1.560467939	3.95	13.6	1.17	7.017521	(-1,3]
chr4	86410676	86411176	-0.971430848	3.59	8	0	3.252479	(-1,3]
chr8	94233412	94233912	-2.86507042	7.54	61.22	0	9.974787	(-1,3]
chr12	51419509	51420009	-3.234634461	6.46	69.22	25.06	5.346183	(25,50]
chr18	9785333	9785833	-1.637429921	3.95	14.4	15.16	5.678544	(10,25]
chr19	4970718	4971218	-3.438587797	17.95	204.46	106.09	10.853552	(50,5e+05]
chr15	52477415	52477915	-2.726696928	30.16	205.26	7.58	11.641417	(5,10]
chrX	18419776	18420276	-2.623376384	2.15	18.41	0.58	8.382986	(-1,3]
chr1	235012059	235012559	-3.873672246	6.82	113.63	8.16	6.654399	(5,10]
chr7	155162428	155162928	-3.364613268	16.15	175.65	13.99	7.263905	(10,25]
chr18	60892887	60893387	-3.496664525	3.59	50.81	17.49	10.806887	(10,25]
chr1	209719676	209720176	-3.137388931	19.03	175.25	4.66	10.776651	(3,5]
chr2	26980863	26981363	-3.404779279	16.51	184.45	8.16	10.309567	(5,10]
chr8	102524464	102524964	-3.439342193	6.1	76.02	40.8	7.630766	(25,50]
chr10	43606143	43606643	-3.425436323	17.23	194.86	8.74	6.495988	(5,10]
chr3	15334271	15334771	-3.208679324	23.69	227.26	31.48	2.489649	(25,50]
chr13	31317293	31317793	-3.025677679	6.1	56.82	1.17	2.083492	(-1,3]
chr11	79064892	79065392	-3.394864215	10.05	115.23	5.25	5.644506	(5,10]
chr1	21568103	21568603	-4.283212288	6.1	137.24	6.41	7.907231	(5,10]
chr2	227015773	227016273	-3.384945027	19.74	215.66	8.16	11.478382	(5,10]
chr3	127803156	127803656	-3.243188112	5.74	62.82	8.74	6.114088	(5,10]
chr9_gl000199_random	72501	73001	0	0	0	0	1.797714	(-1,3]
chr5	71146586	71147086	-0.161104595	76.11	85.22	26635.96	7.575977	(50,5e+05]
chr1	72472497	72472997	-0.910994994	2.51	5.6	0.58	4.62407	(-1,3]
chr7	84165451	84165951	-3.383387063	8.26	95.63	0.58	3.628699	(-1,3]
chr7	65478777	65479277	-3.499964848	5.03	67.22	8.74	4.175769	(5,10]
chr7	29351941	29352441	-2.535402452	3.59	25.61	0	7.42424	(-1,3]
chr1	204349905	204350405	-3.851032897	4.67	80.82	25.65	1.164667	(25,50]
chr10	27293387	27293887	-2	2.15	11.6	2.33	3.588164	(-1,3]
chr17	60882117	60882617	-3.697172004	6.82	100.43	2.91	5.405652	(-1,3]
chr3	149955295	149955795	-3.539840093	2.87	44.01	7.58	4.82469	(5,10]
chr21	18500602	18501102	-3.946690727	6.46	114.03	1.75	14.556321	(-1,3]
chr4	140796530	140797030	-3.557569149	8.26	108.03	6.41	5.056977	(5,10]
chr10	112549558	112550058	-3.514795171	16.87	203.26	8.16	10.918884	(5,10]
chr2	241191002	241191502	-3.187059348	1.79	24.41	0	9.195706	(-1,3]
chr21	43476938	43477438	-2.867339654	6.1	50.81	14.57	1.905914	(10,25]
chr3	129413096	129413596	-3.370758857	13.64	150.44	11.08	9.46313	(10,25]
chr13	36602808	36603308	-2.658941878	4.67	34.81	0.58	10.309567	(-1,3]
chr13	23553170	23553670	-4.160093322	7.18	145.24	4.66	5.094295	(3,5]
chr8	91593548	91594048	-3.169081813	10.41	101.63	7.58	12.034507	(5,10]
chr22	38618744	38619244	-3.555347421	7.9	103.63	0.58	6.104963	(-1,3]
chr13	107405552	107406052	-3.305991066	6.1	69.22	5.83	9.391878	(5,10]
chr5	173256627	173257127	-2.950409606	5.03	45.61	1.17	10.816329	(-1,3]
chr6	134850960	134851460	-3.516781493	13.28	162.45	2.33	8.847775	(-1,3]
chr20	35907966	35908466	-3.555104653	13.28	166.85	20.4	7.334434	(10,25]
chr19	18943397	18943897	-4.049823086	9.69	176.05	39.05	8.184106	(25,50]
chr3	184923729	184924229	-4.035596333	5.38	103.63	0.58	6.361193	(-1,3]
chr15	80961079	80961579	-2.928779092	3.23	31.21	2.91	4.524529	(-1,3]
chr2	241899781	241900281	-3.16078347	2.87	33.61	0.58	4.310773	(-1,3]
chr7	26692562	26693062	-1.207498206	3.59	9.6	1.17	9.143803	(-1,3]
chr14	96082872	96083372	-3.811959762	6.82	108.83	0	6.40981	(-1,3]
chr9	131869503	131870003	-2.080449832	1.79	10.8	4.08	8.284253	(3,5]
chr14	97966357	97966857	-3.087196784	5.38	53.22	0	9.67826	(-1,3]
chr22	40049461	40049961	-3.897080186	3.23	62.02	0.58	12.268786	(-1,3]
chr5	173224388	173224888	-2.754779552	3.95	32.41	0	7.334434	(-1,3]
chr22	21241778	21242278	-3.71945425	10.77	154.04	12.24	6.720388	(10,25]
chr8	16574272	16574772	-2.138503263	3.59	19.21	0	14.022862	(-1,3]
chr1	41389270	41389770	-3.518502067	16.51	199.66	5.25	13.599283	(5,10]
chr19	45221681	45222181	-3.712738206	11.13	158.04	8.16	8.136879	(5,10]
chr22	35709339	35709839	-2.224080771	1.44	10.4	1.75	9.887881	(-1,3]
chr7	2728689	2729189	-3.626962105	15.08	197.66	74.03	12.385579	(50,5e+05]
chr8	17385248	17385748	-3.841650665	5.74	95.63	6.99	8.305653	(5,10]
chr21	30230003	30230503	-3.332397041	13.28	142.84	0.58	12.719829	(-1,3]
chr17	48394556	48395056	-3.867050899	12.56	196.86	37.89	8.289739	(25,50]
chr18	20837724	20838224	-2.991907686	30.51	249.67	25.06	14.082033	(25,50]
chr14	75389043	75389543	-3.154228276	20.46	190.05	18.07	12.132293	(10,25]
chr14	101693048	101693548	-1.762139844	8.26	30.41	0	7.359047	(-1,3]
chr3	65703633	65704133	-4.714773881	1.08	53.62	15.16	12.953608	(10,25]
chr16	85180897	85181397	-2.629249726	7.18	49.61	3.5	6.129906	(3,5]
chr6	18457196	18457696	-4.086854366	1.79	46.41	2.91	7.67002	(-1,3]
chr4	56813264	56813764	-3.159357095	25.49	235.67	7.58	13.775311	(5,10]
chr22	30932322	30932822	-3.961779825	6.1	109.63	1.17	11.982398	(-1,3]
chr16	9141423	9141923	-3.056858808	23.69	204.46	13.41	9.733638	(10,25]
chr22	40402638	40403138	-0.721368739	1.79	3.6	0	8.73942	(-1,3]
chr5	176450417	176450917	-3.229498387	8.62	89.23	15.74	3.103264	(10,25]
chr3	63899146	63899646	-3.086121104	26.21	230.07	141.64	10.032785	(50,5e+05]
chr6	43682038	43682538	-3.656260445	9.33	129.24	5.25	14.400994	(5,10]
chr2	204979574	204980074	-3.653183992	8.62	120.03	1.17	11.314235	(-1,3]
chr5	99983203	99983703	-3.536996197	15.08	185.65	16.32	10.060326	(10,25]
chr7	139441579	139442079	-3.19914514	6.82	70.82	6.99	11.145152	(5,10]
chr2	112690346	112690846	-4.236932303	7.18	153.24	1.17	13.548574	(-1,3]
chr10	12192139	12192639	-3.651724433	14.36	192.05	3.5	13.548574	(3,5]
chr16	79205618	79206118	-3.175016045	17.23	163.65	3.5	11.069039	(3,5]
chr17	75282638	75283138	-3.029135643	5.74	54.02	26.23	4.1658	(25,50]
chr10	76581481	76581981	-2.811710231	4.67	38.81	8.74	9.043718	(5,10]
chr17	39692170	39692670	-2.966280338	30.87	248.07	39.64	9.647335	(25,50]
chr15	83620824	83621324	-3.235689244	4.67	52.41	16.32	9.250955	(10,25]
chr12	98752164	98752664	-2.921983377	6.1	52.81	0	3.017531	(-1,3]
chr1	202501216	202501716	-3.198854259	14.36	140.04	6.99	10.309567	(5,10]
chr2	43500658	43501158	-2.77452113	31.95	224.46	5.83	12.769664	(5,10]
chr12	133043027	133043527	-4.332746427	1.79	55.22	0.58	4.599467	(-1,3]
chr1	15789663	15790163	-3.093230593	1.79	22.81	0	5.952061	(-1,3]
chr22	28195552	28196052	-3.253631483	1.79	25.61	2.33	8.175448	(-1,3]
chr3	164352550	164353050	-3.528095639	19.03	230.07	2.91	11.462466	(-1,3]
chr8	98361093	98361593	-3.082026498	6.82	65.22	0	11.964792	(-1,3]
chr7	80506088	80506588	-2.011888926	8.97	39.21	51.29	5.187596	(50,5e+05]
chr12	116309961	116310461	-3.015688536	3.23	33.21	7.58	8.024305	(5,10]
chr8	75547714	75548214	-4.286820659	6.82	151.64	1.17	10.885906	(-1,3]
chr1	36669468	36669968	-3.235689244	4.67	52.41	0	12.590226	(-1,3]
chr11	65185928	65186428	-4.079590118	8.62	161.65	18.07	8.189417	(10,25]
chr16	48439387	48439887	-3.338716539	14.72	158.04	2.33	14.210879	(-1,3]
chr1	207020817	207021317	-3.886838633	6.1	104.03	2.33	5.208024	(-1,3]
chr3	123985290	123985790	-3.726325858	7.54	112.03	3.5	8.692739	(3,5]
chr15	64916042	64916542	-3.15983971	5.38	56.02	5.25	9.669282	(5,10]
chr21	37560400	37560900	-3.635214831	6.1	87.22	12.24	3.758936	(10,25]
chr17	7855030	7855530	-3.778629126	14	204.86	25.06	3.516563	(25,50]
chr21	16572510	16573010	-3.125107143	5.03	51.61	20.98	0.103343	(10,25]
chr10	82726251	82726751	-3.727920455	15.08	212.06	2.91	10.309567	(-1,3]
chr7	117622394	117622894	-2.382024206	6.1	36.01	0	7.453299	(-1,3]
chr3	134046356	134046856	-3.741204871	8.26	122.83	3.5	9.453694	(3,5]
chr14	76028369	76028869	-2.184472421	5.03	26.41	6.41	5.64441	(5,10]
chrY	58993715	58994215	0.599141436	7.18	4.4	0	8.823156	(-1,3]
chr18	77165214	77165714	-1.055787778	1.79	4.8	1.17	10.571087	(-1,3]
chr6	10248714	10249214	-3.4618096	19.39	223.66	0.58	7.334434	(-1,3]
chr10	45137467	45137967	-3.231081842	5.03	55.62	0	10.404422	(-1,3]
chr13	54130866	54131366	-2.465663572	2.15	16.4	0	0.735788	(-1,3]
chr2	16687509	16688009	-3.866230805	8.26	134.04	1.17	12.22471	(-1,3]
chr1	10010429	10010929	-3.538408631	14.72	181.65	13.99	11.284842	(10,25]
chrX	10127812	10128312	-3.100069906	2.15	26.01	0	8.809743	(-1,3]
chr2	238231654	238232154	-2.96417357	3.23	32.01	0	10.441482	(-1,3]
chr6	139833595	139834095	-3.841064284	3.23	59.62	0	6.956302	(-1,3]
chr10	29919166	29919666	-3.365358774	8.26	94.43	6.99	6.614148	(5,10]
chr22	30092396	30092896	-3.307465795	6.82	76.42	6.99	10.869134	(5,10]
chr22	29877681	29878181	-3.767138131	10.77	159.25	10.49	9.704401	(10,25]
chr6	120122005	120122505	-3.357552005	1.44	24.01	0.58	8.222905	(-1,3]
chr1	177445790	177446290	-3.157406962	8.26	81.62	2.33	12.769664	(-1,3]
chr16	366687	367187	-3.5204803	17.95	216.46	17.49	12.636216	(10,25]
chr3	37220495	37220995	-3.803932968	5.03	83.22	4.66	10.099174	(3,5]
chr10	70973351	70973851	-3.206292381	4.31	48.01	6.41	8.282268	(5,10]
chr20	30147529	30148029	-2.435084534	5.03	31.61	30.31	9.067354	(25,50]
chr7	157047977	157048477	-3.295013206	24.05	244.87	23.9	11.448527	(10,25]
chr4	139831824	139832324	-3.185492546	17.23	164.85	0.58	9.371541	(-1,3]
chr1	48247866	48248366	-3.674130602	2.15	39.21	0	10.376267	(-1,3]
chr7	34076519	34077019	-3.893764639	13.28	211.26	0.58	10.311532	(-1,3]
chr5	6495944	6496444	-3.283831999	3.95	47.21	2.91	6.713647	(-1,3]
chr10	133978080	133978580	-3.632478782	10.05	136.04	16.9	8.716929	(10,25]
chr13	37203664	37204164	-3.653611331	12.56	169.65	1.75	9.316559	(-1,3]
chr10	6345972	6346472	-2.822083795	6.1	49.21	0.58	8.127342	(-1,3]
chr6	120288997	120289497	-3.429224914	2.51	36.81	1.17	9.296154	(-1,3]
chr17	55417828	55418328	-3.267080183	5.38	60.42	18.07	5.899968	(10,25]
chr10	4170083	4170583	-2.454378391	1.08	10.4	0	9.326048	(-1,3]
chr12	39836823	39837323	-3.248824768	3.23	39.21	11.66	5.066405	(10,25]
chr1	91565565	91566065	-3.603319444	3.23	50.41	1.17	10.116296	(-1,3]
chr4	93404451	93404951	-2.241640306	2.51	15.6	0.58	4.797751	(-1,3]
chr18	73537348	73537848	-2.73752467	2.87	24.81	0.58	8.719767	(-1,3]
chr3	125930493	125930993	-2.561878888	2.15	17.6	1.75	8.669193	(-1,3]
chr1	109788779	109789279	-3.40960686	14.72	166.05	19.82	14.022862	(10,25]
chr14	46360571	46361071	-3.037809466	13.64	119.23	2.91	10.889774	(-1,3]
chr9	20478345	20478845	-3.841140942	1.08	28.81	0	7.075702	(-1,3]
chr15	72261381	72261881	-3.441645465	16.51	189.25	3.5	13.274441	(3,5]
chr1	19752198	19752698	-3.442305559	1.08	21.61	4.08	7.130262	(3,5]
chr3	192925599	192926099	-2.66372035	5.03	37.21	0	11.94835	(-1,3]
chr10	120045240	120045740	-0.110182918	2.15	2.4	0	5.408739	(-1,3]
chr21	39140257	39140757	-3.643200767	12.21	164.05	1.75	12.452272	(-1,3]
chr9	118088627	118089127	-3.515518363	6.82	88.43	0	11.158986	(-1,3]
chr10	80918174	80918674	-3.207671654	20.46	197.26	12.24	11.725356	(10,25]
chr19	1207901	1208401	-3.107616008	19.03	171.65	30.89	12.283504	(25,50]
chr16	85508300	85508800	-0.862496476	3.95	8	36.14	7.318792	(25,50]
chr5	134462979	134463479	-2.685164302	7.18	51.61	0.58	11.17737	(-1,3]
chr14	62025953	62026453	-3.093593966	26.21	231.27	18.65	11.368477	(10,25]
chr20	38915467	38915967	-2.281146375	4.31	24.81	0	7.386532	(-1,3]
chr11	78107507	78108007	-3.484906281	3.95	54.42	2.91	8.499705	(-1,3]
chr16	72947159	72947659	-3.566239001	6.82	91.63	13.41	9.289691	(10,25]
chr11	125952901	125953401	-3.42456207	12.21	140.84	4.08	7.323253	(3,5]
chr2	159580093	159580593	-3.491480877	5.03	66.82	21.57	8.826724	(10,25]
chr2	235885129	235885629	-0.091630475	1.44	1.6	0.58	9.494112	(-1,3]
chr2	100226175	100226675	-3.830820918	6.1	100.03	2.91	3.023473	(-1,3]
chr9	136738297	136738797	-3.69184536	4.31	67.62	10.49	11.278251	(10,25]
chr2	130997134	130997634	-3.154193635	21.54	199.66	2.91	14.238929	(-1,3]
chr2	16159326	16159826	-2.216760553	3.95	22.01	0	9.133689	(-1,3]
chr21	15642852	15643352	-2.41355857	1.44	12	0.58	6.092338	(-1,3]
chrX	3294520	3295020	-4.056039028	0.72	27.61	0.58	6.005575	(-1,3]
chr7	152396338	152396838	-3.313309548	5.38	62.42	1.75	4.460226	(-1,3]
chr8	110650511	110651011	-2.220822896	7.54	38.81	5.25	9.500037	(5,10]
chr19	51547561	51548061	-2.904107423	29.44	226.86	1.75	10.330127	(-1,3]
chr20	34671136	34671636	-3.841039291	5.38	90.43	2.33	9.46313	(-1,3]
chr8	111314721	111315221	-0.554762263	4.31	6.8	0	8.309859	(-1,3]
chr11	78559885	78560385	-3.665978694	7.18	102.83	1.17	8.968182	(-1,3]
chr16	2794612	2795112	-3.578541279	5.38	75.22	5.25	11.995912	(5,10]
chr6	159255997	159256497	-3.529698482	3.59	52.01	0.58	8.626761	(-1,3]
chr1	24894447	24894947	-3.353922044	3.95	49.61	6.41	2.82325	(5,10]
chr14	38896313	38896813	-3.222704659	3.95	45.21	0	10.992021	(-1,3]
chr11	111205139	111205639	-4.437474888	5.38	137.24	1.75	9.785615	(-1,3]
chr11	69356389	69356889	-3.51371312	7.18	92.43	3.5	11.638866	(3,5]
chr15	40627023	40627523	-3.353096113	12.92	141.24	2.91	8.632731	(-1,3]
chr3	149956072	149956572	-3.14968342	5.38	55.62	18.65	5.620521	(10,25]
chr1	150954181	150954681	-3.381821526	7.54	88.02	43.13	4.952951	(25,50]
chr4	143536336	143536836	-2.952542856	31.95	254.07	15.16	13.911507	(10,25]
chr8	94417114	94417614	-2.868558562	4.67	40.41	0.58	4.765944	(-1,3]
chr20	55204209	55204709	-3.198643819	15.8	153.24	90.35	13.289052	(50,5e+05]
chr3	52466733	52467233	-3.923156477	6.82	117.63	5.83	10.301311	(5,10]
chr14	106134642	106135142	-3.987379109	4.31	83.22	0	14.238929	(-1,3]
chr21	41038824	41039324	-2.992872366	1.79	21.21	1.75	8.432461	(-1,3]
chr5	19885123	19885623	-3.812440537	7.9	124.04	0	7.342056	(-1,3]
chr9	102173337	102173837	-3.749704132	10.05	147.64	0.58	11.340427	(-1,3]
chr2	123809088	123809588	-3.353213527	8.26	93.63	0	12.752846	(-1,3]
chr18	42921986	42922486	-2.337004627	3.95	24.01	0.58	10.577906	(-1,3]
chr10	82723948	82724448	-4.071091968	6.82	130.44	0	10.88593	(-1,3]
chrX	67682041	67682541	-3.709983491	12.56	176.45	0.58	12.475101	(-1,3]
chrX	130699929	130700429	-3.911445647	9.33	154.44	2.91	6.416942	(-1,3]
chr7	80800479	80800979	-2.832962122	2.51	24.01	0.58	6.718738	(-1,3]
chr11	68714019	68714519	-3.399205889	14.72	164.85	10.49	10.500653	(10,25]
chr22	26338836	26339336	-1.880979486	5.03	21.21	0	5.818236	(-1,3]
chr15	75081380	75081880	-3.815473174	8.62	134.44	27.4	10.95271	(25,50]
chr11	46385058	46385558	-3.425606741	13.28	152.44	8.74	8.593496	(5,10]
chr6	158460561	158461061	-3.020818472	2.87	30.41	5.25	10.943814	(5,10]
chr1	23857301	23857801	-4.067958502	3.95	82.02	2.33	8.672336	(-1,3]
chr6	83799818	83800318	-4.214307244	7.18	150.84	4.66	10.153879	(3,5]
chr10	481989	482489	-2.645948611	38.41	245.67	27.4	12.330159	(25,50]
chr8	112126386	112126886	-1.545666942	3.59	12.4	0	7.91592	(-1,3]
chr8	29140367	29140867	-3.570950127	5.38	74.82	6.41	8.659756	(5,10]
chr5	134632605	134633105	-3.532383408	5.38	72.82	0	9.624245	(-1,3]
chr5	134382314	134382814	-3.066763849	2.51	28.41	0.58	11.762556	(-1,3]
chr7	105399700	105400200	-3.530417451	10.41	130.84	7.58	11.911732	(5,10]
chr15	78045495	78045995	-2.945721732	27.64	219.66	0.58	13.022166	(-1,3]
chr11	101307199	101307699	-4.370416508	4.31	108.83	2.91	7.832697	(-1,3]
chr18	41456619	41457119	-2.719814011	3.95	31.61	0	9.045826	(-1,3]
chr6	82971129	82971629	-4.315323769	1.08	40.41	0	6.156489	(-1,3]
chr7	34787799	34788299	-2.905684077	5.38	46.81	1.17	9.487461	(-1,3]
chrX	2812663	2813163	-1.650550842	0.72	4.4	0	6.487943	(-1,3]
chr6	32521912	32522412	-3.718898271	10.41	149.24	17.49	10.212621	(10,25]
chr16	1428802	1429302	-3.549821435	7.9	103.23	18.65	6.657428	(10,25]
chr12	12651949	12652449	-2.006805178	3.23	16	4.66	9.471254	(3,5]
chr15	38885581	38886081	-3.629427154	9.33	126.84	2.91	12.518934	(-1,3]
chr2	232570888	232571388	-3.426473998	8.62	102.43	38.47	9.078007	(25,50]
chr4	37482201	37482701	-3.538494201	16.51	202.46	1.75	13.548574	(-1,3]
chr16	377086	377586	-3.733993471	9.69	141.24	13.99	8.66139	(10,25]
chr6	120462856	120463356	-3.745857605	8.26	123.23	1.75	10.291592	(-1,3]
chr1	162135380	162135880	-3.241190959	4.31	49.21	41.39	7.946217	(25,50]
chr9	131061050	131061550	-3.320424504	14.36	152.44	6.99	12.325672	(5,10]
chr20	42930885	42931385	-3.060262957	5.74	55.22	6.99	11.985331	(5,10]
chr2	241308749	241309249	-3.710198685	0.36	16.8	1.17	4.189503	(-1,3]
chr14	74068744	74069244	-3.531253118	9.33	118.43	16.9	6.742045	(10,25]
chr6	139909360	139909860	-3.160647188	1.08	17.6	0	5.213488	(-1,3]
chr14	51343107	51343607	-2.762024685	2.51	22.81	0.58	6.943653	(-1,3]
chr13	93886213	93886713	-3.988247705	1.08	32.01	0.58	11.216333	(-1,3]
chr14	95103021	95103521	-3.71636216	11.13	158.44	0.58	6.105743	(-1,3]
chr17	47964723	47965223	-3.598801202	12.92	167.65	9.91	12.470201	(5,10]
chr13	21079743	21080243	-3.144694397	3.23	36.41	6.41	7.107295	(5,10]
chr12	63480299	63480799	-3.293679506	3.59	44.01	0	5.670884	(-1,3]
chr19	34032624	34033124	-3.37740263	8.26	95.23	1.75	5.126783	(-1,3]
chr7	111724927	111725427	-3.220919532	15.8	155.64	0.58	12.987146	(-1,3]
chr14	77577509	77578009	-3.519626074	18.31	220.46	20.4	10.436381	(10,25]
chr5	77071048	77071548	-2.326500825	2.15	14.8	32.06	6.156489	(25,50]
chrX	7136795	7137295	-1.308122295	2.15	6.8	1.17	4.143124	(-1,3]
chr10	71079247	71079747	-3.184284156	15.44	148.44	37.89	6.958481	(25,50]
chr8	96236089	96236589	-3.296467709	9.69	104.03	2.91	10.480465	(-1,3]
chr6	83277339	83277839	-3.720374629	2.87	50.01	3.5	4.764231	(3,5]
chrX	115416640	115417140	-3.330666264	19.74	207.66	1.75	13.911507	(-1,3]
chr18	76653741	76654241	-2.263895974	1.79	12.4	6.99	3.81929	(5,10]
chr4	3829186	3829686	-3.698946596	7.18	105.23	16.32	9.172538	(10,25]
chr22	35661229	35661729	-3.334801769	8.26	92.43	8.16	12.485303	(5,10]
chr18	74826888	74827388	-2.886114026	2.87	27.61	1.17	12.042748	(-1,3]
chr22	43795847	43796347	-3.874600661	8.97	145.24	0	9.360183	(-1,3]
chr1	3130146	3130646	-2.501587531	1.79	14.8	0.58	4.156439	(-1,3]
chr18	22691486	22691986	-2.168681835	2.87	16.4	0	4.000703	(-1,3]
chr5	16628413	16628913	-2.40284809	1.08	10	0.58	7.782106	(-1,3]
chr18	9808488	9808988	-1.152003093	1.79	5.2	11.08	5.23798	(10,25]
chr3	133758618	133759118	-3.657853261	8.97	124.84	2.33	13.364442	(-1,3]
chr16	20025322	20025822	-3.994315295	7.9	140.84	2.33	4.50678	(-1,3]
chr17	6579279	6579779	-4.101452093	10.41	194.86	6.99	11.543756	(5,10]
chr9	79595522	79596022	-3.453328418	8.26	100.43	0	6.068445	(-1,3]
chrX	37764075	37764575	-4.091084975	2.51	58.82	1.75	10.220341	(-1,3]
chr13	30912668	30913168	-1.90119499	3.23	14.8	0	2.309175	(-1,3]
chr5	159596820	159597320	-3.901962265	8.97	148.04	14.57	10.731557	(10,25]
chr1	223842817	223843317	-3.722555608	1.44	31.21	1.17	8.867607	(-1,3]
chr13	99072132	99072632	-3.630073131	1.44	29.21	6.99	3.886815	(5,10]
chr17	72754357	72754857	-3.64347142	14	186.45	70.53	5.828975	(50,5e+05]
chr1	154913861	154914361	-3.500770091	5.38	71.22	1.17	8.930211	(-1,3]
chr12	123288349	123288849	-1.746364292	3.59	14.4	0	5.80935	(-1,3]
chr15	90325419	90325919	-3.510434522	15.8	190.45	4.66	10.309567	(3,5]
chr21	41357085	41357585	-3.564171396	12.92	163.65	0.58	14.053983	(-1,3]
chr11	69511857	69512357	-3.46945966	6.82	85.62	4.08	11.691891	(3,5]
chr3	125643518	125644018	-3.194587056	12.92	126.44	9.33	13.144941	(5,10]
chr17	77866833	77867333	-2.67066625	4.31	32.81	2.91	9.682316	(-1,3]
chr16	68741676	68742176	-3.751507595	3.59	60.82	0.58	5.817314	(-1,3]
chr1	223385843	223386343	-3.698546198	8.97	128.44	0	11.536029	(-1,3]
chr12	67938967	67939467	-3.35810343	5.38	64.42	1.75	4.553103	(-1,3]
chr1	19908617	19909117	-3.796135604	6.1	97.63	5.83	8.49453	(5,10]
chr6	11046811	11047311	-3.754586439	6.1	94.83	4.08	4.683612	(3,5]
chr2	43011687	43012187	-3.457037103	5.03	65.22	7.58	8.394069	(5,10]
chr17	45751191	45751691	-4.227780187	2.15	58.02	20.98	2.34904	(10,25]
chr11	69325463	69325963	-3.042201791	3.59	36.81	0.58	10.123844	(-1,3]
chr20	734685	735185	-3.133331743	1.44	20.41	1.75	8.734904	(-1,3]
chr20	55511620	55512120	-2.926784959	29.44	230.47	2.91	8.809743	(-1,3]
chr10	130339318	130339818	-3.214172927	22.26	214.86	9.33	8.764311	(5,10]
chr3	184929255	184929755	-4.008200965	5.03	96.03	1.17	9.269103	(-1,3]
chr18	20427084	20427584	-3.806216286	10.77	163.65	2.91	10.511944	(-1,3]
chr2	236113448	236113948	-2.235721291	4.31	24.01	1.17	8.989848	(-1,3]
chrX	133704586	133705086	-3.444784843	4.31	56.82	2.33	7.07232	(-1,3]
chr5	77157351	77157851	-3.202380405	15.8	153.64	1.75	9.375457	(-1,3]
chr11	10764438	10764938	-3.890142704	11.13	178.85	5.25	11.144178	(5,10]
chr3	161526338	161526838	-2.834442224	5.03	42.01	1.75	5.060868	(-1,3]
chr5	100090828	100091328	-4.011249849	3.95	78.82	2.91	3.796212	(-1,3]
chr3	129087850	129088350	-3.23472671	9.69	99.63	2.33	10.124538	(-1,3]
chr11	30460112	30460612	-2.236198221	1.08	8.8	0	3.593945	(-1,3]
chrX	137070586	137071086	-3.546073487	3.23	48.41	0.58	10.189742	(-1,3]
chr6	134212403	134212903	-3.397969757	1.79	28.41	0	3.97968	(-1,3]
chr6	37537578	37538078	-3.148430339	21.54	198.86	1.75	13.144941	(-1,3]
chr15	60197843	60198343	-3.201018771	3.59	41.21	0	10.375707	(-1,3]
chr12	105169521	105170021	-3.032034644	6.46	60.02	0	13.483502	(-1,3]
chr10	123260173	123260673	0.517848305	2.15	1.2	0.58	7.808749	(-1,3]
chr1	154301689	154302189	-3.203164785	11.49	114.03	7.58	13.307006	(5,10]
chr11	108537916	108538416	-3.652333637	5.38	79.22	11.66	13.764641	(10,25]
chr2	186094230	186094730	-3.439501852	5.03	64.42	0	11.787048	(-1,3]
chr5	104952330	104952830	-3.445352618	5.74	72.42	0	3.504649	(-1,3]
chr1	82852389	82852889	-1.600644123	1.44	6.4	0	1.986015	(-1,3]
chr12	53752610	53753110	-3.629427154	9.33	126.84	6.99	7.356273	(5,10]
chr20	56556085	56556585	-2.544088273	6.1	40.41	0.58	11.708406	(-1,3]
chr2	217957227	217957727	-3.746756617	15.08	214.86	6.41	14.528271	(5,10]
chr6	38404556	38405056	-3.438808496	11.49	134.44	0	12.221817	(-1,3]
chr16	10684219	10684719	-2.326394647	2.87	18.41	1.75	9.714044	(-1,3]
chr8	1571433	1571933	-3.724158336	6.1	92.83	0	8.422325	(-1,3]
chr17	46877988	46878488	-2.769604411	4.31	35.21	0	7.921332	(-1,3]
chr6	3226802	3227302	-3.272238795	16.87	171.65	5.25	8.808813	(5,10]
chr7	131311356	131311856	-3.485968617	10.41	126.84	14.57	11.078431	(10,25]
chr20	36738249	36738749	-2.04508789	2.15	12	2.91	7.300745	(-1,3]
chr11	46255658	46256158	-2.835541612	6.82	54.82	0	9.227408	(-1,3]
chr12	78780513	78781013	-3.056149025	8.26	76.02	0	11.219285	(-1,3]
chr1	207074509	207075009	-3.969070667	10.05	172.05	18.65	5.781396	(10,25]
chr6	44205727	44206227	-2.23054787	4.67	25.61	14.57	8.080625	(10,25]
chr11	34844683	34845183	-3.47426666	2.87	42.01	1.17	6.109419	(-1,3]
chr13	30494149	30494649	-2.176077228	1.08	8.4	1.17	11.168601	(-1,3]
chr5	60629487	60629987	-3.65280173	6.46	92.83	12.82	8.384732	(10,25]
chr16	638017	638517	-3.995652347	8.97	158.04	48.96	11.692423	(25,50]
chr8	17607179	17607679	-1.3270898	1.79	6	0.58	11.723206	(-1,3]
chr6	44191404	44191904	-3.310032237	15.44	162.05	17.49	13.328174	(10,25]
chr22	27080594	27081094	-3.283119395	6.46	71.62	7.58	7.971026	(5,10]
chr5	72926084	72926584	-3.710375971	14.36	200.06	8.74	11.840676	(5,10]
chr3	127350965	127351465	-2.797141109	4.67	38.41	9.91	11.843336	(5,10]
chr6	672750	673250	-0.590124206	1.79	3.2	3.5	4.479461	(3,5]
chr3	168674849	168675349	-2.374886144	4.67	28.41	0	9.800251	(-1,3]
chr11	82351027	82351527	-3.753920687	2.87	51.21	0	8.643703	(-1,3]
chr11	63640343	63640843	-3.661123078	3.95	61.62	21.57	9.000666	(10,25]
chr10	9230051	9230551	-2.503129761	5.74	37.21	1.75	3.363164	(-1,3]
chr14	91639567	91640067	-2.334471589	6.1	34.81	0	5.478277	(-1,3]
chr6	64200898	64201398	-3.345166127	21.54	228.06	2.91	10.318532	(-1,3]
chr15	44486695	44487195	-3.6645093	0.72	20.81	1.75	7.119403	(-1,3]
chr10	80922490	80922990	-3.486461825	3.23	46.41	8.16	2.713621	(5,10]
chr22	38576849	38577349	-3.05669362	2.15	25.21	5.25	7.307975	(5,10]
chr2	72801980	72802480	-3.291462814	15.08	156.44	1.75	10.30641	(-1,3]
chr11	45430423	45430923	-2.933267419	3.95	36.81	0	7.565299	(-1,3]
chr15	64237873	64238373	-3.116564813	3.59	38.81	6.41	6.936192	(5,10]
chr9	132949318	132949818	-2.432582405	4.67	29.61	7.58	5.39921	(5,10]
chr5	139037771	139038271	-3.380142709	6.82	80.42	15.16	12.174876	(10,25]
chr1	201014084	201014584	-2.56713952	5.38	36.81	2.91	10.546192	(-1,3]
chr11	121196747	121197247	-3.55369235	15.44	192.05	0	12.825082	(-1,3]
chr10	120141064	120141564	-3.965956536	5.03	93.23	0.58	8.770964	(-1,3]
chr6	158470272	158470772	-3.720374629	2.87	50.01	5.83	10.531901	(5,10]
chr20	20753152	20753652	-3.123382416	4.67	48.41	0	7.646822	(-1,3]
chr10	121076960	121077460	-3.577228282	12.56	160.85	6.99	4.464037	(5,10]
chr5	158602277	158602777	-2.41355857	1.44	12	2.33	3.477503	(-1,3]
chr8	135746961	135747461	-3.901353769	7.18	121.23	8.16	9.377088	(5,10]
chr13	113979851	113980351	-2.166778446	3.59	19.61	4.66	6.39112	(3,5]
chr20	47303022	47303522	-2.984021501	13.64	114.83	27.98	6.032944	(25,50]
chr5	176040695	176041195	-2.999102522	5.03	47.21	4.08	6.223663	(3,5]
chr5	135031405	135031905	-2.834442224	5.03	42.01	0.58	2.680694	(-1,3]
chr1	15303700	15304200	-3.219646475	9.33	95.23	5.83	12.304672	(5,10]
chr1	203028422	203028922	-3.789477431	5.38	87.22	3.5	7.497663	(3,5]
chr19	2670201	2670701	-3.492757324	5.38	70.82	2.91	11.95838	(-1,3]
chr8	91766481	91766981	-3.412254825	6.46	78.42	0	10.513399	(-1,3]
chr3	102043209	102043709	-3.177131735	6.1	63.22	1.17	12.849329	(-1,3]
chr20	60981511	60982011	-3.80197471	6.1	98.03	13.99	5.69158	(10,25]
chr6	167935117	167935617	-3.625323033	7.9	108.83	0	9.667026	(-1,3]
chr1	112015837	112016337	-3.498582837	3.23	46.81	1.17	9.136176	(-1,3]
chr16	82170785	82171285	-2.917704101	5.38	47.21	3.5	7.747062	(3,5]
chr6	14619666	14620166	-3.267080183	5.38	60.42	1.17	11.292246	(-1,3]
chr9	68420155	68420655	0.218164923	18.31	15.6	12.24	1.196544	(10,25]
chr11	17791521	17792021	-3.092084399	3.95	41.21	4.66	5.816877	(3,5]
chr11	70606320	70606820	-2.811710231	4.67	38.81	8.16	4.13011	(5,10]
chr12	53551639	53552139	-3.503720433	12.21	148.84	5.83	11.270397	(5,10]
chr5	35205677	35206177	-3.126155386	7.18	70.42	20.4	9.771751	(10,25]
chr12	27776578	27777078	-3.713676649	3.59	59.22	2.91	10.951823	(-1,3]
chr3	107544472	107544972	-2.861577578	6.46	53.22	2.91	11.191007	(-1,3]
chr2	77059580	77060080	-1.883043854	1.44	8	0	5.684189	(-1,3]
chr1	154162937	154163437	-2.81092219	30.16	217.66	3.5	13.746988	(3,5]
chr16	11224247	11224747	-0.914752713	1.44	3.6	1.75	5.419306	(-1,3]
chr22	23611758	23612258	-3.722555608	1.44	31.21	12.82	6.674353	(10,25]
chr5	66530518	66531018	-3.496664525	3.59	50.81	14.57	2.893133	(10,25]
chr14	77610912	77611412	-2.903534589	6.46	54.82	14.57	8.552957	(10,25]
chr7	80572104	80572604	-3.366943211	13.64	150.04	13.99	4.44383	(10,25]
chr3	187646318	187646818	-3.656509225	7.9	111.23	1.75	9.550998	(-1,3]
chr7	55302500	55303000	-3.474455709	3.95	54.02	0	9.568475	(-1,3]
chr11	122967069	122967569	-3.659053051	9.69	134.04	4.66	10.114278	(3,5]
chr1	75169031	75169531	-2.660730008	0.36	7.6	1.75	13.365927	(-1,3]
chr1	40606695	40607195	-1.507098052	2.87	10	0	6.481119	(-1,3]
chr19	1166725	1167225	-4.226897441	4.31	98.43	12.82	7.022194	(10,25]
chr13	109739933	109740433	-3.169847709	19.74	185.65	2.91	13.754611	(-1,3]
chr5	16590133	16590633	-2.349408831	1.08	9.6	6.41	11.966112	(5,10]
chr17	45212803	45213303	0.143735477	12.92	11.6	0.58	3.929331	(-1,3]
chr9	87562514	87563014	-3.183095764	2.15	27.61	1.17	7.854544	(-1,3]
chr1	188484570	188485070	-3.188035449	11.49	112.83	0	11.315491	(-1,3]
chr19	36737419	36737919	-3.354084927	2.15	31.21	3.5	7.29733	(3,5]
chr10	76503005	76503505	-2.115607161	7.54	36.01	1.17	5.124122	(-1,3]
chrX	20489466	20489966	-3.506122898	7.54	96.03	0	4.969817	(-1,3]
chr3	100583783	100584283	-3.08727794	3.59	38.01	1.17	9.114876	(-1,3]
chr21	46167749	46168249	-3.584577423	11.49	148.84	0	13.472789	(-1,3]
chr6	10859105	10859605	-3.622219717	4.67	68.82	1.17	10.977809	(-1,3]
chr18	49017919	49018419	-3.492626318	11.85	143.64	1.17	11.376275	(-1,3]
chr12	6346600	6347100	-3.92479578	6.1	106.83	44.88	7.31293	(25,50]
chr8	91924949	91925449	-3.001589396	4.67	44.41	0	1.862481	(-1,3]
chr14	59827764	59828264	-3.319714873	21.18	220.46	22.15	10.630371	(10,25]
chr21	16743175	16743675	-4.074892882	3.95	82.42	1.17	12.916753	(-1,3]
chr10	114055818	114056318	-3.144694397	3.23	36.41	1.17	6.477021	(-1,3]
chr9	84278215	84278715	-2.639367503	11.49	76.82	1.75	13.074887	(-1,3]
chr21	43812753	43813253	-0.583719334	2.87	4.8	2.91	10.600213	(-1,3]
chr19	2579051	2579551	-3.829717143	4.67	79.62	19.24	8.391187	(10,25]
chr9	33234083	33234583	-4.70942261	2.51	90.83	17.49	8.413494	(10,25]
chrX	16489597	16490097	-2.088809267	2.15	12.4	1.17	2.241179	(-1,3]
chr6	125526226	125526726	-4.147358391	2.15	54.82	43.72	6.631241	(25,50]
chr5	6519268	6519768	-1.224152879	2.51	7.2	0	5.653822	(-1,3]
chr20	55465086	55465586	-3.774702816	6.82	106.03	1.75	4.26676	(-1,3]
chr19	54600135	54600635	-3.309881447	8.26	90.83	6.99	13.806094	(5,10]
chrX	16635366	16635866	-3.242285634	7.9	83.22	2.33	8.252037	(-1,3]
chr2	142948077	142948577	-2.186509501	4.67	24.81	0.58	10.259482	(-1,3]
chr10	134813464	134813964	-3.276519314	11.49	120.03	0.58	13.455452	(-1,3]
chr6	121508873	121509373	-3.415604759	9.33	109.23	0.58	9.598914	(-1,3]
chr5	59650802	59651302	-3.453727776	16.51	190.85	0.58	14.541877	(-1,3]
chr13	40377357	40377857	-2.273281688	4.67	26.41	2.91	8.861044	(-1,3]
chr15	100989068	100989568	-2.692099586	2.87	24.01	0	11.157357	(-1,3]
chr3	13517596	13518096	-2.939665964	30.16	238.07	57.12	9.573784	(50,5e+05]
chr14	75741875	75742375	-3.412792758	5.03	63.22	4.66	11.964805	(3,5]
chr14	44118707	44119207	-2.3106676	6.46	36.01	0	8.787838	(-1,3]
chr12	53024801	53025301	-1.380272081	2.15	7.2	0.58	4.183988	(-1,3]
chr9	139222455	139222955	-2.405759686	2.51	17.6	4.66	7.682373	(3,5]
chr19	6681672	6682172	-3.638656181	4.67	69.62	1.17	12.230251	(-1,3]
chr2	1950529	1951029	-2.274493945	5.74	31.61	0.58	11.567806	(-1,3]
chr16	17317211	17317711	-3.389256325	5.74	69.62	0.58	10.226895	(-1,3]
chr1	108479193	108479693	-2.622264173	9.69	64.82	5.83	7.151003	(5,10]
chr4	84572624	84573124	-2.891388527	29.44	224.86	4.08	13.274441	(3,5]
chr2	46047719	46048219	-3.320581669	15.08	159.65	1.17	12.950043	(-1,3]
chr21	16505020	16505520	-2.737652428	2.15	20.01	1.75	2.596019	(-1,3]
chr6	106076317	106076817	-3.376350929	11.85	132.44	0.58	12.611482	(-1,3]
chr10	134352782	134353282	-2.925432656	5.03	44.81	1.75	6.725629	(-1,3]
chr22	39867075	39867575	-2.673540214	1.79	16.8	0	11.715739	(-1,3]
chr2	42001384	42001884	-3.730618104	6.46	98.03	0	6.005966	(-1,3]
chr7	34109111	34109611	-3.436158385	8.26	99.23	0	10.114278	(-1,3]
chr9	97891433	97891933	-1.80407979	2.15	10	1.17	7.566701	(-1,3]
chr15	71544465	71544965	-1.889655522	4.67	20.01	9.33	7.912239	(5,10]
chr2	11664384	11664884	-3.458006617	10.05	120.43	26.23	13.133521	(25,50]
chr9	136825100	136825600	-3.075891765	4.67	46.81	1.17	8.916871	(-1,3]
chr1	184516840	184517340	-2.774657884	3.59	30.41	6.99	6.119099	(5,10]
chr4	52924390	52924890	-2.884462621	11.49	91.23	2.91	11.128722	(-1,3]
chr2	142468127	142468627	-3.926802544	5.38	96.03	0	7.405409	(-1,3]
chr13	29169216	29169716	-2.645197608	2.87	23.21	0	6.95926	(-1,3]
chr16	11457001	11457501	-3.025677679	6.1	56.82	6.99	10.32005	(5,10]
chr21	37985204	37985704	-3.087911789	4.67	47.21	1.75	5.353981	(-1,3]
chr18	46500915	46501415	-3.85746377	8.62	138.44	47.21	10.866589	(25,50]
chr5	60600338	60600838	-3.784362814	7.9	121.63	1.75	6.794967	(-1,3]
chr3	170038238	170038738	-3.699733588	14.72	203.26	82.19	10.352471	(50,5e+05]
chr3	124781569	124782069	-3.484699805	5.38	70.42	1.75	7.770508	(-1,3]
chr14	103337251	103337751	-2.719814011	3.95	31.61	0.58	8.636268	(-1,3]
chr7	42872229	42872729	-3.522619046	13.64	167.25	2.33	10.659858	(-1,3]
chr10	78401898	78402398	-3.420359645	7.54	90.43	1.75	13.746988	(-1,3]
chr1	55106817	55107317	-3.117266052	1.79	23.21	1.75	6.148499	(-1,3]
chr4	105817775	105818275	-3.952732589	10.77	181.25	0.58	13.764641	(-1,3]
chr2	238404964	238405464	-4.083686151	2.15	52.41	12.24	7.693243	(10,25]
chr19	41558223	41558723	-3.189389612	7.18	73.62	0	10.78913	(-1,3]
chr22	43196854	43197354	-3.07490897	2.87	31.61	2.33	6.846167	(-1,3]
chr20	50534416	50534916	-3.26203475	6.82	74.02	1.75	4.635971	(-1,3]
chr12	6373855	6374355	-3.742945569	5.38	84.42	12.24	6.350469	(10,25]
chr8	68649345	68649845	-1.055787778	1.79	4.8	0.58	5.274878	(-1,3]
chr1	64901830	64902330	-3.189726232	5.03	54.02	0.58	8.621756	(-1,3]
chrX	18117802	18118302	-4.181085447	1.79	49.61	21.57	6.97782	(10,25]
chr3	156884216	156884716	-0.313754163	4.31	5.6	4.66	8.689073	(3,5]
chr9	112913840	112914340	-3.847855791	6.1	101.23	1.75	5.678544	(-1,3]
chr16	11221770	11222270	-3.751507595	3.59	60.82	2.91	6.187106	(-1,3]
chr21	43077044	43077544	-3.40819553	12.21	139.24	5.25	10.916991	(5,10]
chr11	101314373	101314873	-1.249171752	1.44	4.8	0	6.368071	(-1,3]
chr6	12288372	12288872	-3.503720433	12.21	148.84	10.49	6.241024	(10,25]
chr19	27738657	27739157	-0.000775851	17.59	17.6	0.58	6.682406	(-1,3]
chr18	54909479	54909979	-3.150270482	7.54	74.82	11.08	6.051067	(10,25]
chr2	149934392	149934892	-3.821978857	5.38	89.23	2.33	11.144409	(-1,3]
chr12	58116953	58117453	-3.197798179	14.72	143.24	18.65	8.681423	(10,25]
chr12	52774062	52774562	-2.751421476	6.1	46.81	0.58	3.964403	(-1,3]
chr10	73068729	73069229	-3.890669296	5.38	93.63	0.58	13.877386	(-1,3]
chrX	133887204	133887704	-0.983126181	0.72	2.4	0	6.915182	(-1,3]
chr21	46184598	46185098	-2.652805147	2.15	18.81	7.58	5.87507	(5,10]
chr16	803434	803934	-3.256860638	21.54	214.46	19.82	12.892077	(10,25]
chr1	71381028	71381528	-3.140732579	6.1	61.62	0.58	4.87842	(-1,3]
chrX	139573029	139573529	-3.942153988	3.23	64.02	0.58	4.322148	(-1,3]
chr19	454848	455348	-3.978298848	5.74	105.23	2.33	14.238929	(-1,3]
chr6	138428444	138428944	-2.966652743	1.79	20.81	8.16	2.886886	(5,10]
chr17	62209114	62209614	-3.456264115	11.85	140.04	0.58	12.783269	(-1,3]
chrX	16329441	16329941	-2.293913719	1.08	9.2	0	3.128345	(-1,3]
chr10	125503350	125503850	-3.446553631	7.9	96.03	11.08	8.642749	(10,25]
chr11	63641964	63642464	-2.426625474	1.79	14	7.58	2.700844	(5,10]
chr1	15556306	15556806	-3.411515996	3.23	44.01	3.5	5.777041	(3,5]
chr14	41285620	41286120	-3.249758158	11.85	121.23	0.58	12.806099	(-1,3]
chr14	93454346	93454846	-1.379554912	5.38	15.6	11.66	9.924323	(10,25]
chr5	75599764	75600264	-2.454378391	1.08	10.4	0	8.963596	(-1,3]
chr17	38179679	38180179	-3.455666018	1.79	29.61	3.5	3.804883	(3,5]
chr16	4163348	4163848	-3.517225999	10.41	129.64	27.98	11.623777	(25,50]
chr18	9348449	9348949	-3.293679506	3.59	44.01	1.17	10.218643	(-1,3]
chr8	143669335	143669835	-3.49073311	2.15	34.41	2.33	6.328268	(-1,3]
chr13	107402041	107402541	-2.827891853	1.79	18.81	0	9.376112	(-1,3]
chr14	37125386	37125886	-3.126155386	7.18	70.42	6.99	9.154283	(5,10]
chr1	111289019	111289519	-3.439501852	5.03	64.42	0	8.002727	(-1,3]
chr7	44193066	44193566	-3.401299211	7.54	89.23	3.5	12.017181	(3,5]
chr15	89658723	89659223	-3.184667021	13.28	128.84	4.08	3.509798	(3,5]
chr1	43438904	43439404	-2.561878888	2.15	17.6	1.17	11.716004	(-1,3]
chr4	186431848	186432348	-3.365577433	15.44	168.45	4.08	9.876539	(3,5]
chr17	47126415	47126915	-2.115477217	4.31	22.01	1.17	7.462286	(-1,3]
chr5	132385241	132385741	-3.822430243	6.82	109.63	14.57	8.102217	(10,25]
chr12	67877652	67878152	-2.78492451	8.26	62.82	1.75	7.557947	(-1,3]
chr16	8773008	8773508	-3.513674417	18.67	223.66	50.71	11.711642	(50,5e+05]
chr10	102884161	102884661	-3.654829799	2.51	43.21	1.75	11.528783	(-1,3]
chr5	136108608	136109108	-3.048425122	16.87	146.84	1.17	13.559994	(-1,3]
chr12	124877475	124877975	-3.457915051	15.44	179.65	8.16	11.127945	(5,10]
chr7	92237830	92238330	-2.638323836	41.64	264.48	19.24	12.321742	(10,25]
chr22	47592887	47593387	-0.065588342	0.72	0.8	0	9.318138	(-1,3]
chr10	30811595	30812095	-3.424026283	2.15	32.81	0.58	8.867267	(-1,3]
chr1	156586187	156586687	-3.222085954	10.77	108.83	8.16	8.504666	(5,10]
chr17	48733028	48733528	-3.210020702	8.62	88.02	8.16	8.144314	(5,10]
chr19	47599333	47599833	-4.167659106	4.31	94.43	22.73	7.984902	(10,25]
chr16	49044170	49044670	-3.346643801	17.23	184.45	1.75	13.897901	(-1,3]
chr16	89069631	89070131	-3.331394336	5.38	63.22	1.75	7.888875	(-1,3]
chr5	177423824	177424324	-4.02467301	1.79	44.41	1.17	11.417744	(-1,3]
chr6	73738072	73738572	-3.131664349	24.77	224.86	5.25	11.363258	(5,10]
chr7	17595825	17596325	-3.378360008	13.64	151.24	2.33	12.937921	(-1,3]
chr5	65976423	65976923	-3.779789494	2.51	47.21	4.08	10.993892	(3,5]
chr7	48351096	48351596	-3.621578094	5.03	73.22	0	8.335894	(-1,3]
chr22	45106523	45107023	-3.901159109	10.77	174.85	4.08	7.973796	(3,5]
chr12	52765524	52766024	-3.551308248	3.59	52.81	2.33	8.643322	(-1,3]
chr5	57391098	57391598	-4.888154033	1.79	81.62	0.58	6.703593	(-1,3]
chr2	15782404	15782904	-1.987372392	3.59	17.2	2.33	10.123844	(-1,3]
chr13	104451271	104451771	-3.254694156	3.59	42.81	0	11.195001	(-1,3]
chr6	26296237	26296737	-3.243188112	5.74	62.82	9.33	5.368609	(5,10]
chr7	105710611	105711111	-3.596517542	11.85	154.44	14.57	7.3784	(10,25]
chr3	174854341	174854841	-3.419128213	19.03	213.26	1.75	14.541877	(-1,3]
chrX	54774090	54774590	-4.237724075	2.51	65.22	2.33	9.982259	(-1,3]
chr8	37002273	37002773	-3.511787451	18.31	219.26	9.33	13.16611	(5,10]
chr2	170085605	170086105	-1.479469372	1.08	4.8	0.58	8.686968	(-1,3]
chr15	70654599	70655099	-1.453658793	2.87	9.6	0	5.715815	(-1,3]
chr18	42497964	42498464	-1.421189726	2.51	8.4	0	8.221121	(-1,3]
chr1	15374965	15375465	-3.277337944	6.82	74.82	0.58	2.557556	(-1,3]
chr9	132087086	132087586	-3.802474352	3.23	58.02	17.49	9.689237	(10,25]
chr6	2040655	2041155	-3.414034106	7.54	90.03	1.17	10.654938	(-1,3]
chr1	175156247	175156747	-3.322265923	7.54	84.42	19.24	13.683318	(10,25]
chr11	69966724	69967224	-3.235139083	3.95	45.61	0.58	11.93033	(-1,3]
chr1	47915732	47916232	-2.709920771	2.15	19.61	2.33	4.840444	(-1,3]
chr11	2484421	2484921	-3.251573447	1.08	18.81	0.58	10.268351	(-1,3]
chr3	139032683	139033183	-3.523561956	8.62	109.63	1.75	12.684538	(-1,3]
chr8	117010407	117010907	-3.511787451	18.31	219.26	6.41	11.006875	(5,10]
chr8	124537248	124537748	-0.641640635	6.82	11.2	1.75	8.810807	(-1,3]
chr6	125518957	125519457	-3.73091093	6.82	102.83	58.29	7.087105	(50,5e+05]
chr4	9700667	9701167	-3.476169332	7.18	90.03	4.66	10.787374	(3,5]
chr3	95706292	95706792	-3.428922363	6.82	83.22	0	12.445026	(-1,3]
chr1	30769074	30769574	-1.90119499	3.23	14.8	0.58	9.409877	(-1,3]
chr20	39026184	39026684	-1.750640531	2.15	9.6	0	4.613911	(-1,3]
chr7	1976157	1976657	-3.322334431	6.1	70.02	1.17	10.751383	(-1,3]
chr10	134577924	134578424	-2.537656786	1.79	15.2	1.75	3.629449	(-1,3]
chr3	149996437	149996937	-2.737436986	3.59	29.61	0.58	4.568229	(-1,3]
chr21	46124156	46124656	-3.158707818	6.46	65.62	5.25	6.200296	(5,10]
chr3	141145665	141146165	-3.474214042	3.59	50.01	17.49	9.417676	(10,25]
chr14	37103437	37103937	-2.115477217	4.31	22.01	3.5	6.565603	(3,5]
chr10	563137	563637	-3.594562725	5.74	80.42	5.25	13.321604	(5,10]
chr17	57409475	57409975	-3.455208618	11.13	132.04	7.58	5.68503	(5,10]
chr10	49495926	49496426	-3.736480499	7.18	108.03	4.08	6.013105	(3,5]
chr21	22369198	22369698	-3.770052708	9.69	144.84	19.82	8.173159	(10,25]
chr20	46875070	46875570	-2.552126477	17.59	108.03	0.58	8.14574	(-1,3]
chr12	116823592	116824092	-3.140732579	6.1	61.62	10.49	3.583254	(10,25]
chr2	88490833	88491333	-3.203439538	22.26	213.26	0.58	13.69544	(-1,3]
chr10	93441492	93441992	-1.883043854	1.44	8	0.58	8.985255	(-1,3]
chr3	63141830	63142330	-2.731426261	18.31	127.24	1.17	12.892077	(-1,3]
chr13	26068181	26068681	-2.791566036	2.15	20.81	0	6.165962	(-1,3]
chr1	30818355	30818855	-2.556927581	3.59	26.01	0.58	4.177287	(-1,3]
chr1	48386634	48387134	-3.813765514	7.18	114.03	2.91	13.022166	(-1,3]
chr2	174748032	174748532	-3.267181397	7.54	81.22	1.75	10.212022	(-1,3]
chr20	47486930	47487430	-0.977689838	6.82	14.4	0.58	7.386477	(-1,3]
chr4	2424197	2424697	-3.228999581	5.38	58.82	9.33	12.174876	(5,10]
chr4	38967862	38968362	-0.590124206	1.79	3.2	0	9.807895	(-1,3]
chr11	106331795	106332295	-3.507150305	17.95	214.46	0	10.980375	(-1,3]
chr9	109801215	109801715	-1.972453673	3.23	15.6	0	7.398648	(-1,3]
chr12	55327220	55327720	-4.060758656	5.03	99.63	2.33	10.445809	(-1,3]
chr2	222292675	222293175	-3.316151999	8.26	91.23	2.91	12.793977	(-1,3]
chr1	48237459	48237959	-2.888274917	1.08	14.4	1.17	8.141123	(-1,3]
chr20	10642965	10643465	-2.931228516	5.74	50.41	0	12.636216	(-1,3]
chr2	10161801	10162301	-3.654829799	2.51	43.21	17.49	6.968373	(10,25]
chr11	77861710	77862210	-4.041101233	5.38	104.03	5.83	2.534391	(5,10]
chr6	3718314	3718814	-3.653183992	8.62	120.03	4.66	13.548574	(3,5]
chr19	3606219	3606719	-2.553801569	2.51	19.61	2.33	9.049235	(-1,3]
chr2	225196438	225196938	-3.371890707	2.15	31.61	0	4.852432	(-1,3]
chr10	127929178	127929678	-1.843880798	2.51	11.6	0	5.874221	(-1,3]
chr2	15906394	15906894	-3.487621951	2.87	42.41	1.75	7.198721	(-1,3]
chr5	55325690	55326190	-3.615821001	9.33	125.64	1.75	7.925262	(-1,3]
chr8	8094375	8094875	-3.631368771	7.54	104.83	9.91	14.034283	(5,10]
chr13	28074752	28075252	-3.516784567	5.03	68.02	0	12.804008	(-1,3]
chr18	30349859	30350359	-3.263105459	3.23	39.61	2.91	9.944711	(-1,3]
chr5	137224346	137224846	-3.562313762	10.77	138.04	7.58	8.16383	(5,10]
chr1	6970123	6970623	-2.119111212	1.44	9.6	7.58	7.306727	(5,10]
chr5	116822736	116823236	-3.203300136	8.97	90.83	22.15	6.645197	(10,25]
chr17	4479060	4479560	-3.489309022	6.82	86.82	4.08	9.429628	(3,5]
chr11	63639620	63640120	-3.938331371	2.51	52.81	33.23	2.902269	(25,50]
chr5	111331507	111332007	-3.626906934	2.87	46.81	0	13.307006	(-1,3]
chr17	29981961	29982461	-4.479041368	1.79	61.22	2.33	6.420038	(-1,3]
chr8	30106646	30107146	-2.872943264	0.72	11.6	0	6.50565	(-1,3]
chr1	172715506	172716006	-3.461534865	8.97	108.83	0.58	8.085827	(-1,3]
chr21	42694078	42694578	-3.200176804	5.03	54.42	16.32	4.685241	(10,25]
chr11	116611546	116612046	-3.318224126	2.51	34.01	2.91	10.569004	(-1,3]
chr17	39662073	39662573	-1.905363126	2.15	10.8	2.33	10.362092	(-1,3]
chr10	15503267	15503767	-3.615236856	6.82	94.83	1.17	8.205934	(-1,3]
chr2	240628837	240629337	-2.426625474	1.79	14	0	-5.342114	(-1,3]
chr4	41507125	41507625	-2.687634338	4.31	33.21	1.17	6.022152	(-1,3]
chr8	101919996	101920496	-3.0780461	25.13	219.66	24.48	11.774925	(10,25]
chr17	71606976	71607476	-2.312346594	3.23	20.01	1.17	9.579242	(-1,3]
chr2	9946335	9946835	-3.932855024	1.79	41.61	2.33	12.600599	(-1,3]
chr8	129120284	129120784	-2.912313916	29.8	230.87	13.41	7.060235	(10,25]
chrX	39478752	39479252	-3.599112989	1.79	32.81	0	6.763495	(-1,3]
chr5	78489426	78489926	-3.468968592	17.23	200.86	16.32	11.110144	(10,25]
chrX	121497340	121497840	-3.459238637	19.39	223.26	2.91	4.006514	(-1,3]
chr14	95978014	95978514	-3.14319059	2.51	30.01	12.24	8.792316	(10,25]
chr17	38857265	38857765	-3.513010086	4.31	59.62	27.98	3.411041	(25,50]
chr2	201049646	201050146	-3.618516107	12.21	161.25	0	11.605835	(-1,3]
chr20	30260257	30260757	-3.350220564	7.18	82.42	7.58	8.159894	(5,10]
chr1	61962059	61962559	-3.959762075	3.59	70.42	0	8.741168	(-1,3]
chr2	159920091	159920591	-2.04508789	2.15	12	4.66	7.793195	(3,5]
chr1	151941334	151941834	-1.085942729	6.82	15.6	0	5.168856	(-1,3]
chr10	113150183	113150683	-2.922425575	2.51	25.61	0	10.889555	(-1,3]
chr13	114797685	114798185	-3.110694343	5.74	57.22	8.16	11.250419	(5,10]
chr2	7057847	7058347	-1.971299688	3.95	18.41	1.17	5.802922	(-1,3]
chr14	94425679	94426179	-2.963195437	4.31	40.41	1.17	9.373553	(-1,3]
chr3	53179228	53179728	-3.587224842	4.31	62.82	0.58	7.369868	(-1,3]
chr16	54130107	54130607	-2.175086707	1.79	11.6	2.91	9.219718	(-1,3]
chr1	185614627	185615127	-3.388729389	14.72	163.65	0	10.915813	(-1,3]
chr12	6028401	6028901	-2.974891195	6.1	54.82	0	11.63172	(-1,3]
chr1	79857963	79858463	-3.253631483	1.79	25.61	0	8.341032	(-1,3]
chr20	62495372	62495872	-3.064727902	8.97	82.42	37.89	4.536963	(25,50]
chr7	73121162	73121662	-2.670206698	5.38	39.61	5.83	9.345363	(5,10]
chr21	19118294	19118794	-2.030696797	1.79	10.4	0	11.078302	(-1,3]
chr16	2769182	2769682	-4.259930037	4.67	107.63	7.58	4.361705	(5,10]
chr3	42861311	42861811	-3.899543947	2.15	46.01	0.58	8.938842	(-1,3]
chr16	25130875	25131375	-3.647534972	3.23	52.01	16.32	4.239183	(10,25]
chr9	33199770	33200270	-3.718916164	6.46	97.23	0.58	14.238929	(-1,3]
chr3	160818575	160819075	-3.432684468	9.69	114.43	13.41	11.129307	(10,25]
chr21	43795470	43795970	-4.26140253	2.87	73.22	50.71	5.660967	(50,5e+05]
chr1	157408230	157408730	-1.308122295	2.15	6.8	0	10.510929	(-1,3]
chr19	48565875	48566375	-3.212465581	14	138.04	10.49	11.057522	(10,25]
chr9	140067504	140068004	-2.540515089	3.23	23.61	1.75	9.61973	(-1,3]
chr15	81664903	81665403	-2.964620713	2.87	29.21	0	8.105335	(-1,3]
chr1	230193470	230193970	-0.708951218	1.08	2.4	0	10.192868	(-1,3]
chr1	205621894	205622394	-3.789389348	4.31	72.42	1.17	7.334434	(-1,3]
chr22	29219727	29220227	-3.599192383	10.77	141.64	14.57	7.334434	(10,25]
chr15	74861627	74862127	-3.136426797	11.49	108.83	1.17	10.478586	(-1,3]
chr21	16235597	16236097	-3.385823924	10.77	122.03	1.17	11.408736	(-1,3]
chr17	26824733	26825233	-3.694300367	10.05	142.04	16.32	9.992285	(10,25]
chr2	132321478	132321978	-2.418231424	3.23	21.61	15.16	8.699955	(10,25]
chr2	23018501	23019001	-3.334019423	10.05	110.43	0.58	9.991189	(-1,3]
chrX	9778108	9778608	-1.141355849	0.36	2	0.58	7.116137	(-1,3]
chr15	70600536	70601036	-3.75480869	12.56	182.05	2.33	9.387009	(-1,3]
chr5	133372883	133373383	-3.903959433	7.54	126.84	4.08	13.311479	(3,5]
chr6	46942511	46943011	-1.870232125	1.79	9.2	0	5.623397	(-1,3]
chr10	19521257	19521757	-3.449779126	17.95	206.06	5.83	12.161928	(5,10]
chr11	68740489	68740989	-1.539026217	2.51	9.2	2.33	8.021641	(-1,3]
chr1	102517623	102518123	-1.407260149	1.79	6.4	0	4.053079	(-1,3]
chr16	4193973	4194473	-3.582664246	7.9	105.63	1.17	10.478586	(-1,3]
chr2	10466919	10467419	-1.608381388	2.87	10.8	0.58	5.816906	(-1,3]
chr19	38221671	38222171	-1.055787778	1.79	4.8	0.58	8.578511	(-1,3]
chr5	173146637	173147137	-2.946584873	3.23	31.61	0	6.320012	(-1,3]
chr3	58082526	58083026	-3.91159202	5.74	100.43	31.48	4.56929	(25,50]
chr4	173791576	173792076	-1.555358788	1.79	7.2	0	6.930393	(-1,3]
chr3	193588139	193588639	-3.73103363	11.49	164.85	40.22	4.299304	(25,50]
chr14	99375655	99376155	-2.561878888	2.15	17.6	1.17	7.346531	(-1,3]
chr4	68795657	68796157	-3.176209308	9.69	95.63	2.33	11.263558	(-1,3]
chr2	157981742	157982242	-3.200743667	22.26	212.86	1.75	11.759823	(-1,3]
chr9	117670382	117670882	-3.654907494	4.67	70.42	0	3.09402	(-1,3]
chr18	71613764	71614264	-3.241461364	3.59	42.41	0	13.469057	(-1,3]
chr16	80757199	80757699	-2.642736203	4.67	34.41	5.25	10.024568	(5,10]
chr19	47406664	47407164	-3.514050836	10.05	125.24	7.58	10.950919	(5,10]
chr1	21965374	21965874	-2.131244533	2.15	12.8	1.17	7.140321	(-1,3]
chr7	44264586	44265086	-2.92077057	4.31	39.21	0.58	7.230976	(-1,3]
chr8	97972382	97972882	-2.405759686	2.51	17.6	0	9.033713	(-1,3]
chr1	235098978	235099478	-3.691338043	12.21	169.65	26.23	7.686476	(25,50]
chrX	16651741	16652241	-3.607261168	10.77	142.44	2.33	11.21783	(-1,3]
chr8	97428793	97429293	-1.932690065	2.51	12.4	0	6.940136	(-1,3]
chr20	38092207	38092707	-3.373438131	11.49	128.44	0.58	6.153399	(-1,3]
chr12	6387627	6388127	-3.484906281	3.95	54.42	6.41	4.280087	(5,10]
chr20	55494163	55494663	-3.603232416	10.77	142.04	1.17	8.750584	(-1,3]
chr13	98530435	98530935	-3.647371354	9.33	128.44	1.17	12.890154	(-1,3]
chr8	119012694	119013194	-2.67415341	7.18	51.21	1.75	1.928617	(-1,3]
chr12	15396226	15396726	-4.074892882	3.95	82.42	2.91	12.011014	(-1,3]
chr10	27271000	27271500	-3.404127836	15.8	176.85	1.17	6.117369	(-1,3]
chr2	166269619	166270119	-3.699373096	11.49	161.25	0	12.247722	(-1,3]
chrX	104868465	104868965	-2.945390904	2.87	28.81	0.58	9.71104	(-1,3]
chr15	90371241	90371741	-3.676053106	11.85	163.25	22.73	9.102661	(10,25]
chr13	43341960	43342460	-3.263105459	3.23	39.61	0	10.143391	(-1,3]
chr14	38119787	38120287	-3.426957383	12.56	144.84	3.5	2.831346	(3,5]
chr7	140010076	140010576	-3.66505009	6.46	93.63	5.25	6.162528	(5,10]
chr5	128577413	128577913	-3.951309345	6.1	108.83	2.91	6.612168	(-1,3]
chr10	101795249	101795749	-1.647960588	2.51	10	0.58	3.814256	(-1,3]
chr10	112867554	112868054	-3.931959218	7.9	134.84	6.41	12.747122	(5,10]
chr17	54483931	54484431	-1.753644335	0.72	4.8	0	8.08081	(-1,3]
chr22	30694256	30694756	-4.137102102	4.31	92.43	9.33	5.629852	(5,10]
chr10	134363014	134363514	-2.057844075	3.95	19.61	2.33	7.323936	(-1,3]
chr10	77005291	77005791	-3.08625344	2.51	28.81	1.17	7.262938	(-1,3]
chr2	5271107	5271607	-3.474389114	4.67	62.02	0	5.050282	(-1,3]
chr1	150980368	150980868	-3.560852321	7.9	104.03	27.4	8.173262	(25,50]
chr8	643816	644316	-1.665882496	1.08	5.6	3.5	2.692167	(3,5]
chr14	99357484	99357984	-3.853353347	8.26	132.84	0.58	6.34466	(-1,3]
chr2	139193201	139193701	-4.007445679	3.59	72.82	3.5	5.609381	(3,5]
chr1	200306275	200306775	-3.580317287	5.74	79.62	1.75	7.236622	(-1,3]
chr17	55489175	55489675	-3.121421323	4.31	45.21	1.75	11.773434	(-1,3]
chr14	106235648	106236148	-3.35810343	5.38	64.42	0	13.764641	(-1,3]
chr12	6174367	6174867	-3.67894629	4.67	71.62	4.66	6.489474	(3,5]
chr15	72267715	72268215	-3.197102515	7.18	74.02	3.5	2.097735	(3,5]
chr14	84283102	84283602	-1.637429921	2.15	8.8	0	1.785159	(-1,3]
chr17	46577335	46577835	-3.592854979	9.33	123.64	0.58	6.412527	(-1,3]
chr7	2480390	2480890	-3.541652089	5.03	69.22	28.56	3.278722	(25,50]
chr14	65283714	65284214	-3.469243525	6.46	81.62	0	9.829854	(-1,3]
chr2	132191893	132192393	-3.057413933	20.46	177.65	1.75	14.238929	(-1,3]
chr6	18055940	18056440	-3.588981694	8.26	110.43	0.58	11.207856	(-1,3]
chr2	130672143	130672643	-3.017888365	4.31	42.01	0	8.499413	(-1,3]
chr5	147685378	147685878	-3.240092765	17.95	178.05	4.08	12.470201	(3,5]
chr8	42749035	42749535	-3.354084927	2.15	31.21	15.16	2.926865	(10,25]
chr17	16825812	16826312	-3.782785271	3.23	57.22	0.58	5.346916	(-1,3]
chr2	121161612	121162112	-3.4746605	17.59	205.66	7.58	12.487854	(5,10]
chr14	100056813	100057313	-3.450476729	14.72	170.85	11.66	12.37901	(10,25]
chr17	75817019	75817519	-3.708567599	4.31	68.42	1.17	5.621952	(-1,3]
chr10	79631989	79632489	-3.909758778	5.03	89.63	2.91	10.913191	(-1,3]
chr6	96028810	96029310	-3.46760555	1.08	22.01	4.08	2.99681	(3,5]
chr2	178384617	178385117	-4.044910788	3.23	68.82	0.58	9.46313	(-1,3]
chr7	130578866	130579366	-3.788371819	3.59	62.42	5.83	8.759887	(5,10]
chr16	85779897	85780397	-3.063770753	4.67	46.41	24.48	8.618205	(10,25]
chr11	68586935	68587435	-2.029519087	2.87	14.8	6.99	6.75644	(5,10]
chr14	23541289	23541789	-3.975697732	6.82	122.03	47.21	13.064514	(25,50]
chr13	44843013	44843513	-2.572846214	1.79	15.6	0.58	4.636474	(-1,3]
chr5	55701901	55702401	-3.123382416	4.67	48.41	1.75	9.67826	(-1,3]
chr2	20313622	20314122	-3.411166888	11.13	128.04	15.74	8.66139	(10,25]
chr3	127485951	127486451	-2.417278753	5.03	31.21	0	11.305907	(-1,3]
chr3	46029259	46029759	-2.673540214	1.79	16.8	3.5	8.817472	(3,5]
chr20	58328855	58329355	-3.166778446	13.28	127.24	0.58	12.406094	(-1,3]
chr6	3748476	3748976	-3.484388214	13.64	162.85	5.83	9.88623	(5,10]
chr10	34716260	34716760	-3.927566949	2.51	52.41	7.58	6.49185	(5,10]
chr18	45652995	45653495	-3.378098198	10.41	117.63	0.58	13.736591	(-1,3]
chr2	216844527	216845027	-3.731096577	2.51	45.61	25.06	2.18947	(25,50]
chr14	104346221	104346721	-3.517225999	10.41	129.64	54.79	8.37789	(50,5e+05]
chr19	36060112	36060612	-3.273018494	2.87	36.41	0	8.608229	(-1,3]
chr1	12546360	12546860	-3.840813902	8.62	136.84	8.74	8.747636	(5,10]
chr16	84820048	84820548	-1.608381388	2.87	10.8	8.74	8.551245	(5,10]
chr12	1939644	1940144	-2.561878888	2.15	17.6	1.75	6.097265	(-1,3]
chrX	9389352	9389852	-2.457279948	1.44	12.4	0	7.155424	(-1,3]
chr10	70571227	70571727	-3.603706515	11.49	150.84	8.74	10.636989	(5,10]
chr2	109521593	109522093	-3.952705606	4.31	81.22	2.33	9.992285	(-1,3]
chr21	41000320	41000820	-1.565185232	6.1	20.01	1.17	3.428378	(-1,3]
chr16	88829790	88830290	-3.858068732	4.67	81.22	37.31	5.498734	(25,50]
chr10	133976489	133976989	-1.577308928	2.15	8.4	11.66	5.167578	(10,25]
chr9	137304075	137304575	-2.325694925	3.59	22.01	5.83	7.428266	(5,10]
chr8	111188846	111189346	-1.192109854	5.74	14.4	0	8.345699	(-1,3]
chr4	90622278	90622778	-3.474361779	5.03	66.02	0	8.183117	(-1,3]
chr12	43109756	43110256	-3.043003879	7.18	66.42	0	10.286622	(-1,3]
chr14	71645847	71646347	-1.708396442	3.59	14	0	9.943336	(-1,3]
chr11	84848394	84848894	-3.260145562	7.54	80.82	0	3.212421	(-1,3]
chr1	180136844	180137344	-3.553725033	6.82	90.83	13.99	6.813578	(10,25]
chr1	205475127	205475627	-2.489012609	4.31	28.81	0.58	10.036975	(-1,3]
chr6	617468	617968	-3.254694156	3.59	42.81	3.5	9.069875	(3,5]
chr13	28609211	28609711	-3.625916318	11.85	157.64	9.33	11.119865	(5,10]
chr2	64500589	64501089	-3.291462814	15.08	156.44	0.58	10.696692	(-1,3]
chr16	10688292	10688792	-3.605943207	5.03	72.42	6.99	4.860419	(5,10]
chr1	223322340	223322840	-4.524685638	1.79	63.22	0.58	3.110759	(-1,3]
chr6	1525921	1526421	-3.405507637	5.74	70.42	5.25	12.433097	(5,10]
chr7	47571932	47572432	-3.473688698	13.28	157.64	1.75	9.294242	(-1,3]
chr13	33953420	33953920	-3.368625334	3.59	46.41	0	0.121585	(-1,3]
chr10	127322695	127323195	-3.481498698	8.26	102.43	17.49	3.763399	(10,25]
chr8	98326436	98326936	-3.487096801	9.33	114.83	0	12.620529	(-1,3]
chr18	11177608	11178108	-3.41388103	2.51	36.41	0.58	12.023963	(-1,3]
chr22	33936235	33936735	-1.407260149	1.79	6.4	1.75	4.970972	(-1,3]
chr3	129690169	129690669	-3.853319283	8.62	138.04	4.66	10.312549	(3,5]
chr2	208215977	208216477	-3.844470265	5.03	85.62	0.58	14.541877	(-1,3]
chr8	101731798	101732298	-3.513010086	4.31	59.62	109	3.059276	(50,5e+05]
chr22	23509014	23509514	-1.888968688	2.51	12	2.33	2.842225	(-1,3]
chr20	49031216	49031716	-3.540179672	5.38	73.22	0.58	6.978502	(-1,3]
chr2	1917238	1917738	-2.582696606	4.31	30.81	0	13.736591	(-1,3]
chr2	110828963	110829463	0	0	0	0	11.782633	(-1,3]
chr11	64126624	64127124	-2.764861062	2.15	20.41	8.74	5.160674	(5,10]
chr1	41384966	41385466	-2.817785659	2.15	21.21	0	6.719596	(-1,3]
chr7	87044219	87044719	-2.570806354	3.95	28.41	1.75	3.010275	(-1,3]
chr7	55245227	55245727	-2.5360529	0	4.8	0.58	8.681907	(-1,3]
chrX	142721672	142722172	-3.704527319	1.44	30.81	1.17	11.829796	(-1,3]
chr9	110303807	110304307	-3.53867985	9.69	123.23	3.5	7.218549	(3,5]
chr8	102474878	102475378	-3.518336214	8.62	109.23	29.73	6.210259	(25,50]
chr4	57625238	57625738	-3.943510762	3.59	69.62	1.17	10.309567	(-1,3]
chr3	168388874	168389374	-3.534787933	10.41	131.24	1.75	8.713942	(-1,3]
chr2	134340265	134340765	-3.111703763	7.54	72.82	0	12.448447	(-1,3]
chr16	66311883	66312383	-3.238829808	7.54	79.62	0.58	7.131319	(-1,3]
chr18	2385343	2385843	-3.482134898	7.54	94.43	2.91	0.967651	(-1,3]
chr8	37424445	37424945	-3.630073131	1.44	29.21	0	8.541633	(-1,3]
chr3	107543105	107543605	-3.22288305	2.15	28.41	4.08	6.721692	(3,5]
chr14	24134513	24135013	-3.926482814	6.46	112.43	0	10.895538	(-1,3]
chr8	26059616	26060116	-3.725854623	4.67	74.02	2.33	4.936066	(-1,3]
chr18	10131841	10132341	-1.941258102	3.95	18.01	0.58	5.712339	(-1,3]
chr19	3384794	3385294	-3.160927975	17.23	162.05	4.66	10.060326	(3,5]
chr2	170066729	170067229	-1.975125331	2.51	12.8	0	10.286038	(-1,3]
chr17	7860919	7861419	-3.805127509	8.26	128.44	13.41	6.476348	(10,25]
chr12	15375009	15375509	-3.209593114	1.79	24.81	2.33	7.061771	(-1,3]
chr19	31493565	31494065	-0.841662973	1.79	4	0	5.340381	(-1,3]
chr14	75125223	75125723	-3.137648243	19.39	178.45	11.66	12.950043	(10,25]
chr2	201611597	201612097	-4.045142156	7.18	134.04	1.75	10.02246	(-1,3]
chr2	204974270	204974770	-3.516781493	13.28	162.45	9.33	4.648096	(5,10]
chr19	51224515	51225015	-3.282765463	8.97	96.03	1.17	13.036464	(-1,3]
chr10	61110099	61110599	-3.248824768	3.23	39.21	1.17	7.558371	(-1,3]
chr19	23587521	23588021	-2.412939033	2.87	19.61	1.17	6.538319	(-1,3]
chr17	77916257	77916757	-3.25036677	11.13	114.43	9.33	10.825414	(5,10]
chr3	156355439	156355939	-3.520434561	16.87	204.06	9.33	7.92309	(5,10]
chr2	112292905	112293405	-2.594630308	7.18	48.41	1.75	7.756835	(-1,3]
chr11	131579734	131580234	-4.203711985	1.79	50.41	0.58	12.609015	(-1,3]
chr11	120507798	120508298	-3.658378734	7.54	106.83	2.33	11.074501	(-1,3]
chr11	77118692	77119192	-3.237525812	9.33	96.43	0.58	11.158014	(-1,3]
chr22	37417112	37417612	-4.173234885	2.87	68.82	5.25	12.596209	(5,10]
chr3	156886258	156886758	-2.469803303	4.67	30.41	5.25	4.200276	(5,10]
chr8	128213298	128213798	-3.522849526	12.21	150.84	1.75	11.646252	(-1,3]
chr3	114117588	114118088	-0.880701072	2.15	4.8	1.17	6.786532	(-1,3]
chr7	33003415	33003915	-1.314732593	5.03	14	0.58	5.17999	(-1,3]
chr11	75062180	75062680	-3.016032181	8.62	76.82	18.07	8.791777	(10,25]
chr12	18496583	18497083	-3.414527983	4.31	55.62	0.58	6.507084	(-1,3]
chr10	79267030	79267530	-1.358453971	2.51	8	1.75	8.284443	(-1,3]
chr9	86047133	86047633	-3.191399884	10.41	103.23	3.5	5.589334	(3,5]
chr10	104928121	104928621	-3.688350807	12.92	178.45	6.99	11.803385	(5,10]
chr12	120599932	120600432	-3.168595206	5.03	53.22	13.99	8.726338	(10,25]
chr11	117054425	117054925	-3.242372642	2.15	28.81	8.16	5.28125	(5,10]
chr10	122691191	122691691	-1.656475676	2.87	11.2	0	10.666888	(-1,3]
chr16	54128528	54129028	-3.560363211	12.21	154.84	7.58	7.521137	(5,10]
chr2	38741853	38742353	-2.609525754	3.95	29.21	0.58	7.538556	(-1,3]
chr14	61951812	61952312	-2.942410087	5.74	50.81	3.5	3.591939	(3,5]
chr11	129503152	129503652	-0.27064759	2.15	2.8	1.17	7.896571	(-1,3]
chr6	139852219	139852719	-0.390162831	2.51	3.6	0	3.770318	(-1,3]
chr6	46766527	46767027	-3.343313061	14	151.24	0	14.010741	(-1,3]
chrX	21955391	21955891	-2.935051261	4.31	39.61	1.17	9.491109	(-1,3]
chr8	109679091	109679591	-2.405821687	5.38	32.81	0	8.386339	(-1,3]
chr8	141268019	141268519	-3.08727794	3.59	38.01	0.58	8.799102	(-1,3]
chr9	101639446	101639946	-1.663503432	3.23	12.4	0.58	11.19699	(-1,3]
chr1	223617810	223618310	-4.021925104	2.51	56.02	0.58	5.229413	(-1,3]
chr1	230636164	230636664	-3.633177421	12.56	167.25	0.58	9.880953	(-1,3]
chr12	31612805	31613305	-3.519326137	14.72	179.25	2.33	7.837845	(-1,3]
chr11	117055874	117056374	-3.529171634	1.79	31.21	6.99	6.513657	(5,10]
chr9	127539915	127540415	-2.766399093	5.38	42.41	0	8.063018	(-1,3]
chr13	41469739	41470239	-3.753741027	6.46	99.63	8.74	8.430031	(5,10]
chr15	99992555	99993055	-3.142639176	7.54	74.42	0	13.620976	(-1,3]
chr17	55884617	55885117	-2.944346034	14.36	117.23	2.33	12.615701	(-1,3]
chr7	47581581	47582081	-3.477098008	9.33	114.03	7.58	12.216232	(5,10]
chrX	139122575	139123075	-2.236198221	1.08	8.8	0.58	8.822074	(-1,3]
chr10	22922028	22922528	-3.73797677	10.41	151.24	6.99	11.292246	(5,10]
chr13	52493626	52494126	-2.646764333	5.74	41.21	7.58	9.17672	(5,10]
chr2	16170324	16170824	-3.093230593	1.79	22.81	0	11.578008	(-1,3]
chr4	70424213	70424713	-3.763071843	5.38	85.62	0	7.334434	(-1,3]
chr7	116066390	116066890	-3.484388214	13.64	162.85	0	6.88297	(-1,3]
chr18	76734559	76735059	-1.676592976	1.44	6.8	0	5.150168	(-1,3]
chr2	163345740	163346240	-3.664320292	13.28	180.05	0.58	11.075464	(-1,3]
chr9	112851999	112852499	-4.315433307	3.23	83.22	1.75	8.056809	(-1,3]
chr1	212731242	212731742	-3.373103075	9.33	106.03	22.15	11.742527	(10,25]
chr18	21631200	21631700	-4.266653653	3.23	80.42	4.66	5.795405	(3,5]
chr2	140402962	140403462	-1.979166497	1.79	10	0.58	6.630075	(-1,3]
chr15	77888950	77889450	-3.769259465	5.03	81.22	1.75	7.232818	(-1,3]
chr8	142068117	142068617	-2.855273476	3.23	29.61	4.08	5.758421	(3,5]
chr21	16919734	16920234	-3.748748968	4.67	75.22	0	10.87553	(-1,3]
chr9	137787472	137787972	-2.962952094	4.67	43.21	1.75	9.29959	(-1,3]
chr2	100234280	100234780	-3.769300975	6.82	105.63	13.41	10.984778	(10,25]
chr17	80850746	80851246	-3.253631483	1.79	25.61	1.75	4.178247	(-1,3]
chr5	139022917	139023417	-3.392766371	3.59	47.21	6.41	7.082127	(5,10]
chr18	22669974	22670474	-2.175086707	1.79	11.6	0	8.545526	(-1,3]
chr2	237501471	237501971	-1.435584877	1.44	5.6	1.17	9.16268	(-1,3]
chr15	44214308	44214808	-3.165202591	0.36	11.2	1.17	5.285724	(-1,3]
chr16	85495726	85496226	-3.371968777	13.28	146.84	146.31	5.56943	(50,5e+05]
chr1	161691196	161691696	-1.212124086	3.23	8.8	0	8.045692	(-1,3]
chr18	21302478	21302978	-3.230406105	22.98	224.06	13.99	14.073571	(10,25]
chr7	98424246	98424746	-3.514158546	12.92	158.04	7.58	10.690774	(5,10]
chr2	75548820	75549320	-3.474361779	5.03	66.02	0	8.868206	(-1,3]
chr18	9494791	9495291	-2.38466385	2.87	19.21	6.99	10.309567	(5,10]
chr1	85225349	85225849	-3.581040355	10.05	131.24	0	12.871252	(-1,3]
chr12	12014241	12014741	-2.963195437	4.31	40.41	0.58	11.970526	(-1,3]
chr22	30095256	30095756	-2.900373611	6.1	52.01	4.66	7.334434	(3,5]
chr9	109715154	109715654	-2.791566036	2.15	20.81	3.5	6.647429	(3,5]
chr10	12542226	12542726	-2.92077057	4.31	39.21	0	8.788595	(-1,3]
chr16	500426	500926	-3.624454389	9.69	130.84	6.41	12.056767	(5,10]
chr5	73650747	73651247	-2.172467196	2.15	13.2	0.58	5.106413	(-1,3]
chr12	18658141	18658641	-3.142180011	2.15	26.81	1.17	6.604806	(-1,3]
chr20	62197283	62197783	-2.016347994	2.51	13.2	1.17	4.374565	(-1,3]
chr10	58543276	58543776	-3.468448492	5.38	69.62	0	9.586495	(-1,3]
chr2	108912230	108912730	-3.322280789	7.18	80.82	1.75	7.485347	(-1,3]
chr18	46547854	46548354	-3.157134099	24.05	222.46	31.48	8.584593	(25,50]
chr19	16088754	16089254	-3.608512651	5.38	76.82	2.33	13.548574	(-1,3]
chr11	122968341	122968841	-2.626346421	4.67	34.01	2.33	12.191511	(-1,3]
chr2	68076558	68077058	-2.998720448	3.23	32.81	0	8.688858	(-1,3]
chr14	77446774	77447274	-2.13948934	3.95	20.81	0	6.311673	(-1,3]
chr1	246382590	246383090	-2.131244533	2.15	12.8	1.17	11.58563	(-1,3]
chr17	70513843	70514343	-3.518770991	3.59	51.61	1.75	10.045123	(-1,3]
chr1	30805706	30806206	-2.273833807	1.44	10.8	0	10.407228	(-1,3]
chr3	108133000	108133500	-2.572846214	1.79	15.6	0.58	5.736999	(-1,3]
chr19	39174402	39174902	-3.633208082	3.95	60.42	20.98	8.73249	(10,25]
chr18	9495907	9496407	-1.152003093	1.79	5.2	6.99	2.438153	(5,10]
chr18	76652765	76653265	-4.071022691	1.44	40.01	6.41	8.261455	(5,10]
chr1	117401504	117402004	-3.64347142	14	186.45	1.75	9.46313	(-1,3]
chr16	80655395	80655895	-2.469803303	4.67	30.41	32.64	10.402905	(25,50]
chr1	205617378	205617878	-2.382024206	6.1	36.01	2.33	9.879891	(-1,3]
chr19	16086564	16087064	-4.194800686	5.74	122.43	5.83	7.166872	(5,10]
chr11	134040071	134040571	-1.748742762	1.44	7.2	1.75	7.893947	(-1,3]
chr21	46962685	46963185	-1.335449235	4.31	12.4	3.5	2.722068	(3,5]
chr19	40986060	40986560	-3.497241878	8.62	107.63	22.15	4.430875	(10,25]
chr12	834189	834689	-3.364655803	15.8	172.05	8.16	12.432263	(5,10]
chr17	17790201	17790701	-3.250977825	6.46	70.02	2.91	8.701827	(-1,3]
chr10	88768062	88768562	-2.842905675	8.62	68.02	2.91	9.2782	(-1,3]
chr4	125898746	125899246	-3.429866344	22.26	249.67	1.75	10.001068	(-1,3]
chrX	3168582	3169082	-2.705601423	1.79	17.2	0	7.740779	(-1,3]
chr3	58374324	58374824	-4.513741593	3.23	95.63	4.08	11.219314	(3,5]
[truncated: 19,729 more rows]
