# Supplementary material for: RNA fine-tunes estrogen receptor-alpha binding on low-affinity DNA motifs for transcriptional regulation
Source: EMBO J. 2024 Sep 16;43(21):5186–210. doi: 10.1038/s44318-024-00225-y (PMC11535219; doi:10.1038/s44318-024-00225-y)
Supplement: Supplementary file 6 — Source data Fig. 4 [file 44318_2024_225_MOESM6_ESM.zip › Figure_4_sourcedatafile/4M/Numericaldata.csv]

chr20	47480870	47481370	1.893061781	88.55	23.11	33.81	4.42011	(2,5]
chr3	61793120	61793620	2.222331803	78.33	16	32.06	6.910467	(5,7]
chr17	49021732	49022232	3.173281184	248.61	26.67	21.57	6.17721	(5,7]
chr2	11638358	11638858	2.525328308	199.23	33.78	114.25	5.855481	(5,7]
chr3	189560452	189560952	3.280289708	112.38	10.67	7.58	8.201434	(7,10]
chr8	98776224	98776724	2.89862298	364.4	48	8.16	12.406094	(12,15]
chr11	78770957	78771457	3.520753594	214.55	17.78	3.5	10.128046	(10,12]
chr2	11679606	11680106	3.071332493	231.58	26.67	65.87	8.959549	(7,10]
chr19	1181617	1182117	2.967019998	90.25	10.67	36.72	7.258505	(7,10]
chr8	91013722	91014222	2.285839642	73.22	14.22	32.06	8.780825	(7,10]
chr10	117424092	117424592	2.318534808	287.77	56.89	0.58	11.684676	(10,12]
chr14	93483651	93484151	2.457111735	502.32	90.66	27.4	12.174876	(12,15]
chr13	39258798	39259298	2.841901255	95.36	12.44	13.41	9.002183	(7,10]
chr11	131562017	131562517	1.060411517	8.51	3.56	0	6.838826	(5,7]
chr18	3689093	3689593	0.99634853	18.73	8.89	0	11.425431	(10,12]
chr8	102132830	102133330	3.04829774	139.63	16	9.91	10.623898	(10,12]
chr8	128882540	128883040	2.722648504	252.01	37.33	145.14	8.351764	(7,10]
chr5	302128	302628	3.159508385	23.84	1.78	3.5	2.308667	(2,5]
chr5	167743237	167743737	2.524248072	393.35	67.55	36.14	10.532155	(10,12]
chr21	16959159	16959659	3.135209417	226.47	24.89	3.5	10.654938	(10,12]
chr1	30775758	30776258	2.732070516	64.71	8.89	2.33	12.531055	(12,15]
chr16	85322085	85322585	2.715450274	28.95	3.56	53.04	5.367583	(5,7]
chr1	207076948	207077448	2.626927481	444.43	71.11	43.72	11.96179	(10,12]
chr11	77970984	77971484	3.242138532	277.56	28.44	12.82	7.835763	(7,10]
chr6	15221984	15222484	2.784561763	103.87	14.22	7.58	9.923995	(7,10]
chr12	75265330	75265830	3.148895651	212.85	23.11	2.91	12.175173	(12,15]
chr11	2214487	2214987	2.455267344	63	10.67	6.41	9.558807	(7,10]
chr8	102516116	102516616	3.280289708	112.38	10.67	140.48	8.276495	(7,10]
chr17	38732517	38733017	2.242278598	28.95	5.33	23.32	1.558809	(0,2]
chr21	43796366	43796866	3.246203023	362.7	37.33	15.16	9.840052	(7,10]
chr14	69036693	69037193	2.635077303	49.38	7.11	4.66	7.526133	(7,10]
chr1	42255248	42255748	2.980298086	63	7.11	30.89	8.667517	(7,10]
chr14	90978537	90979037	2.469548591	34.06	5.33	4.08	5.577449	(5,7]
chr1	199985829	199986329	3.299476257	183.9	17.78	3.5	11.710021	(10,12]
chr17	55420295	55420795	2.689314186	143.03	21.33	25.06	10.073699	(10,12]
chr21	16582460	16582960	2.621877444	81.73	12.44	6.41	8.838935	(7,10]
chr20	46786841	46787341	2.736870802	100.46	14.22	0.58	6.225506	(5,7]
chr5	105577190	105577690	2.689162211	315.02	48	0.58	12.719072	(12,15]
chr22	29209688	29210188	3.562272516	178.79	14.22	66.45	9.222503	(7,10]
chr14	95522804	95523304	2.397158686	88.55	16	8.74	5.116942	(5,7]
chr4	6417005	6417505	2.582213516	303.1	49.78	9.91	11.44019	(10,12]
chr12	116828131	116828631	2.925633024	384.83	49.78	21.57	13.693349	(12,15]
chr19	41427054	41427554	2.47195822	83.44	14.22	2.91	7.479344	(7,10]
chr7	105280357	105280857	2.517707703	381.43	65.78	13.41	12.336844	(12,15]
chr14	90969910	90970410	2.759155834	114.09	16	2.33	12.068187	(12,15]
chr8	103613043	103613543	2.270660776	398.45	81.78	134.07	12.45962	(12,15]
chr1	203058398	203058898	2.750553667	304.8	44.44	5.83	11.455586	(10,12]
chr10	29214313	29214813	3.715955645	105.57	7.11	1.75	8.934733	(7,10]
chr16	4202207	4202707	2.637757233	292.88	46.22	8.16	10.894953	(10,12]
chr12	53365678	53366178	3.44861968	165.17	14.22	33.23	10.854333	(10,12]
chr14	65584987	65585487	3.08276269	143.03	16	27.4	9.593358	(7,10]
chr3	150454995	150455495	3.174948068	280.96	30.22	67.03	6.504158	(5,7]
chr15	75109432	75109932	3.034413714	80.03	8.89	26.81	5.791283	(5,7]
chr21	43025616	43026116	2.307547319	144.74	28.44	6.99	7.849864	(7,10]
chr11	101170055	101170555	2.412487782	80.03	14.22	6.99	11.170267	(10,12]
chr8	129154004	129154504	1.837117523	885.45	247.1	74.03	10.387644	(10,12]
chr8	102478882	102479382	2.650798937	284.37	44.44	100.84	10.89596	(10,12]
chr17	27485768	27486268	1.579226131	39.16	12.44	1.17	10.155606	(10,12]
chr11	117928530	117929030	2.637131368	160.06	24.89	2.91	10.843994	(10,12]
chr16	1337814	1338314	2.768920199	66.41	8.89	79.27	12.953608	(12,15]
chr3	193597421	193597921	3.383526321	287.77	26.67	46.05	12.049165	(12,15]
chr10	43521801	43522301	3.656669208	34.06	1.78	5.25	6.001314	(5,7]
chr10	95194767	95195267	2.978371792	189.01	23.11	66.45	10.196036	(10,12]
chr17	26863899	26864399	2.730813367	229.88	33.78	9.33	12.480322	(12,15]
chr5	131714283	131714783	3.020262784	338.86	40.89	53.04	11.02946	(10,12]
chr4	1239177	1239677	2.894283634	270.74	35.55	16.32	11.031919	(10,12]
chr18	46517142	46517642	2.77275137	236.69	33.78	22.15	10.654539	(10,12]
chr16	1241143	1241643	1.655332206	35.76	10.67	0.58	6.882739	(5,7]
chr8	128813107	128813607	2.348808696	49.38	8.89	79.27	4.216211	(2,5]
chr11	101207080	101207580	1.972387769	23.84	5.33	4.66	6.826093	(5,7]
chr3	133175312	133175812	2.61117238	5.11	0	0	4.939401	(2,5]
chr2	10897619	10898119	3.416223439	47.68	3.56	8.74	6.239374	(5,7]
chr11	72497389	72497889	2.838858465	476.78	65.78	37.89	10.212621	(10,12]
chr2	100253084	100253584	2.697587132	524.46	80	6.99	8.246686	(7,10]
chr5	16588656	16589156	1.753644335	32.35	8.89	15.16	5.542578	(5,7]
chr9	69710813	69711313	0	0	0	0	-0.065815	(-1,0]
chr21	45616044	45616544	1.774360458	8.51	1.78	19.82	2.561043	(2,5]
chr20	47188652	47189152	2.700325068	502.32	76.44	12.24	12.981658	(12,15]
chr1	32296092	32296592	2.541062641	25.54	3.56	7.58	9.161117	(7,10]
chr4	2421154	2421654	3.280289708	112.38	10.67	31.48	8.850854	(7,10]
chr1	75118024	75118524	2.368143099	40.87	7.11	0.58	11.745378	(10,12]
chr8	88674627	88675127	2.232526121	20.43	3.56	1.17	3.696509	(2,5]
chr10	125481219	125481719	4.307037105	124.3	5.33	22.15	12.73924	(12,15]
chr12	76100023	76100523	2.508787216	136.22	23.11	2.91	8.94003	(7,10]
chr20	43393948	43394448	2.601148555	69.81	10.67	11.66	10.53451	(10,12]
chr21	43786551	43787051	2.817989086	56.19	7.11	12.24	11.710565	(10,12]
chr9	138284265	138284765	2.810565481	255.42	35.55	17.49	12.068187	(12,15]
chr5	139088570	139089070	2.343283135	22.14	3.56	12.24	6.975882	(5,7]
chr18	9757646	9758146	2.112052177	34.06	7.11	11.08	6.274599	(5,7]
chr9	67320367	67320867	-0.419232254	17.03	23.11	0	-0.148751	(-1,0]
chr10	65390479	65390979	2.838277902	44.27	5.33	46.05	1.636576	(0,2]
chrX	16680375	16680875	3.198614338	236.69	24.89	5.25	12.391017	(12,15]
chr1	22799221	22799721	2.285839642	73.22	14.22	29.14	9.246333	(7,10]
chr3	193876672	193877172	2.930554535	304.8	39.11	45.47	7.183399	(7,10]
chr14	77866521	77867021	3.030751511	137.93	16	19.24	3.636109	(2,5]
chr11	86382433	86382933	1.367247386	15.33	5.33	1.75	13.423613	(12,15]
chr14	67946688	67947188	2.508766025	308.21	53.33	41.97	12.142774	(12,15]
chr1	32308411	32308911	2.715450274	28.95	3.56	2.33	7.897696	(7,10]
chr10	115438330	115438830	2.719027073	309.91	46.22	1.75	10.272839	(10,12]
chr10	128606933	128607433	2.445559444	23.84	3.56	12.24	4.163566	(2,5]
chr18	71909827	71910327	1.060411517	8.51	3.56	4.66	5.023764	(5,7]
chr12	5744170	5744670	1.774360458	8.51	1.78	0	8.329876	(7,10]
chr13	113623014	113623514	2.737559523	112.38	16	5.83	5.451619	(5,7]
chr10	44668724	44669224	2.303700767	100.46	19.55	11.08	8.701837	(7,10]
chr11	66795187	66795687	2.637131368	160.06	24.89	108.42	6.318259	(5,7]
chr14	91884429	91884929	3.008925637	250.31	30.22	27.98	5.635833	(5,7]
chr12	23378771	23379271	3.255011583	25.54	1.78	0	12.804008	(12,15]
chr8	124575943	124576443	2.891769309	45.98	5.33	0	7.443947	(7,10]
chr14	68925282	68925782	2.554368003	15.33	1.78	54.79	2.95321	(2,5]
chr17	71608198	71608698	3.226706173	74.92	7.11	2.33	13.31719	(12,15]
chr5	33614260	33614760	1.432959407	1.7	0	0.58	8.65766	(7,10]
chr7	152272167	152272667	2.443295563	52.79	8.89	1.17	12.487854	(12,15]
chr16	17067837	17068337	3.076253033	37.46	3.56	3.5	3.53296	(2,5]
chr16	3216679	3217179	-1.475084883	0	1.78	0	6.358004	(5,7]
chr1	38258913	38259413	3.334419039	98.76	8.89	11.66	14.215293	(12,15]
chr12	102090929	102091429	3.605122073	54.49	3.56	32.06	5.298104	(5,7]
chr15	71388912	71389412	2.93869013	211.15	26.67	13.99	6.81092	(5,7]
chr9	97545212	97545712	3.408909504	85.14	7.11	9.33	11.099895	(10,12]
chr14	104159767	104160267	3.059146402	170.28	19.55	36.14	8.51556	(7,10]
chr12	24697230	24697730	0	0	0	0	9.604649	(7,10]
chr11	76483550	76484050	2.531300225	354.18	60.44	6.41	12.642387	(12,15]
chr2	86181853	86182353	1.282617137	18.73	7.11	1.75	5.101636	(5,7]
chrX	7265623	7266123	3.488000771	10.22	0	0.58	11.704192	(10,12]
chr5	55964879	55965379	2.992573717	49.38	5.33	1.17	4.648223	(2,5]
chr18	9804030	9804530	2.343283135	22.14	3.56	7.58	6.293051	(5,7]
chr15	74002363	74002863	3.09010516	340.56	39.11	11.66	11.908373	(10,12]
chr10	62608099	62608599	4.158186681	270.74	14.22	17.49	7.111983	(7,10]
chr1	7507822	7508322	4.63598854	112.38	3.56	5.25	6.872285	(5,7]
chr1	15342265	15342765	1.502500341	11.92	3.56	4.08	12.147396	(12,15]
chr11	1817637	1818137	3.010161749	107.28	12.44	11.08	7.390564	(7,10]
chr11	72938904	72939404	3.656669208	34.06	1.78	43.13	8.384131	(7,10]
chr5	132585087	132585587	4.200821522	148.14	7.11	5.25	13.160293	(12,15]
chr18	74755179	74755679	2.61117238	5.11	0	1.17	9.372746	(7,10]
chr10	115998870	115999370	2.870581032	32.35	3.56	13.41	6.323252	(5,7]
chr11	71192382	71192882	3.67579078	148.14	10.67	22.73	9.784028	(7,10]
chr19	1513133	1513633	3.497815711	211.15	17.78	3.5	9.655288	(7,10]
chr15	70670387	70670887	2.857093469	173.69	23.11	4.08	12.168098	(12,15]
chr12	119609100	119609600	3.336021359	296.29	28.44	12.24	10.309567	(10,12]
chr1	17846874	17847374	2.490501377	284.37	49.78	30.89	7.826375	(7,10]
chr6	15036936	15037436	1.367247386	15.33	5.33	6.41	7.53912	(7,10]
chr7	4723030	4723530	3.901636023	226.47	14.22	18.65	13.542436	(12,15]
chr15	76400293	76400793	1.859472889	80.03	21.33	2.91	10.606044	(10,12]
chr2	159967909	159968409	2.891769309	45.98	5.33	2.91	11.774677	(10,12]
chr17	80571904	80572404	2.60736794	514.24	83.55	6.41	9.689167	(7,10]
chr9	130789087	130789587	5.036667771	90.25	1.78	0.58	9.646511	(7,10]
chr3	107718242	107718742	3.259356632	144.74	14.22	15.74	9.657783	(7,10]
chr3	62162835	62163335	-0.05103312	5.11	5.33	0.58	4.215758	(2,5]
chr12	64412770	64413270	2.541062641	25.54	3.56	11.08	6.421155	(5,7]
chr21	46750103	46750603	3.344583301	27.24	1.78	8.74	5.767101	(5,7]
chr17	38478325	38478825	2.890173486	349.07	46.22	58.29	12.203397	(12,15]
chr8	98278541	98279041	1.87011146	22.14	5.33	16.9	8.9307	(7,10]
chr5	172899650	172900150	2.242278598	28.95	5.33	0.58	10.480848	(10,12]
chr6	125906060	125906560	3.691534165	11.92	0	2.33	2.328761	(2,5]
chr1	202304158	202304658	2.556440273	161.77	26.67	33.81	5.474668	(5,7]
chrX	13047632	13048132	1.490237665	6.81	1.78	1.75	6.138939	(5,7]
chr11	2190360	2190860	2.537859362	35.76	5.33	5.83	10.668624	(10,12]
chr17	72765890	72766390	2.963388392	200.93	24.89	65.28	10.611776	(10,12]
chr21	16377581	16378081	2.643819221	194.12	30.22	29.73	11.114558	(10,12]
chr2	38303238	38303738	2.939888871	88.55	10.67	48.96	8.961095	(7,10]
chr17	72756686	72757186	2.27979039	219.66	44.44	104.92	6.019472	(5,7]
chr12	89858443	89858943	2.268694519	209.44	42.67	7.58	12.432234	(12,15]
chr12	52542541	52543041	2.697242609	17.03	1.78	6.41	9.487461	(7,10]
chr19	38789676	38790176	3.304769973	219.66	21.33	89.18	8.201406	(7,10]
chr5	149189848	149190348	2.469548591	34.06	5.33	0.58	6.878034	(5,7]
chr1	145726413	145726913	3.334419039	98.76	8.89	2.91	8.494424	(7,10]
chr4	140598133	140598633	2.940418478	102.17	12.44	22.15	6.156489	(5,7]
chr11	69330105	69330605	2.513763774	207.74	35.55	32.64	11.063378	(10,12]
chr7	33872227	33872727	1.274935528	27.24	10.67	1.75	8.194781	(7,10]
chr2	238467531	238468031	3.311659332	238.39	23.11	11.08	7.579907	(7,10]
chr12	106673004	106673504	2.216449282	11.92	1.78	0	12.308706	(12,15]
chr2	215243338	215243838	3.555614305	136.22	10.67	2.33	10.112633	(10,12]
chr18	43693743	43694243	3.094952581	280.96	32	30.31	10.476631	(10,12]
chr14	91860596	91861096	1.952299275	57.9	14.22	22.15	8.785946	(7,10]
chr17	55162872	55163372	2.541062641	25.54	3.56	9.91	6.247109	(5,7]
chr1	65509957	65510457	3.783525122	110.68	7.11	12.24	11.598848	(10,12]
chr14	91859287	91859787	3.429399215	28.95	1.78	5.83	5.314404	(5,7]
chr5	36732097	36732597	1.82578357	34.06	8.89	0	11.521751	(10,12]
chr13	82879691	82880191	2.369826879	132.82	24.89	1.75	7.679766	(7,10]
chr8	102089838	102090338	-0.05652518	8.51	8.89	1.17	8.138889	(7,10]
chr2	180511426	180511926	2.784956388	165.17	23.11	1.75	11.078036	(10,12]
chr19	39205043	39205543	2.974947224	272.45	33.78	8.16	11.793022	(10,12]
chr6	154771412	154771912	2.541062641	25.54	3.56	1.17	7.271289	(7,10]
chr14	34250343	34250843	3.224651929	207.74	21.33	4.66	8.061755	(7,10]
chr22	29781775	29782275	1.959316337	37.46	8.89	64.12	10.831431	(10,12]
chr22	29913258	29913758	3.183686028	315.02	33.78	26.81	11.757143	(10,12]
chr5	124745580	124746080	2.943051763	47.68	5.33	4.08	10.438523	(10,12]
chr7	33885757	33886257	1.060411517	8.51	3.56	1.75	8.329956	(7,10]
chr6	83279839	83280339	3.678178736	80.03	5.33	12.24	10.716494	(10,12]
chr16	23149098	23149598	2.913894793	194.12	24.89	27.98	10.222375	(10,12]
chr13	98945508	98946008	1.983293667	17.03	3.56	18.07	7.524517	(7,10]
chr21	36634387	36634887	4.421559945	20.43	0	0.58	10.950633	(10,12]
chr17	38604828	38605328	2.488053794	543.19	96	170.21	11.65488	(10,12]
chr16	85339673	85340173	2.583628525	420.59	69.33	56.54	11.130577	(10,12]
chr3	188000872	188001372	4.730096466	25.54	0	6.99	8.191306	(7,10]
chr15	39960621	39961121	3.057555692	214.55	24.89	11.66	13.585677	(12,15]
chr1	1009049	1009549	2.835234396	158.36	21.33	68.78	14.224485	(12,15]
chr15	70308454	70308954	3.852602481	39.16	1.78	1.17	8.312294	(7,10]
chr4	89163286	89163786	2.554368003	15.33	1.78	0	6.87777	(5,7]
chr17	70613791	70614291	2.729564169	52.79	7.11	9.91	2.998143	(2,5]
chr10	102643030	102643530	2.067890966	25.54	5.33	2.33	4.953133	(2,5]
chr4	79231502	79232002	2.554368003	15.33	1.78	13.99	4.411059	(2,5]
chr11	134509924	134510424	1.136087497	5.11	1.78	4.66	4.939052	(2,5]
chr14	100603466	100603966	2.808909407	379.72	53.33	16.32	12.589302	(12,15]
chr1	114519212	114519712	2.71224239	541.49	81.78	116	14.224485	(12,15]
chr3	61693552	61694052	1.18536381	25.54	10.67	1.17	5.521894	(5,7]
chr6	151979322	151979822	3.070860201	97.06	10.67	36.72	10.041738	(10,12]
chr11	77867250	77867750	3.772126434	61.3	3.56	11.66	5.737967	(5,7]
chr1	16934817	16935317	2.568487827	120.9	19.55	117.74	7.833958	(7,10]
chr2	140002762	140003262	2.502899647	95.36	16	0.58	9.87002	(7,10]
chr2	11672339	11672839	3.4709357	286.07	24.89	85.1	12.465042	(12,15]
chr12	26254487	26254987	2.333405443	93.65	17.78	18.07	10.406967	(10,12]
chr22	37966164	37966664	2.792531044	190.71	26.67	21.57	10.793443	(10,12]
chr5	58676401	58676901	1.502500341	11.92	3.56	0	0.886295	(0,2]
chr3	133180155	133180655	1.774360458	8.51	1.78	0.58	7.275105	(7,10]
chr19	38812159	38812659	3.507234479	333.75	28.44	85.1	8.593496	(7,10]
chr21	42520996	42521496	2.554368003	15.33	1.78	1.75	4.863915	(2,5]
chr11	69952283	69952783	2.603081358	37.46	5.33	4.08	12.275772	(12,15]
chr21	41696459	41696959	2.396687022	51.08	8.89	6.99	4.522902	(2,5]
chr14	93430022	93430522	0.776288724	6.81	3.56	9.33	6.211066	(5,7]
chr2	20271449	20271949	2.303700767	100.46	19.55	7.58	10.831618	(10,12]
chr5	133801839	133802339	0.229743427	8.51	7.11	11.08	6.34426	(5,7]
chr8	11588119	11588619	2.853138242	250.31	33.78	9.91	11.05898	(10,12]
chr7	45583007	45583507	2.715450274	28.95	3.56	0.58	3.62137	(2,5]
chr18	74766760	74767260	-1.475084883	0	1.78	0	7.024014	(7,10]
chr17	61530325	61530825	2.376513233	59.6	10.67	6.99	10.794338	(10,12]
chr12	69833700	69834200	2.596756933	177.09	28.44	9.33	11.96179	(10,12]
chr16	85499549	85500049	3.145951327	228.17	24.89	101.42	6.775804	(5,7]
chr1	51787013	51787513	2.619435615	136.22	21.33	8.16	12.261328	(12,15]
chr22	29215465	29215965	3.087060584	52.79	5.33	53.63	9.808453	(7,10]
chr12	122186697	122187197	3.102430417	221.36	24.89	5.83	10.272839	(10,12]
chr14	50459585	50460085	1.696801975	42.57	12.44	4.66	7.248102	(7,10]
chr14	99369811	99370311	2.197486261	85.14	17.78	1.17	10.201766	(10,12]
chr6	1641457	1641957	2.290519765	143.03	28.44	51.88	6.061299	(5,7]
chr3	196014247	196014747	2.35174711	158.36	30.22	135.23	9.084762	(7,10]
chr13	114631540	114632040	2.292958344	56.19	10.67	3.5	9.425798	(7,10]
chr12	69186749	69187249	1.274935528	27.24	10.67	5.83	9.549086	(7,10]
chr17	76417272	76417772	2.232526121	20.43	3.56	36.72	9.680632	(7,10]
chr9	77715937	77716437	3.379388908	212.85	19.55	25.06	5.376737	(5,7]
chr19	35808276	35808776	2.556691856	234.99	39.11	5.25	10.733661	(10,12]
chr19	2576126	2576626	3.032636148	108.98	12.44	2.33	5.247162	(5,7]
chr1	51772585	51773085	3.150835628	86.84	8.89	9.33	11.133928	(10,12]
chr2	216847192	216847692	2.803438584	241.8	33.78	80.44	10.168817	(10,12]
chr20	55333845	55334345	2.534272894	45.98	7.11	6.41	5.636882	(5,7]
chr2	65133972	65134472	4.078889925	45.98	1.78	4.66	5.745539	(5,7]
chr6	7198259	7198759	3.656669208	34.06	1.78	12.24	11.414715	(10,12]
chr7	151391887	151392387	2.480781487	44.27	7.11	5.25	7.318563	(7,10]
chr15	70820673	70821173	0.303117049	6.81	5.33	0	5.296443	(5,7]
chr20	35215523	35216023	2.63794558	381.43	60.44	37.31	14.224485	(12,15]
chr4	141171242	141171742	3.190317899	137.93	14.22	16.9	9.715393	(7,10]
chr16	19999148	19999648	2.635574364	71.52	10.67	0	10.490495	(10,12]
chr7	142247181	142247681	2.807761105	105.57	14.22	1.17	11.631386	(10,12]
chr10	79169772	79170272	2.157462684	27.24	5.33	1.17	7.30351	(7,10]
chr12	89818723	89819223	2.541062641	25.54	3.56	6.41	5.209602	(5,7]
chr7	116764499	116764999	2.765061988	78.33	10.67	2.91	6.694627	(5,7]
chr13	65788608	65789108	3.947167849	151.55	8.89	0.58	13.554557	(12,15]
chr12	79416667	79417167	2.067890966	25.54	5.33	4.66	7.135495	(7,10]
chrX	10001225	10001725	1.432959407	1.7	0	1.17	7.219964	(7,10]
chr2	241009175	241009675	3.258840468	76.63	7.11	7.58	12.636216	(12,15]
chr4	3956799	3957299	2.480781487	44.27	7.11	50.71	6.357346	(5,7]
chr15	71396996	71397496	2.509505255	328.64	56.89	12.82	13.585677	(12,15]
chr8	91704003	91704503	2.113285227	18.73	3.56	1.17	8.176774	(7,10]
chr16	33956412	33956912	1.718234898	78.33	23.11	10.49	7.794675	(7,10]
chr11	119780633	119781133	3.175485501	56.19	5.33	3.5	10.253915	(10,12]
chr13	98950025	98950525	4.904484098	28.95	0	12.82	5.79411	(5,7]
chr1	31841506	31842006	2.939606381	156.66	19.55	8.16	13.213529	(12,15]
chr2	45979625	45980125	2.653025908	240.09	37.33	11.08	14.238929	(12,15]
chr3	169341700	169342200	1.152625577	17.03	7.11	4.66	5.783271	(5,7]
chr6	53329627	53330127	2.945608692	349.07	44.44	13.99	10.412097	(10,12]
chr3	161057304	161057804	3.117808611	131.12	14.22	10.49	8.85176	(7,10]
chr9	117320274	117320774	1.972387769	23.84	5.33	9.91	7.681021	(7,10]
chr16	88994936	88995436	2.992573717	49.38	5.33	34.97	4.925433	(2,5]
chr1	215598422	215598922	3.582650976	117.49	8.89	0	12.368188	(12,15]
chr6	157148449	157148949	2.90806019	153.25	19.55	8.74	11.576345	(10,12]
chr18	76822958	76823458	3.011031037	35.76	3.56	6.99	9.984418	(7,10]
chr10	29413766	29414266	2.113285227	18.73	3.56	7.58	5.742856	(5,7]
chr2	237949908	237950408	2.807761105	105.57	14.22	16.9	7.45905	(7,10]
chr2	218252523	218253023	1.955750746	44.27	10.67	5.25	3.691277	(2,5]
chr21	46806593	46807093	2.807761105	105.57	14.22	14.57	14.664652	(12,15]
chr15	93188741	93189241	3.573481697	137.93	10.67	15.16	7.137012	(7,10]
chr5	173910408	173910908	2.723809639	381.43	56.89	4.66	14.224485	(12,15]
chr14	56207231	56207731	1.840419061	15.33	3.56	2.91	8.423645	(7,10]
chr8	128871801	128872301	2.348808696	49.38	8.89	79.86	6.628396	(5,7]
chr3	169330977	169331477	1.40185803	20.43	7.11	8.16	9.325757	(7,10]
chr19	31189321	31189821	3.402145878	216.25	19.55	8.16	12.302723	(12,15]
chr2	174850283	174850783	1.614891354	23.84	7.11	21.57	9.472023	(7,10]
chr2	202850645	202851145	0.587239841	8.51	5.33	9.33	2.612107	(2,5]
chr11	70651848	70652348	2.531023694	364.4	62.22	6.41	13.219061	(12,15]
chr17	64948314	64948814	2.687696403	97.06	14.22	47.21	6.165041	(5,7]
chr2	220343144	220343644	2.585555348	47.68	7.11	3.5	7.542757	(7,10]
chr21	47712859	47713359	1.432959407	1.7	0	0	10.459259	(10,12]
chr20	56629888	56630388	4.120760819	78.33	3.56	0.58	5.400064	(5,7]
chr2	226511402	226511902	2.860493815	57.9	7.11	0	13.110692	(12,15]
chrX	109195105	109195605	2.245584943	37.46	7.11	1.17	5.814383	(5,7]
chr13	107513630	107514130	1.298966946	10.22	3.56	12.24	5.423317	(5,7]
chr2	20674275	20674775	3.488000771	10.22	0	18.07	8.819632	(7,10]
chr2	33417134	33417634	4.421559945	20.43	0	9.91	12.385579	(12,15]
chr2	43015928	43016428	2.943051763	47.68	5.33	6.99	7.72079	(7,10]
chr9	90959375	90959875	3.909250219	200.93	12.44	5.25	10.89597	(10,12]
chr9	116846485	116846985	3.518681046	91.95	7.11	5.25	8.827663	(7,10]
chr13	27552406	27552906	2.697242609	17.03	1.78	0	7.663475	(7,10]
chr11	131566555	131567055	3.691534165	11.92	0	1.17	10.760326	(10,12]
chr1	20683481	20683981	2.469548591	34.06	5.33	7.58	10.157331	(10,12]
chr14	106025633	106026133	3.133060595	148.14	16	19.24	7.714419	(7,10]
chr20	48901247	48901747	2.256992649	207.74	42.67	3.5	9.617295	(7,10]
chr3	63918590	63919090	2.537141367	211.15	35.55	44.3	10.205037	(10,12]
chr3	189662417	189662917	1.598513577	28.95	8.89	3.5	8.636239	(7,10]
chr8	122163183	122163683	2.59569334	144.74	23.11	8.74	8.35592	(7,10]
chr17	65463592	65464092	2.972571861	76.63	8.89	5.83	10.463131	(10,12]
chr10	28785152	28785652	2.942720267	34.06	3.56	36.14	5.118954	(5,7]
chr2	238144074	238144574	2.060524607	47.68	10.67	1.17	12.068187	(12,15]
chr10	5702007	5702507	2.913894793	194.12	24.89	31.48	8.675163	(7,10]
chr8	22596544	22597044	2.803438584	241.8	33.78	5.25	12.201542	(12,15]
chr3	61791181	61791681	0.385563644	11.92	8.89	4.66	5.901169	(5,7]
chr10	121302219	121302719	2.697242609	17.03	1.78	19.24	3.861205	(2,5]
chr16	29322091	29322591	3.724979979	35.76	1.78	8.16	8.546876	(7,10]
chr9	130820255	130820755	2.780310099	115.79	16	4.66	4.576546	(2,5]
chr1	188401491	188401991	2.545999345	129.41	21.33	0	11.13347	(10,12]
chr7	101957618	101958118	2.481333059	103.87	17.78	4.08	12.647262	(12,15]
chr3	30396341	30396841	-0.054379366	6.81	7.11	0	6.503355	(5,7]
chr12	131867231	131867731	1.207665907	13.62	5.33	0	7.279483	(7,10]
chr8	97958210	97958710	3.786721772	160.06	10.67	1.75	13.231182	(12,15]
chr9	97401270	97401770	3.849547154	90.25	5.33	52.46	5.657422	(5,7]
chr17	78368361	78368861	2.585555348	47.68	7.11	15.74	12.464218	(12,15]
chr18	21206987	21207487	3.076253033	37.46	3.56	1.17	5.088241	(5,7]
chr6	17393980	17394480	3.500972409	131.12	10.67	30.31	4.432532	(2,5]
chr3	150474271	150474771	3.102686659	236.69	26.67	188.86	13.70547	(12,15]
chr18	45650252	45650752	2.574225208	57.9	8.89	1.75	12.06275	(12,15]
chr2	177710358	177710858	2.901543974	59.6	7.11	2.91	13.231182	(12,15]
chr1	207016941	207017441	2.52706899	127.71	21.33	11.66	8.164414	(7,10]
chr8	128879911	128880411	4.172327492	17.03	0	38.47	4.789396	(2,5]
chr22	24748116	24748616	2.83991069	69.81	8.89	12.24	11.733335	(10,12]
chr1	182992897	182993397	3.070860201	97.06	10.67	34.39	7.531284	(7,10]
chr17	80550724	80551224	1.490237665	6.81	1.78	5.83	5.973111	(5,7]
chr2	65527214	65527714	3.068889307	216.25	24.89	20.98	13.613728	(12,15]
chr17	38336708	38337208	2.251538767	63	12.44	20.4	8.694392	(7,10]
chr10	104470322	104470822	2.872172986	214.55	28.44	39.05	8.343349	(7,10]
chr4	169612857	169613357	3.464919613	88.55	7.11	5.25	9.038076	(7,10]
chrX	149209345	149209845	2.469548591	34.06	5.33	1.17	9.192692	(7,10]
chr4	40365507	40366007	3.509048712	30.65	1.78	5.25	5.789641	(5,7]
chr7	64099798	64100298	3.87617746	91.95	5.33	8.16	12.93933	(12,15]
chr14	100478376	100478876	-0.05103312	5.11	5.33	5.83	6.930355	(5,7]
chr4	87855636	87856136	2.242278598	28.95	5.33	16.9	8.758174	(7,10]
chr1	45770289	45770789	2.045694665	54.49	12.44	24.48	6.341179	(5,7]
chr17	55977147	55977647	2.9110804	354.18	46.22	30.89	13.877386	(12,15]
chr8	98020914	98021414	2.838277902	44.27	5.33	0.58	11.973911	(10,12]
chr6	140201076	140201576	2.665481865	39.16	5.33	0	10.950431	(10,12]
chr10	105691183	105691683	3.509048712	30.65	1.78	9.33	7.437143	(7,10]
chrX	153878001	153878501	2.705407681	202.63	30.22	22.73	13.377492	(12,15]
chr18	42939405	42939905	2.827234168	18.73	1.78	1.75	10.163456	(10,12]
chr19	23583124	23583624	2.784561763	103.87	14.22	4.66	12.02716	(12,15]
chr10	12914683	12915183	2.90127011	192.42	24.89	2.33	7.334434	(7,10]
chr21	30881526	30882026	2.697242609	17.03	1.78	8.16	10.564631	(10,12]
chr5	16626626	16627126	1.614891354	23.84	7.11	2.91	11.164969	(10,12]
chr22	43787209	43787709	3.311659332	238.39	23.11	1.17	11.776161	(10,12]
chr8	107636111	107636611	3.104395212	343.96	39.11	2.91	10.613867	(10,12]
chr4	48049854	48050354	4.172327492	17.03	0	4.66	10.475965	(10,12]
chr13	34216765	34217265	2.784956388	165.17	23.11	6.99	10.121926	(10,12]
chr11	86210743	86211243	2.697242609	17.03	1.78	0.58	3.383538	(2,5]
chr15	81384283	81384783	1.614891354	23.84	7.11	2.91	10.838351	(10,12]
chr12	54377040	54377540	2.972571861	76.63	8.89	36.72	11.066137	(10,12]
chr2	138631507	138632007	2.541062641	25.54	3.56	0	8.078555	(7,10]
chr7	151553538	151554038	2.245195086	206.04	42.67	40.22	7.328652	(7,10]
chr9	117748288	117748788	0.422138556	5.11	3.56	0	10.7914	(10,12]
chr18	60908590	60909090	2.508787216	136.22	23.11	27.4	9.582484	(7,10]
chr13	41567891	41568391	2.368143099	40.87	7.11	30.31	7.461099	(7,10]
chr13	41591234	41591734	2.827234168	18.73	1.78	43.72	3.652001	(2,5]
chr15	33360060	33360560	3.005845728	149.85	17.78	26.23	12.483806	(12,15]
chr6	38229471	38229971	3.226706173	74.92	7.11	4.08	10.119161	(10,12]
chr14	97041068	97041568	1.952299275	57.9	14.22	46.05	12.262803	(12,15]
chr5	173018032	173018532	-0.05652518	8.51	8.89	3.5	10.623879	(10,12]
chr11	2504670	2505170	3.298954758	61.3	5.33	2.33	8.442152	(7,10]
chr8	88927278	88927778	0.587239841	8.51	5.33	0.58	7.546506	(7,10]
chrX	118443748	118444248	1.432959407	1.7	0	0.58	3.798922	(2,5]
chr8	122444636	122445136	2.307257802	91.95	17.78	1.17	9.070754	(7,10]
chr4	133461586	133462086	5.794155898	54.49	0	0.58	9.520114	(7,10]
chr2	240189940	240190440	1.432959407	1.7	0	1.17	4.299462	(2,5]
chr3	61674367	61674867	3.290092729	78.33	7.11	1.75	7.648155	(7,10]
chr6	44629186	44629686	2.012915888	10.22	1.78	0.58	3.851249	(2,5]
chr17	55911251	55911751	2.712493106	98.76	14.22	33.81	8.307799	(7,10]
chr17	71545997	71546497	2.216449282	11.92	1.78	0.58	7.784375	(7,10]
chr10	80888327	80888827	2.814579907	131.12	17.78	12.24	12.417789	(12,15]
chr20	55310112	55310612	1.759354445	20.43	5.33	4.66	3.314459	(2,5]
chr17	55434802	55435302	1.328622747	23.84	8.89	25.65	4.280205	(2,5]
chr3	150562268	150562768	2.847126253	389.94	53.33	5.25	12.201542	(12,15]
chr15	96646433	96646933	2.541062641	25.54	3.56	0.58	9.119282	(7,10]
chr10	30101159	30101659	2.682955629	51.08	7.11	8.74	5.693247	(5,7]
chr12	6473008	6473508	3.540648154	114.09	8.89	47.8	7.85539	(7,10]
chr1	71914333	71914833	3.311449577	44.27	3.56	0	8.949428	(7,10]
chr20	30628489	30628989	3.551530596	73.22	5.33	8.16	8.417877	(7,10]
chr12	101346241	101346741	2.222331803	78.33	16	0.58	12.804008	(12,15]
chr6	21738839	21739339	1.82578357	34.06	8.89	1.17	5.217082	(5,7]
chr1	34125991	34126491	3.011031037	35.76	3.56	0	10.45488	(10,12]
chr10	8767877	8768377	3.497256515	110.68	8.89	3.5	4.73582	(2,5]
chr9	91144810	91145310	2.938817489	197.52	24.89	16.32	12.5791	(12,15]
chr12	79469506	79470006	-0.878923259	3.41	7.11	3.5	2.956629	(2,5]
chr8	102527633	102528133	3.056970046	258.82	30.22	60.04	13.278855	(12,15]
chr14	69412575	69413075	1.661803243	52.79	16	3.5	13.0601	(12,15]
chr8	67626340	67626840	3.902325101	93.65	5.33	30.89	9.189989	(7,10]
chr14	100562724	100563224	2.804852053	68.11	8.89	3.5	10.421672	(10,12]
chr1	109741782	109742282	2.870581032	32.35	3.56	16.32	7.632863	(7,10]
chr7	26598047	26598547	1.40185803	20.43	7.11	0	10.117228	(10,12]
chr11	82715149	82715649	3.737649174	83.44	5.33	4.66	8.956065	(7,10]
chr1	208124219	208124719	0.665693773	3.41	1.78	1.17	4.943501	(2,5]
chr19	27733649	27734149	-0.542838687	20.43	30.22	0	4.167863	(2,5]
chr1	45982499	45982999	2.433642097	100.46	17.78	60.04	10.478586	(10,12]
chr17	77013566	77014066	3.79437644	136.22	8.89	25.06	10.234232	(10,12]
chr6	11067577	11068077	3.488000771	10.22	0	8.74	10.559186	(10,12]
chr6	151937254	151937754	1.799966269	27.24	7.11	2.33	11.318742	(10,12]
chr2	75072662	75073162	2.965322548	6.81	0	27.4	2.90869	(2,5]
chr12	103569333	103569833	2.841901255	95.36	12.44	1.75	10.633705	(10,12]
chr2	110089052	110089552	2.321928095	30.65	5.33	2.33	7.106015	(7,10]
chr1	215655384	215655884	0.825795271	10.22	5.33	9.33	6.29959	(5,7]
chr6	42043044	42043544	3.605122073	54.49	3.56	4.08	4.626548	(2,5]
chr22	43130340	43130840	3.269208863	248.61	24.89	5.25	14.224485	(12,15]
chr8	123858187	123858687	3.308739825	202.63	19.55	5.83	11.066727	(10,12]
chr11	86487213	86487713	3.647589144	78.33	5.33	1.17	9.760526	(7,10]
chr5	154448121	154448621	3.868857023	221.36	14.22	7.58	14.224485	(12,15]
chr2	106139104	106139604	2.541203689	160.06	26.67	5.25	11.942034	(10,12]
chr1	17641147	17641647	1.983293667	17.03	3.56	3.5	7.519889	(7,10]
chr2	226479868	226480368	1.894094341	35.76	8.89	6.99	6.060938	(5,7]
chr14	22741197	22741697	2.774453983	54.49	7.11	0	12.206714	(12,15]
chr1	8257947	8258447	2.965322548	6.81	0	0	7.601856	(7,10]
chr14	106090811	106091311	2.615275368	59.6	8.89	6.41	13.764641	(12,15]
chr4	68794279	68794779	2.855122018	83.44	10.67	1.75	10.10665	(10,12]
chr22	37585138	37585638	2.110144583	64.71	14.22	41.97	9.580104	(7,10]
chr12	116307905	116308405	3.197476901	154.95	16	2.33	12.987146	(12,15]
chr4	3462949	3463449	2.942720267	34.06	3.56	26.23	5.378169	(5,7]
chr16	85786844	85787344	1.510121992	17.03	5.33	6.99	7.543142	(7,10]
chr17	15081270	15081770	2.047417225	76.63	17.78	1.17	14.541877	(12,15]
chr2	43009830	43010330	-0.048255169	3.41	3.56	2.91	6.168211	(5,7]
chr18	499365	499865	0.776288724	6.81	3.56	7.58	1.527845	(0,2]
chr21	16714829	16715329	3.970178325	42.57	1.78	0	10.640269	(10,12]
chr1	43458001	43458501	3.675749526	216.25	16	9.33	7.512694	(7,10]
chr7	131899182	131899682	2.469548591	34.06	5.33	5.25	9.413139	(7,10]
chr10	8170238	8170738	2.665844202	129.41	19.55	3.5	10.582443	(10,12]
chr8	100917418	100917918	3.167725561	103.87	10.67	8.74	11.524462	(10,12]
chrX	9174972	9175472	4.172327492	17.03	0	1.75	7.178997	(7,10]
chr7	61970202	61970702	0.062862859	122.6	117.33	0.58	1.953359	(0,2]
chr16	4419024	4419524	2.081874492	40.87	8.89	5.83	6.531803	(5,7]
chr11	16978185	16978685	3.38290919	102.17	8.89	20.98	5.152787	(5,7]
chr5	66511210	66511710	3.691534165	11.92	0	41.39	1.771659	(0,2]
chr19	9957137	9957637	2.809159043	143.03	19.55	11.08	12.981658	(12,15]
chr15	80971665	80972165	3.323040284	115.79	10.67	8.16	10.128417	(10,12]
chr3	50164581	50165081	1.840419061	15.33	3.56	0.58	9.197164	(7,10]
chr2	226707832	226708332	2.757673122	126.01	17.78	1.75	12.465878	(12,15]
chr10	116109341	116109841	0.723482365	15.33	8.89	4.08	9.147634	(7,10]
chrX	22135352	22135852	0.776288724	6.81	3.56	0	7.209403	(7,10]
chr11	30543110	30543610	2.862642744	187.31	24.89	6.99	8.912153	(7,10]
chr17	80846951	80847451	1.152625577	17.03	7.11	21.57	7.425064	(7,10]
chr12	103918124	103918624	2.140778656	3.41	0	1.17	10.170715	(10,12]
chr13	31407117	31407617	2.140778656	3.41	0	0	8.823236	(7,10]
chr1	162129135	162129635	3.408909504	85.14	7.11	50.71	10.021328	(10,12]
chr7	101616218	101616718	2.928538766	236.69	30.22	13.41	12.892077	(12,15]
chr10	125510805	125511305	-0.042125476	1.7	1.78	0.58	3.491303	(2,5]
chr13	41675952	41676452	2.566089918	68.11	10.67	1.75	12.051473	(12,15]
chr13	46694366	46694866	1.207665907	13.62	5.33	4.66	1.337988	(0,2]
chr10	127313290	127313790	2.632535305	236.69	37.33	4.66	11.602234	(10,12]
chr8	69766629	69767129	3.822416027	88.55	5.33	3.5	9.060731	(7,10]
chr17	43120419	43120919	3.931000365	149.85	8.89	20.98	10.674527	(10,12]
chrX	3388217	3388717	2.216449282	11.92	1.78	0.58	9.46313	(7,10]
chr3	156530196	156530696	3.228682901	158.36	16	44.3	5.006241	(5,7]
chr8	120667229	120667729	4.421559945	20.43	0	5.25	6.515845	(5,7]
chr5	66531512	66532012	2.912073493	86.84	10.67	5.83	8.374679	(7,10]
chr14	75726929	75727429	3.159508385	23.84	1.78	33.23	6.467247	(5,7]
chr8	110587689	110588189	1.136087497	5.11	1.78	2.33	7.325805	(7,10]
chr8	116879436	116879936	2.579872294	228.17	37.33	18.07	14.224485	(12,15]
chr11	72903318	72903818	2.534272894	45.98	7.11	5.25	3.862554	(2,5]
chr3	184315674	184316174	1.816698749	108.98	30.22	5.25	13.483502	(12,15]
chr6	135532342	135532842	4.720259261	119.2	3.56	36.14	9.151851	(7,10]
chr8	100830995	100831495	1.840419061	15.33	3.56	3.5	4.865425	(2,5]
chr11	129564282	129564782	3.79460065	86.84	5.33	9.33	13.926705	(12,15]
chr18	2894291	2894791	0.776288724	6.81	3.56	5.25	4.004425	(2,5]
chr18	9737028	9737528	-0.042125476	1.7	1.78	12.24	5.240675	(5,7]
chr12	97962069	97962569	1.983293667	17.03	3.56	51.29	2.848088	(2,5]
chrX	153648297	153648797	2.697242609	17.03	1.78	8.16	6.496606	(5,7]
chr9	108675062	108675562	2.412487782	80.03	14.22	13.41	8.977638	(7,10]
chr17	80061604	80062104	1.87011146	22.14	5.33	17.49	7.726313	(7,10]
chr19	40971853	40972353	3.232412439	91.95	8.89	22.73	6.148934	(5,7]
chr18	55461132	55461632	2.242278598	28.95	5.33	44.88	3.458845	(2,5]
chr3	187893770	187894270	0.587239841	8.51	5.33	2.33	5.247258	(5,7]
chr3	176671485	176671985	1.40185803	20.43	7.11	1.17	6.07785	(5,7]
chr11	72905557	72906057	1.752022168	44.27	12.44	53.63	3.07185	(2,5]
chr2	35522442	35522942	2.978371792	189.01	23.11	2.33	13.911507	(12,15]
chr21	38640091	38640591	2.180362947	35.76	7.11	69.36	2.561191	(2,5]
chr7	32720117	32720617	1.615194702	51.08	16	16.32	10.128417	(10,12]
chr22	46887772	46888272	2.795785533	129.41	17.78	17.49	6.250469	(5,7]
chr2	140531029	140531529	3.656669208	34.06	1.78	0.58	3.481542	(2,5]
chr15	70321608	70322108	3.616336883	76.63	5.33	0	10.183261	(10,12]
chr10	17487653	17488153	3.370088049	229.88	21.33	40.8	13.872972	(12,15]
chr12	116933015	116933515	2.468623587	122.6	21.33	45.47	6.031339	(5,7]
chr13	69260269	69260769	3.429399215	28.95	1.78	1.17	6.460645	(5,7]
chr15	87407307	87407807	2.750285962	316.72	46.22	0.58	13.559994	(12,15]
chr2	237520121	237520621	1.972387769	23.84	5.33	14.57	8.743797	(7,10]
chr12	3623358	3623858	2.326429487	66.41	12.44	0.58	10.249982	(10,12]
chr16	17264804	17265304	-0.694798141	5.11	8.89	0.58	7.368773	(7,10]
chr9	129405295	129405795	3.424509949	124.3	10.67	12.24	11.173125	(10,12]
chr11	1849838	1850338	3.790201975	37.46	1.78	3.5	6.943517	(5,7]
chr7	101647381	101647881	3.036503839	284.37	33.78	19.82	7.362484	(7,10]
chr3	123340701	123341201	3.13865354	39.16	3.56	11.08	9.452056	(7,10]
chr11	133085197	133085697	2.455267344	63	10.67	0.58	13.897901	(12,15]
chr19	27736018	27736518	0.444854118	22.14	16	1.17	6.682406	(5,7]
chr21	43480057	43480557	1.337390404	37.46	14.22	1.75	11.278251	(10,12]
chr12	633319	633819	3.131950398	54.49	5.33	5.83	9.178206	(7,10]
chrX	17025356	17025856	4.532316959	22.14	0	0.58	13.649026	(12,15]
chr14	64701618	64702118	2.254746213	105.57	21.33	14.57	9.310698	(7,10]
chr13	22103614	22104114	1.87011146	22.14	5.33	11.66	9.10357	(7,10]
chr14	64014516	64015016	1.41302056	44.27	16	13.41	2.699494	(2,5]
chr16	53133318	53133818	3.055188806	66.41	7.11	11.08	9.091144	(7,10]
chr2	11670974	11671474	3.826916761	114.09	7.11	47.8	6.8859	(5,7]
chr15	101057220	101057720	3.011031037	35.76	3.56	1.17	13.486395	(12,15]
chr5	141660664	141661164	2.335463073	57.9	10.67	3.5	12.492268	(12,15]
chr11	65147288	65147788	3.849007213	64.71	3.56	4.66	11.074501	(10,12]
chr5	173100323	173100823	3.448617074	68.11	5.33	0.58	11.129227	(10,12]
chr2	20581121	20581621	2.564793718	131.12	21.33	1.75	12.981658	(12,15]
chr6	159126076	159126576	3.509048712	30.65	1.78	1.17	10.708544	(10,12]
chr13	104382662	104383162	1.029328665	11.92	5.33	2.91	6.246723	(5,7]
chr11	76749504	76750004	0.587239841	8.51	5.33	0.58	6.614026	(5,7]
chr6	11053721	11054221	4.421559945	20.43	0	4.66	5.656546	(5,7]
chr11	44322390	44322890	3.645065341	100.46	7.11	3.5	11.946863	(10,12]
chr22	41128644	41129144	1.680837582	13.62	3.56	13.99	4.987911	(2,5]
chr4	55708409	55708909	2.715450274	28.95	3.56	6.99	7.777483	(7,10]
chr2	191651283	191651783	1.983293667	17.03	3.56	3.5	4.298162	(2,5]
chr9	131955919	131956419	2.571429905	163.47	26.67	8.16	13.897901	(12,15]
chr2	159975922	159976422	1.298966946	10.22	3.56	2.91	10.532356	(10,12]
chr21	16375606	16376106	1.177824016	37.46	16	25.65	11.299703	(10,12]
chr3	188209233	188209733	2.585555348	47.68	7.11	2.91	11.090318	(10,12]
chr12	54383999	54384499	2.012915888	10.22	1.78	24.48	1.872201	(0,2]
chr9	123408872	123409372	2.697242609	17.03	1.78	6.41	2.21644	(2,5]
chr14	79879920	79880420	2.343283135	22.14	3.56	1.17	7.254694	(7,10]
chr16	88993541	88994041	3.140160264	117.49	12.44	33.23	8.323045	(7,10]
chr19	7968985	7969485	3.070860201	97.06	10.67	15.16	13.757357	(12,15]
chr7	47515120	47515620	1.840419061	15.33	3.56	16.9	10.153425	(10,12]
chr12	23387938	23388438	-1.873011114	1.7	8.89	0	7.373525	(7,10]
chrX	139574384	139574884	4.451355736	98.76	3.56	4.08	10.506362	(10,12]
chr8	8146644	8147144	2.774315866	224.77	32	6.99	11.632968	(10,12]
chr2	174837255	174837755	-0.05103312	5.11	5.33	17.49	5.613937	(5,7]
chr3	58452872	58453372	2.402205787	248.61	46.22	4.66	11.958809	(10,12]
chr9	35517713	35518213	3.691534165	11.92	0	4.08	10.666888	(10,12]
chr11	17010843	17011343	2.157924887	51.08	10.67	27.4	8.807637	(7,10]
chr17	78020955	78021455	3.076253033	37.46	3.56	2.33	12.596209	(12,15]
chr12	105190038	105190538	1.432959407	1.7	0	2.91	3.132537	(2,5]
chr2	26420547	26421047	3.488000771	10.22	0	5.25	8.552438	(7,10]
chr4	88042124	88042624	1.060411517	8.51	3.56	10.49	8.831907	(7,10]
chr14	44367346	44367846	3.126179297	69.81	7.11	0	11.335368	(10,12]
chr14	46361743	46362243	1.424125945	25.54	8.89	5.25	5.771538	(5,7]
chr1	61681268	61681768	2.497946854	74.92	12.44	2.91	13.286305	(12,15]
chr10	61082850	61083350	3.551530596	73.22	5.33	0.58	5.248379	(5,7]
chrY	10022159	10022659	1.236811917	85.14	35.55	3.5	5.721498	(5,7]
chr4	101701086	101701586	1.510121992	17.03	5.33	1.75	5.350017	(5,7]
chr11	86208125	86208625	0.776288724	6.81	3.56	1.17	6.95926	(5,7]
chr10	81773106	81773606	-2.189033824	0	3.56	3.5	7.088086	(7,10]
chr1	202101341	202101841	2.853200928	108.98	14.22	69.36	9.522884	(7,10]
chr3	195873908	195874408	2.207968365	102.17	21.33	19.82	10.817958	(10,12]
chr2	11262369	11262869	2.892071881	151.55	19.55	15.16	9.224719	(7,10]
chr16	2379697	2380197	3.06563313	141.33	16	15.74	8.688183	(7,10]
chr16	79071506	79072006	2.205826899	143.03	30.22	11.66	8.310711	(7,10]
chr14	68860224	68860724	1.136087497	5.11	1.78	2.91	6.472407	(5,7]
chr12	94091613	94092113	3.055188806	66.41	7.11	2.33	13.911507	(12,15]
chr18	11268959	11269459	2.901543974	59.6	7.11	6.99	8.554527	(7,10]
chr20	18039356	18039856	4.730096466	25.54	0	1.75	7.174545	(7,10]
chr7	101588041	101588541	2.109451142	95.36	21.33	5.25	8.687406	(7,10]
chr19	15599359	15599859	2.541062641	25.54	3.56	8.74	9.3542	(7,10]
chr5	116194421	116194921	2.469548591	34.06	5.33	0	11.292246	(10,12]
chr9	128213269	128213769	3.255011583	25.54	1.78	5.25	12.203633	(12,15]
chr1	112055992	112056492	2.927014406	209.44	26.67	2.91	5.66393	(5,7]
chr18	33679218	33679718	2.216449282	11.92	1.78	2.33	5.010176	(5,7]
chr5	122184864	122185364	3.474438117	207.74	17.78	27.4	11.046212	(10,12]
chr7	17658460	17658960	2.012915888	10.22	1.78	1.75	3.90253	(2,5]
chr9	137251157	137251657	1.805513575	45.98	12.44	6.99	8.392217	(7,10]
chr5	13521719	13522219	-1.229246092	1.7	5.33	0	0.918565	(0,2]
chr16	88990172	88990672	2.485552186	114.09	19.55	13.99	7.288643	(7,10]
chr12	57482275	57482775	2.615275368	59.6	8.89	20.98	4.811836	(2,5]
chr18	42309609	42310109	2.112052177	34.06	7.11	4.08	11.936755	(10,12]
chr10	115687005	115687505	3.159508385	23.84	1.78	6.41	4.640044	(2,5]
chr13	50723139	50723639	0.665693773	3.41	1.78	0.58	7.348811	(7,10]
chr9	130784472	130784972	3.647589144	78.33	5.33	20.4	9.483047	(7,10]
chr3	107705404	107705904	2.577304414	100.46	16	13.99	11.371693	(10,12]
chr3	99822935	99823435	3.256229384	42.57	3.56	1.75	8.49202	(7,10]
chr14	105498556	105499056	3.160605106	71.52	7.11	12.24	10.688971	(10,12]
chr1	65448807	65449307	3.691534165	11.92	0	8.74	6.449374	(5,7]
chr19	3389895	3390395	2.238508586	137.93	28.44	8.74	11.903933	(10,12]
chr2	173245245	173245745	1.367247386	15.33	5.33	0.58	11.148823	(10,12]
chr20	43343132	43343632	1.983293667	17.03	3.56	2.33	6.618859	(5,7]
chr18	60823028	60823528	3.91276013	40.87	1.78	12.82	9.355012	(7,10]
chr16	23090833	23091333	3.258840468	76.63	7.11	43.13	8.580943	(7,10]
chr1	7019543	7020043	2.732070516	64.71	8.89	8.16	5.581721	(5,7]
chr8	13014342	13014842	4.451355736	98.76	3.56	7.58	11.913053	(10,12]
chr7	142374973	142375473	-0.521426844	3.41	5.33	2.91	6.950738	(5,7]
chr21	32901616	32902116	3.852602481	39.16	1.78	9.33	6.741569	(5,7]
chrX	130627019	130627519	2.232526121	20.43	3.56	2.33	3.714464	(2,5]
chr8	95104678	95105178	2.511494853	166.87	28.44	5.83	13.911507	(12,15]
chr14	75987620	75988120	1.282617137	18.73	7.11	39.05	6.604682	(5,7]
chr12	53011053	53011553	1.894094341	35.76	8.89	1.17	12.70454	(12,15]
chr4	77532622	77533122	2.615275368	59.6	8.89	9.33	12.170704	(12,15]
chr11	60524756	60525256	1.774360458	8.51	1.78	3.5	6.460505	(5,7]
chr20	24630457	24630957	2.534272894	45.98	7.11	4.66	10.683686	(10,12]
chr1	177417763	177418263	3.120080593	301.39	33.78	4.66	12.046313	(12,15]
chr18	20451596	20452096	2.549972224	108.98	17.78	5.83	11.110144	(10,12]
chr8	90995719	90996219	2.139292687	42.57	8.89	37.89	6.938399	(5,7]
chr2	100190529	100191029	2.963996984	103.87	12.44	5.25	11.407074	(10,12]
chr2	190406118	190406618	3.159508385	23.84	1.78	0	9.213029	(7,10]
chr11	129565766	129566266	2.860493815	57.9	7.11	4.08	7.153816	(7,10]
chr15	89993561	89994061	3.645065341	100.46	7.11	9.33	5.923632	(5,7]
chr3	57063727	57064227	2.79565158	80.03	10.67	2.91	8.893143	(7,10]
chrX	84663186	84663686	-2.189033824	0	3.56	0	2.524783	(2,5]
chr6	17473333	17473833	2.012915888	10.22	1.78	35.56	10.185997	(10,12]
chr6	125523301	125523801	3.018339123	64.71	7.11	40.8	5.35763	(5,7]
chr1	42331958	42332458	2.222331803	78.33	16	10.49	11.138194	(10,12]
chr5	149257689	149258189	2.912265992	180.5	23.11	5.83	11.730192	(10,12]
chr21	38936944	38937444	3.064368156	81.73	8.89	62.95	13.022166	(12,15]
chr22	39688784	39689284	3.334419039	98.76	8.89	11.66	8.900425	(7,10]
chr3	53585172	53585672	2.783057708	42.57	5.33	4.66	10.845702	(10,12]
chr19	39641567	39642067	2.255058929	114.09	23.11	16.32	11.213352	(10,12]
chr16	23159800	23160300	3.13865354	39.16	3.56	24.48	2.162395	(2,5]
chr16	27909057	27909557	2.904856668	286.07	37.33	17.49	13.294636	(12,15]
chr5	52772770	52773270	3.159508385	23.84	1.78	0.58	7.99595	(7,10]
chr6	33784549	33785049	2.630634359	27.24	3.56	2.33	6.897042	(5,7]
chr12	122442672	122443172	2.245584943	37.46	7.11	1.75	12.953608	(12,15]
chr13	33919689	33920189	3.643564412	122.6	8.89	46.05	12.211104	(12,15]
chr14	98596055	98596555	1.63938378	40.87	12.44	0	12.596209	(12,15]
chr11	17427203	17427703	5.059614856	32.35	0	9.91	6.92607	(5,7]
chr1	211694755	211695255	3.509048712	30.65	1.78	0.58	9.166555	(7,10]
chr3	192536242	192536742	0.67183225	11.92	7.11	17.49	3.142757	(2,5]
chr12	97894285	97894785	3.212854366	206.04	21.33	5.83	9.625748	(7,10]
chr2	97630470	97630970	2.687619666	223.07	33.78	9.91	12.63472	(12,15]
chr10	120385075	120385575	2.807761105	105.57	14.22	0.58	13.911507	(12,15]
chr4	991520	992020	2.66409941	185.6	28.44	18.07	13.0601	(12,15]
chr5	76463819	76464319	3.057232076	22.14	1.78	1.17	8.307548	(7,10]
chr5	159714158	159714658	2.140778656	3.41	0	4.66	9.588658	(7,10]
chr4	6281932	6282432	1.983293667	17.03	3.56	6.99	6.446721	(5,7]
chr8	71744127	71744627	2.965322548	6.81	0	0	11.267882	(10,12]
chr21	40966496	40966996	1.359751442	28.95	10.67	0	12.115705	(12,15]
chr5	172962602	172963102	2.901543974	59.6	7.11	6.99	9.461039	(7,10]
chr1	12660218	12660718	3.358796734	100.46	8.89	3.5	12.859867	(12,15]
chr16	21522741	21523241	2.732070516	64.71	8.89	14.57	10.595073	(10,12]
chr3	153936446	153936946	2.525537418	189.01	32	26.81	7.04486	(7,10]
chr21	15678449	15678949	2.61117238	5.11	0	0.58	6.171847	(5,7]
chr15	70755082	70755582	0.776288724	6.81	3.56	0.58	-0.594052	(-1,0]
chr10	93120588	93121088	2.574225208	57.9	8.89	2.33	11.964805	(10,12]
chr17	31149374	31149874	0.323533928	122.6	97.77	747.27	0.664906	(0,2]
chr8	8365403	8365903	2.66900344	73.22	10.67	1.17	13.764641	(12,15]
chr17	4437229	4437729	2.635077303	49.38	7.11	22.15	4.18739	(2,5]
chr3	194215374	194215874	2.359237331	95.36	17.78	9.33	4.005172	(2,5]
chr18	13539793	13540293	1.060411517	8.51	3.56	11.08	4.697953	(2,5]
chr6	44826190	44826690	-0.042125476	1.7	1.78	0	4.128958	(2,5]
chr10	128232214	128232714	3.066151706	200.93	23.11	5.83	8.654407	(7,10]
chr5	33550075	33550575	1.759354445	20.43	5.33	0.58	7.178748	(7,10]
chrX	152083918	152084418	2.917047711	221.36	28.44	8.74	11.95838	(10,12]
chr10	63169530	63170030	3.298954758	61.3	5.33	0	9.365142	(7,10]
chr12	2364864	2365364	1.152625577	17.03	7.11	0	2.601151	(2,5]
chr5	106600992	106601492	-0.521426844	3.41	5.33	0	10.585768	(10,12]
chr3	133167444	133167944	1.774360458	8.51	1.78	0	7.099785	(7,10]
chr19	19110285	19110785	2.90806019	153.25	19.55	7.58	13.012107	(12,15]
chr4	6752598	6753098	1.799966269	27.24	7.11	8.16	6.018631	(5,7]
chr10	115681639	115682139	2.397409357	32.35	5.33	11.66	6.637472	(5,7]
chr19	39620948	39621448	2.920517495	127.71	16	21.57	8.732359	(7,10]
chr8	8147704	8148204	3.518681046	91.95	7.11	12.82	1.162024	(0,2]
chr17	55453096	55453596	1.009750971	15.33	7.11	8.74	7.788483	(7,10]
chr6	87487548	87488048	3.488000771	10.22	0	0	10.347124	(10,12]
chr15	70613465	70613965	2.603081358	37.46	5.33	7.58	7.630371	(7,10]
chr2	159583746	159584246	3.311449577	44.27	3.56	3.5	7.047038	(7,10]
chr14	94856945	94857445	2.554368003	15.33	1.78	0	8.595874	(7,10]
chr1	202081881	202082381	3.849007213	64.71	3.56	23.32	3.073463	(2,5]
chr6	148954873	148955373	2.615275368	59.6	8.89	4.08	7.126137	(7,10]
chr9	95750641	95751141	2.993650304	91.95	10.67	5.83	6.407989	(5,7]
chr5	172880161	172880661	2.183855909	100.46	21.33	11.66	11.943936	(10,12]
chr16	56404694	56405194	3.691161905	57.9	3.56	23.32	5.013596	(5,7]
chr19	34370747	34371247	2.327813223	102.17	19.55	13.99	7.268198	(7,10]
chrX	9237119	9237619	3.852602481	39.16	1.78	0	12.161928	(12,15]
chr1	19923243	19923743	2.883506601	216.25	28.44	69.36	10.688971	(10,12]
chr9_gl000199_random	98718	99218	0	0	0	0	-0.05669	(-1,0]
chr16	17553225	17553725	6.246408087	74.92	0	2.91	11.706867	(10,12]
chr1	152715625	152716125	2.373432603	151.55	28.44	0	10.891972	(10,12]
chr9	92492189	92492689	3.011031037	35.76	3.56	1.17	8.739263	(7,10]
chr20	30410234	30410734	1.490237665	6.81	1.78	1.75	3.979462	(2,5]
chr1	229283775	229284275	-0.878923259	3.41	7.11	1.17	5.956713	(5,7]
chr12	2041319	2041819	2.697242609	17.03	1.78	5.25	7.101689	(7,10]
chr1	42243961	42244461	3.560232259	52.79	3.56	3.5	12.189978	(12,15]
chr9	95380864	95381364	2.724585996	158.36	23.11	16.9	13.1214	(12,15]
chr9	92466628	92467128	1.840419061	15.33	3.56	1.17	11.363843	(10,12]
chr18	42411501	42412001	1.614891354	23.84	7.11	4.66	7.936324	(7,10]
chr1	202238798	202239298	2.842901687	171.98	23.11	1.17	12.575781	(12,15]
chr21	16545350	16545850	-0.694798141	5.11	8.89	0	6.910777	(5,7]
chr9	116982185	116982685	5.131754091	34.06	0	0	12.272834	(12,15]
chr1	26083463	26083963	3.584529973	32.35	1.78	0	12.009518	(12,15]
chr11	20053286	20053786	2.916306022	100.46	12.44	5.25	7.580646	(7,10]
chr2	53747954	53748454	1.298966946	10.22	3.56	0	13.423613	(12,15]
chr10	127864396	127864896	1.152625577	17.03	7.11	1.17	6.934995	(5,7]
chr1	147141510	147142010	1.710394551	25.54	7.11	49.55	6.808625	(5,7]
chr13	24062561	24063061	0.825795271	10.22	5.33	0.58	8.61197	(7,10]
chr20	19113889	19114389	1.502500341	11.92	3.56	0	7.083815	(7,10]
chr22	25796782	25797282	1.710394551	25.54	7.11	13.99	4.484536	(2,5]
chr5	122204910	122205410	1.337390404	37.46	14.22	9.91	11.934742	(10,12]
chr19	2524932	2525432	2.455267344	63	10.67	13.99	8.799785	(7,10]
chr21	40895746	40896246	1.833783047	59.6	16	3.5	8.389737	(7,10]
chr14	37482030	37482530	2.140778656	3.41	0	0.58	6.716745	(5,7]
chr18	13394879	13395379	0.587239841	8.51	5.33	8.74	6.568908	(5,7]
chr13	30482983	30483483	3.488000771	10.22	0	0	5.036964	(5,7]
chr19	34120557	34121057	2.662466035	95.36	14.22	4.66	8.965198	(7,10]
chr3	47205622	47206122	1.63938378	40.87	12.44	26.23	11.63518	(10,12]
chr3	53056934	53057434	1.282617137	18.73	7.11	3.5	9.850155	(7,10]
chr6	42090401	42090901	2.009242152	45.98	10.67	6.99	5.406761	(5,7]
chr10	6196659	6197159	3.387299348	139.63	12.44	2.33	13.554557	(12,15]
chr17	38843501	38844001	0.976587644	28.95	14.22	184.19	4.672282	(2,5]
chr4	7774399	7774899	1.490237665	6.81	1.78	4.08	4.895404	(2,5]
chr22	30687021	30687521	2.394786523	13.62	1.78	9.33	9.24913	(7,10]
chr5	95064278	95064778	2.891769309	45.98	5.33	22.15	10.41322	(10,12]
chr2	15282828	15283328	2.838277902	44.27	5.33	2.33	10.595073	(10,12]
chr13	114536609	114537109	3.483675712	69.81	5.33	1.17	12.175533	(12,15]
chr8	67434626	67435126	2.955079253	158.36	19.55	22.73	11.727253	(10,12]
chr4	3464910	3465410	1.759354445	20.43	5.33	5.83	7.155828	(7,10]
chr8	144099281	144099781	2.918722221	114.09	14.22	19.82	10.295527	(10,12]
chr11	60648356	60648856	3.159508385	23.84	1.78	3.5	7.670627	(7,10]
chr12	54371650	54372150	0.665693773	3.41	1.78	13.99	7.810424	(7,10]
chr18	74398770	74399270	3.160605106	71.52	7.11	1.75	13.311479	(12,15]
chr9	110006022	110006522	2.343283135	22.14	3.56	9.91	10.85751	(10,12]
chr3	188891365	188891865	3.448617074	68.11	5.33	1.17	11.963644	(10,12]
chr15	94621297	94621797	1.680837582	13.62	3.56	0	7.189556	(7,10]
chr14	68000325	68000825	2.601148555	69.81	10.67	60.62	5.863554	(5,7]
chr11	131570143	131570643	0	0	0	0	2.028607	(2,5]
chr11	69348790	69349290	0.825795271	10.22	5.33	5.83	5.570268	(5,7]
chr1	42333780	42334280	4.421559945	20.43	0	22.15	9.402256	(7,10]
chr8	22592259	22592759	1.009750971	15.33	7.11	1.17	4.970062	(2,5]
chr9	132111620	132112120	2.157924887	51.08	10.67	5.83	12.074363	(12,15]
chr16	57656421	57656921	2.321928095	30.65	5.33	13.99	11.291459	(10,12]
chr4	10658046	10658546	1.298966946	10.22	3.56	0	4.616516	(2,5]
chr4	12736215	12736715	2.630634359	27.24	3.56	1.75	4.918837	(2,5]
chr12	125230276	125230776	1.298966946	10.22	3.56	4.08	5.911253	(5,7]
chr17	45770436	45770936	2.397419978	69.81	12.44	38.47	5.066396	(5,7]
chr16	21523808	21524308	1.640113551	18.73	5.33	19.24	6.513492	(5,7]
chr5	171662505	171663005	2.469548591	34.06	5.33	4.08	12.478647	(12,15]
chr8	36919656	36920156	2.033263804	61.3	14.22	2.33	9.845829	(7,10]
chr7	99601687	99602187	3.344583301	27.24	1.78	1.17	5.070885	(5,7]
chr12	116087833	116088333	0.665693773	3.41	1.78	0	7.342208	(7,10]
chr12	132345191	132345691	3.055188806	66.41	7.11	9.91	10.078471	(10,12]
chr14	74251380	74251880	4.375496776	93.65	3.56	110.17	10.391468	(10,12]
chr6	150980322	150980822	1.060411517	8.51	3.56	2.33	9.618494	(7,10]
chr4	141173795	141174295	2.541062641	25.54	3.56	16.32	7.488306	(7,10]
chr12	53288897	53289397	2.694029479	63	8.89	345.66	5.8113	(5,7]
chr13	99302489	99302989	2.242278598	28.95	5.33	1.17	7.025213	(7,10]
chr3	16938976	16939476	2.216449282	11.92	1.78	1.75	9.019823	(7,10]
chr2	150279404	150279904	2.827234168	18.73	1.78	1.75	7.982015	(7,10]
chr3	14454274	14454774	2.397409357	32.35	5.33	18.07	10.53451	(10,12]
chr12	31926354	31926854	2.992573717	49.38	5.33	1.17	11.386225	(10,12]
chr9	130717862	130718362	2.112052177	34.06	7.11	20.4	8.929865	(7,10]
chr18	21209354	21209854	1.680837582	13.62	3.56	1.17	6.431757	(5,7]
chr17	43978431	43978931	3.258840468	76.63	7.11	11.08	12.747122	(12,15]
chrX	149461630	149462130	0.825795271	10.22	5.33	1.17	7.248966	(7,10]
chr1	39608461	39608961	1.680837582	13.62	3.56	5.83	4.604591	(2,5]
chr10	6195175	6195675	2.091366462	139.63	32	5.25	13.554557	(12,15]
chr3	197079863	197080363	1.945316598	112.38	28.44	1.75	13.068147	(12,15]
chr9	92263448	92263948	1.136087497	5.11	1.78	2.33	11.000461	(10,12]
chr10	123269445	123269945	2.61117238	5.11	0	4.08	7.057557	(7,10]
chr22	39878775	39879275	1.982516572	129.41	32	8.74	12.727119	(12,15]
chr3	71159862	71160362	2.443295563	52.79	8.89	3.5	10.124538	(10,12]
chr11	101312390	101312890	3.776391449	134.52	8.89	5.83	12.172325	(12,15]
chr14	53697924	53698424	2.682955629	51.08	7.11	5.25	10.850407	(10,12]
chr3	193988315	193988815	-0.694798141	5.11	8.89	1.17	2.303992	(2,5]
chr17	63304752	63305252	1.207665907	13.62	5.33	0	8.799028	(7,10]
chr12	1876995	1877495	3.249445341	8.51	0	8.16	4.909469	(2,5]
chr2	42237846	42238346	3.099790244	144.74	16	4.66	13.080269	(12,15]
chr4	2938800	2939300	3.344583301	27.24	1.78	42.55	10.535708	(10,12]
chr20	4117099	4117599	4.274181201	52.79	1.78	1.17	12.068187	(12,15]
chr7	16920147	16920647	2.715450274	28.95	3.56	1.17	6.195639	(5,7]
chr4	140763018	140763518	5.009536644	88.55	1.78	1.75	12.719072	(12,15]
chr8	17187110	17187610	2.923078119	316.72	40.89	6.99	12.636216	(12,15]
chr2	96995578	96996078	2.140778656	3.41	0	1.75	7.23357	(7,10]
chr3	33839484	33839984	3.034413714	80.03	8.89	43.72	9.838595	(7,10]
chr3	63547769	63548269	0.627594836	17.03	10.67	0	9.080557	(7,10]
chr10	22872636	22873136	1.298966946	10.22	3.56	4.08	11.970526	(10,12]
chr18	9705176	9705676	2.394786523	13.62	1.78	3.5	6.589335	(5,7]
chr3	156260210	156260710	2.592567172	187.31	30.22	26.23	12.469616	(12,15]
chr11	100904742	100905242	2.545999345	129.41	21.33	9.91	11.973911	(10,12]
chrX	153769395	153769895	1.774360458	8.51	1.78	28.56	4.160195	(2,5]
chr13	97932123	97932623	2.554368003	15.33	1.78	0	7.476602	(7,10]
chr3	170052556	170053056	2.608176116	124.3	19.55	1.17	9.46313	(7,10]
chr6	20210403	20210903	2.687696403	97.06	14.22	9.91	13.012107	(12,15]
chr12	15369382	15369882	3.97818406	98.76	5.33	14.57	11.970526	(10,12]
chr3	61613338	61613838	0.627594836	17.03	10.67	8.74	2.950609	(2,5]
chr2	216830964	216831464	3.159508385	23.84	1.78	19.82	11.401686	(10,12]
chr5	137144534	137145034	2.603081358	37.46	5.33	1.75	5.347789	(5,7]
chr22	29774012	29774512	4.705222137	71.52	1.78	18.07	11.727693	(10,12]
chr5	118900080	118900580	2.61117238	5.11	0	1.75	5.51685	(5,7]
chr14	91742712	91743212	3.103767395	297.99	33.78	25.06	10.621339	(10,12]
chr9	33221176	33221676	2.668442352	321.83	49.78	7.58	12.174876	(12,15]
chr17	54968243	54968743	2.05841837	69.81	16	23.9	13.115567	(12,15]
chr14	68644562	68645062	2.140778656	3.41	0	2.91	5.385819	(5,7]
chr3	4637327	4637827	0.776288724	6.81	3.56	0.58	7.03437	(7,10]
chr5	173888450	173888950	1.136087497	5.11	1.78	2.33	2.055481	(2,5]
chr2	70843298	70843798	3.388249289	158.36	14.22	6.99	13.764641	(12,15]
chr2	98850324	98850824	1.649070571	57.9	17.78	7.58	10.000789	(10,12]
chr14	74775358	74775858	2.416418352	194.12	35.55	10.49	7.348039	(7,10]
chr22	24922073	24922573	3.064368156	81.73	8.89	2.91	13.559994	(12,15]
chr15	51057063	51057563	2.231546871	103.87	21.33	78.11	6.556851	(5,7]
chrM	10168	10668	1.671704291	744.12	232.88	1260.22	0.935262	(0,2]
chr7	73305638	73306138	1.696801975	42.57	12.44	2.33	13.559994	(12,15]
chr5	134383144	134383644	3.560232259	52.79	3.56	1.17	6.873751	(5,7]
chr3	183563419	183563919	3.488000771	10.22	0	8.16	3.321853	(2,5]
chr7	20260428	20260928	2.157462684	27.24	5.33	1.17	9.96449	(7,10]
chr7	35065018	35065518	2.697242609	17.03	1.78	6.41	2.749102	(2,5]
chr14	37170060	37170560	0.468298856	10.22	7.11	1.17	6.558401	(5,7]
chr15	57883853	57884353	2.469548591	34.06	5.33	1.75	8.608036	(7,10]
chr22	47893537	47894037	1.060411517	8.51	3.56	0	4.182541	(2,5]
chr7	24752843	24753343	3.064368156	81.73	8.89	1.17	14.541877	(12,15]
chr5	72809382	72809882	1.328622747	23.84	8.89	1.75	11.484092	(10,12]
chr10	8794400	8794900	3.13865354	39.16	3.56	4.08	10.829854	(10,12]
chr5	87246927	87247427	1.510121992	17.03	5.33	0.58	-0.211142	(-1,0]
chr17	43201885	43202385	3.380152759	83.44	7.11	16.32	8.202448	(7,10]
chr11	84398371	84398871	2.397419978	69.81	12.44	3.5	9.31608	(7,10]
chr3	194596451	194596951	1.884782183	28.95	7.11	1.75	10.783298	(10,12]
chr13	113567706	113568206	1.922207478	103.87	26.67	9.91	10.839947	(10,12]
chr20	51962629	51963129	2.965322548	6.81	0	2.91	3.707653	(2,5]
chr11	67983922	67984422	3.087060584	52.79	5.33	6.99	13.488702	(12,15]
chr16	85315917	85316417	-0.521426844	3.41	5.33	6.99	9.332133	(7,10]
chr6	17389427	17389927	1.96443168	30.65	7.11	39.64	6.634969	(5,7]
chr10	71199033	71199533	2.469548591	34.06	5.33	6.99	8.622615	(7,10]
chr20	58637991	58638491	2.113285227	18.73	3.56	0	13.409081	(12,15]
chr1	17855901	17856401	2.941458344	61.3	7.11	12.82	10.550944	(10,12]
chr13	93876768	93877268	-1.229246092	1.7	5.33	0	5.880034	(5,7]
chr14	74249152	74249652	2.067890966	25.54	5.33	14.57	9.68968	(7,10]
chr21	46772666	46773166	1.060411517	8.51	3.56	1.17	7.778381	(7,10]
chr1	184342270	184342770	3.465745393	49.38	3.56	2.91	9.588525	(7,10]
chr12	50197732	50198232	3.903920558	173.69	10.67	14.57	13.472789	(12,15]
chr8	41416960	41417460	3.231499805	175.39	17.78	1.17	12.816129	(12,15]
chr12	65004737	65005237	1.490237665	6.81	1.78	12.24	6.271426	(5,7]
chrX	118447325	118447825	-1.475084883	0	1.78	0	9.486356	(7,10]
chr3	169666559	169667059	2.737559523	112.38	16	15.16	6.21673	(5,7]
chr15	92731396	92731896	3.573481697	137.93	10.67	5.83	11.629592	(10,12]
chr18	57621437	57621937	3.194034181	73.22	7.11	1.75	10.542752	(10,12]
chr2	42263133	42263633	1.900530552	42.57	10.67	1.75	13.036464	(12,15]
chr2	39407387	39407887	3.344583301	27.24	1.78	16.9	5.533838	(5,7]
chr11	69469039	69469539	3.488000771	10.22	0	78.11	7.754456	(7,10]
chr6	45522351	45522851	3.429399215	28.95	1.78	4.66	10.664599	(10,12]
chr9	132250858	132251358	1.799966269	27.24	7.11	41.97	5.459585	(5,7]
chr3	50642437	50642937	3.087586726	173.69	19.55	18.07	13.70547	(12,15]
chr7	47783609	47784109	2.697242609	17.03	1.78	5.83	7.880861	(7,10]
chr8	37448044	37448544	2.216449282	11.92	1.78	4.08	8.494424	(7,10]
chr17	26852275	26852775	2.684638576	131.12	19.55	22.15	7.448323	(7,10]
chr11	70962792	70963292	0.587239841	8.51	5.33	4.08	10.152859	(10,12]
chr4	163704321	163704821	1.298966946	10.22	3.56	0	5.523294	(5,7]
chr12	46850039	46850539	1.83511119	129.41	35.55	10.49	8.68955	(7,10]
chr20	36736924	36737424	0.825795271	10.22	5.33	0.58	8.659569	(7,10]
chr1	24896849	24897349	3.616336883	76.63	5.33	1.75	13.437219	(12,15]
chr1	44296415	44296915	3.452652461	107.28	8.89	5.83	12.952112	(12,15]
chr15	64188915	64189415	3.537629314	134.52	10.67	0.58	12.470292	(12,15]
chr11	131767387	131767887	2.61117238	5.11	0	2.33	-0.745337	(-1,0]
chr13	30492847	30493347	0.303117049	6.81	5.33	5.25	4.191717	(2,5]
chr10	99331332	99331832	3.351885728	136.22	12.44	25.06	10.597923	(10,12]
chr13	29017007	29017507	2.768920199	66.41	8.89	2.33	12.255181	(12,15]
chr17	70636533	70637033	1.490237665	6.81	1.78	1.75	6.335101	(5,7]
chr2	238418626	238419126	2.203464112	93.65	19.55	16.32	8.888821	(7,10]
chr6	149401283	149401783	4.634593268	23.84	0	13.41	7.191444	(7,10]
chr4	1827552	1828052	2.578665786	143.03	23.11	6.99	12.967214	(12,15]
chr1	151966393	151966893	0.587239841	8.51	5.33	29.73	4.604292	(2,5]
chr2	13685397	13685897	2.140778656	3.41	0	0	7.795956	(7,10]
chr3	140660153	140660653	2.79565158	80.03	10.67	27.98	5.345498	(5,7]
chr10	112582424	112582924	3.142759249	180.5	19.55	9.91	11.644398	(10,12]
chr2	216081761	216082261	2.012915888	10.22	1.78	2.91	4.415729	(2,5]
chr4	3468412	3468912	1.843112357	40.87	10.67	13.41	14.541877	(12,15]
chr1	52007406	52007906	4.274181201	52.79	1.78	2.33	10.029944	(10,12]
chr20	48693193	48693693	2.667357584	163.47	24.89	11.66	11.056653	(10,12]
chr16	72963255	72963755	1.439400939	30.65	10.67	24.48	2.650107	(2,5]
chr8	69765498	69765998	1.955750746	44.27	10.67	1.17	7.945121	(7,10]
chr5	117345496	117345996	2.837559379	209.44	28.44	8.16	8.024037	(7,10]
chr17	54251174	54251674	3.095656904	98.76	10.67	1.17	11.520248	(10,12]
chr10	115816752	115817252	2.326429487	66.41	12.44	3.5	6.426465	(5,7]
chr8	124592233	124592733	-1.873011114	1.7	8.89	0.58	5.348439	(5,7]
chr21	24388688	24389188	1.972387769	23.84	5.33	0	7.435195	(7,10]
chr11	101308838	101309338	1.136087497	5.11	1.78	1.75	6.47746	(5,7]
chr2	65831365	65831865	2.630634359	27.24	3.56	1.75	7.377836	(7,10]
chr22	23534369	23534869	2.216449282	11.92	1.78	41.39	5.968264	(5,7]
chr7	112921349	112921849	2.697242609	17.03	1.78	4.66	7.255449	(7,10]
chr4	102318192	102318692	0.776288724	6.81	3.56	0	7.661433	(7,10]
chr15	78427614	78428114	2.855122018	83.44	10.67	2.33	12.653094	(12,15]
chr14	100557815	100558315	1.136087497	5.11	1.78	3.5	8.452538	(7,10]
chr18	22748534	22749034	1.720554202	37.46	10.67	1.17	12.323238	(12,15]
chr18	43382597	43383097	3.298954758	61.3	5.33	11.66	7.060799	(7,10]
chr15	88421296	88421796	1.367247386	15.33	5.33	0.58	10.228831	(10,12]
chr19	4536703	4537203	4.025398519	44.27	1.78	12.24	11.656519	(10,12]
chr14	60085815	60086315	3.344583301	27.24	1.78	4.66	9.857738	(7,10]
chr12	46887506	46888006	2.332587631	129.41	24.89	4.66	13.133521	(12,15]
chr16	53766287	53766787	3.057232076	22.14	1.78	1.75	5.04373	(5,7]
chr21	40033103	40033603	2.113285227	18.73	3.56	8.16	6.143863	(5,7]
chr3	8359720	8360220	3.852602481	39.16	1.78	1.17	10.799719	(10,12]
chr17	39662896	39663396	0.229743427	8.51	7.11	2.91	9.7035	(7,10]
chr6	19026352	19026852	3.416223439	47.68	3.56	1.75	8.305653	(7,10]
chr2	11652795	11653295	4.634593268	23.84	0	25.06	12.793977	(12,15]
chr18	46509265	46509765	1.5148822	32.35	10.67	24.48	8.857528	(7,10]
chr17	77786523	77787023	2.946475062	20.43	1.78	40.8	5.042801	(5,7]
chr12	46595247	46595747	3.956847387	69.81	3.56	18.07	6.474982	(5,7]
chr18	60921930	60922430	-0.521426844	3.41	5.33	22.15	6.338787	(5,7]
chr7	93181186	93181686	1.638933511	63	19.55	1.17	7.181699	(7,10]
chr18	22622667	22623167	1.774360458	8.51	1.78	0	8.561885	(7,10]
chr3	87416739	87417239	2.541062641	25.54	3.56	0.58	4.166453	(2,5]
chr13	113270993	113271493	3.761395467	108.98	7.11	1.75	14.088016	(12,15]
chr15	63679912	63680412	2.288739737	151.55	30.22	18.07	11.540334	(10,12]
chr11	87634961	87635461	4.233436455	151.55	7.11	0.58	14.067588	(12,15]
chr5	122188169	122188669	1.774360458	8.51	1.78	8.16	7.880989	(7,10]
chr12	3458962	3459462	2.216449282	11.92	1.78	8.16	10.466573	(10,12]
chr12	123554284	123554784	3.810966176	63	3.56	23.32	8.48137	(7,10]
chr12	125215199	125215699	2.665481865	39.16	5.33	0.58	8.335652	(7,10]
chr2	186052013	186052513	3.488000771	10.22	0	0	5.285482	(5,7]
chr14	37325304	37325804	1.983293667	17.03	3.56	13.99	1.927327	(0,2]
chr1	229297619	229298119	1.759354445	20.43	5.33	3.5	5.992438	(5,7]
chr2	129206431	129206931	1.840419061	15.33	3.56	0	12.059261	(12,15]
chrX	133786043	133786543	3.159508385	23.84	1.78	1.17	9.791342	(7,10]
chr3	62918300	62918800	0.334097104	20.43	16	1.75	11.956053	(10,12]
chr18	72673021	72673521	4.274181201	52.79	1.78	1.17	11.140395	(10,12]
chr9	4866265	4866765	3.72094017	129.41	8.89	28.56	10.316601	(10,12]
chr6	43302850	43303350	4.486075375	61.3	1.78	10.49	8.511111	(7,10]
chr6	39237676	39238176	3.790201975	37.46	1.78	22.15	6.129859	(5,7]
chr9	137852368	137852868	1.282617137	18.73	7.11	0	13.064514	(12,15]
chr11	78022935	78023435	1.282617137	18.73	7.11	3.5	7.910305	(7,10]
chr5	149059653	149060153	2.469548591	34.06	5.33	0	10.137488	(10,12]
chr9	132517865	132518365	2.469548591	34.06	5.33	11.66	8.072217	(7,10]
chr12	89078259	89078759	0.850169492	13.62	7.11	0.58	6.440232	(5,7]
chr2	1709132	1709632	1.136087497	5.11	1.78	0	4.216189	(2,5]
chr9	117307414	117307914	2.61117238	5.11	0	0.58	6.487839	(5,7]
chr10	58424783	58425283	2.534272894	45.98	7.11	0	4.812045	(2,5]
chr16	14464051	14464551	1.885160196	120.9	32	18.65	13.585677	(12,15]
chr20	36773362	36773862	3.595890942	97.06	7.11	4.66	9.07414	(7,10]
chr4	89005664	89006164	-0.878923259	3.41	7.11	6.41	8.901332	(7,10]
chr10	43533399	43533899	1.282617137	18.73	7.11	0.58	10.112793	(10,12]
chr9	86671090	86671590	1.680837582	13.62	3.56	0	10.645101	(10,12]
chr6	122943855	122944355	0.776288724	6.81	3.56	10.49	4.851936	(2,5]
chr13	105293604	105294104	2.61117238	5.11	0	0	9.803011	(7,10]
chr13	43807029	43807529	1.587021435	34.06	10.67	1.75	11.96179	(10,12]
chr14	95982320	95982820	1.884782183	28.95	7.11	10.49	8.133941	(7,10]
chr2	134250431	134250931	2.853200928	108.98	14.22	2.91	13.050069	(12,15]
chr18	45048953	45049453	-0.042125476	1.7	1.78	0	10.683069	(10,12]
chr3	43811389	43811889	1.282617137	18.73	7.11	1.17	7.111918	(7,10]
chr14	71967365	71967865	2.502899647	95.36	16	3.5	7.470815	(7,10]
chr16	501566	502066	2.879555575	202.63	26.67	2.33	10.915813	(10,12]
chr1	31659553	31660053	2.901543974	59.6	7.11	12.24	11.659858	(10,12]
chr12	2904965	2905465	2.870219948	279.26	37.33	114.25	11.063329	(10,12]
chr15	75974661	75975161	2.343283135	22.14	3.56	19.24	9.672023	(7,10]
chr17	56032833	56033333	3.488000771	10.22	0	0.58	9.360721	(7,10]
chr13	69319647	69320147	2.480781487	44.27	7.11	0.58	10.239326	(10,12]
chr9	80211757	80212257	1.759354445	20.43	5.33	0.58	5.980218	(5,7]
chr14	99272824	99273324	1.680837582	13.62	3.56	1.75	4.075465	(2,5]
chr21	47288205	47288705	2.603081358	37.46	5.33	2.91	10.577792	(10,12]
chr1	184595749	184596249	2.253496369	88.55	17.78	4.08	13.462333	(12,15]
chr8	87212153	87212653	2.853200928	108.98	14.22	39.05	8.833868	(7,10]
chr15	52948355	52948855	1.950578196	64.71	16	32.64	9.290281	(7,10]
chr3	132737957	132738457	4.634593268	23.84	0	0.58	9.442657	(7,10]
chr6	138903549	138904049	4.302319051	18.73	0	4.08	8.87575	(7,10]
chr7	3140202	3140702	2.715450274	28.95	3.56	1.75	9.091149	(7,10]
chr2	237984551	237985051	1.680837582	13.62	3.56	0.58	6.043227	(5,7]
chr3	43226867	43227367	-0.048255169	3.41	3.56	1.17	8.525185	(7,10]
chr15	101707678	101708178	2.493308381	64.71	10.67	15.74	12.177906	(12,15]
chrX	5320501	5321001	3.364940984	45.98	3.56	0	13.911507	(12,15]
chr18	14946495	14946995	2.554368003	15.33	1.78	0	4.864221	(2,5]
chr9	130809527	130810027	3.631701942	253.72	19.55	2.91	9.876539	(7,10]
chr2	173139078	173139578	1.298966946	10.22	3.56	0.58	9.790552	(7,10]
chr11	15636937	15637437	3.584202588	74.92	5.33	1.17	11.008166	(10,12]
chr10	6339717	6340217	3.605122073	54.49	3.56	12.24	9.572763	(7,10]
chr11	1793736	1794236	2.394786523	13.62	1.78	0	9.913928	(7,10]
chr3	189359501	189360001	1.502500341	11.92	3.56	2.33	7.905953	(7,10]
chr22	46861759	46862259	1.029328665	11.92	5.33	5.83	6.965202	(5,7]
chr3	54897594	54898094	3.249445341	8.51	0	0	3.345902	(2,5]
chr5	118906040	118906540	2.630634359	27.24	3.56	0.58	10.419692	(10,12]
chr4	140958167	140958667	0.665693773	3.41	1.78	9.33	1.181914	(0,2]
chr15	71376141	71376641	2.412487782	80.03	14.22	5.25	13.050069	(12,15]
chr3	164097933	164098433	2.506706451	115.79	19.55	3.5	7.873365	(7,10]
chr1	108299015	108299515	3.297243832	131.12	12.44	3.5	10.24346	(10,12]
chrX	109416324	109416824	0.422138556	5.11	3.56	13.99	6.767698	(5,7]
chr2	14318869	14319369	2.907765575	73.22	8.89	0.58	13.799373	(12,15]
chr9	137584869	137585369	2.630634359	27.24	3.56	0	9.682179	(7,10]
chr3	149958496	149958996	1.502500341	11.92	3.56	12.82	7.494992	(7,10]
chr8	139957164	139957664	4.029452886	15.33	0	0	3.649438	(2,5]
chr8	33102498	33102998	2.991222037	190.71	23.11	6.99	14.395011	(12,15]
chr3	46708068	46708568	1.207665907	13.62	5.33	3.5	3.126932	(2,5]
chr19	27737711	27738211	0.866356971	17.03	8.89	0	1.514641	(0,2]
chr13	26226885	26227385	3.488000771	10.22	0	2.91	4.435064	(2,5]
chr3	189029181	189029681	3.691534165	11.92	0	0.58	9.803674	(7,10]
chr2	110096959	110097459	2.249423242	54.49	10.67	6.99	9.96662	(7,10]
chr10	98238835	98239335	4.172327492	17.03	0	0	9.507427	(7,10]
chr15	63124472	63124972	1.914756053	69.81	17.78	40.8	8.377646	(7,10]
chr12	58311735	58312235	2.248004287	45.98	8.89	0	8.579348	(7,10]
chr6	125475889	125476389	1.843112357	40.87	10.67	139.31	6.359213	(5,7]
chr6	39791909	39792409	-2.6622055	0	5.33	0	3.099224	(2,5]
chr16	75063683	75064183	2.791695994	301.39	42.67	18.65	7.334434	(7,10]
chr8	98580242	98580742	2.012915888	10.22	1.78	0	8.722038	(7,10]
chrX	131315238	131315738	3.691534165	11.92	0	3.5	6.103055	(5,7]
chr8	70023728	70024228	2.537859362	35.76	5.33	0	10.508246	(10,12]
chr12	52217780	52218280	4.904484098	28.95	0	8.16	10.82544	(10,12]
chr12	64474908	64475408	2.253496369	88.55	17.78	16.32	9.989369	(7,10]
chr4	89256021	89256521	2.442442223	81.73	14.22	2.91	12.769664	(12,15]
chr8	68293107	68293607	4.730096466	25.54	0	6.99	5.021902	(5,7]
chr3	14298087	14298587	2.19451288	44.27	8.89	5.83	3.042078	(2,5]
chr3	182417594	182418094	3.344583301	27.24	1.78	0	9.332362	(7,10]
chr4	163571888	163572388	2.216449282	11.92	1.78	0.58	10.727812	(10,12]
chr16	17389271	17389771	2.585555348	47.68	7.11	1.17	11.288122	(10,12]
chr3	188816785	188817285	2.445161182	207.74	37.33	15.74	14.400994	(12,15]
chr7	127749109	127749609	2.682955629	51.08	7.11	9.33	11.393058	(10,12]
chr5	72131545	72132045	1.983293667	17.03	3.56	2.91	11.881362	(10,12]
chr1	108741725	108742225	2.671160141	107.28	16	258.81	5.305094	(5,7]
chr11	469938	470438	2.394786523	13.62	1.78	12.24	7.990941	(7,10]
chr21	37607355	37607855	2.697242609	17.03	1.78	15.74	8.467592	(7,10]
chr6	6703938	6704438	3.030134131	166.87	19.55	2.33	8.841847	(7,10]
chr9	114774324	114774824	3.342130909	243.5	23.11	0.58	11.051514	(10,12]
chr12	69358845	69359345	2.139292687	42.57	8.89	0.58	13.911507	(12,15]
chr1	177270373	177270873	0.665693773	3.41	1.78	0	7.675311	(7,10]
chr18	74569391	74569891	0.723482365	15.33	8.89	4.66	9.289272	(7,10]
chr22	27741479	27741979	3.018339123	64.71	7.11	4.66	12.378896	(12,15]
chr11	112163680	112164180	4.078889925	45.98	1.78	2.91	9.42919	(7,10]
chr6	134438293	134438793	3.284391967	95.36	8.89	1.75	11.195001	(10,12]
chr17	38738447	38738947	2.494689004	154.95	26.67	6.99	12.664266	(12,15]
chr8	110618874	110619374	-0.048255169	3.41	3.56	1.17	4.836815	(2,5]
chr16	1346908	1347408	-2.111773249	1.7	10.67	45.47	6.382775	(5,7]
chr4	6112040	6112540	2.694029479	63	8.89	1.17	4.768466	(2,5]
chr10	90145241	90145741	2.965322548	6.81	0	0.58	10.797576	(10,12]
chrX	142020748	142021248	3.94954069	124.3	7.11	2.91	12.464218	(12,15]
chr2	212287736	212288236	4.002561756	100.46	5.33	8.16	12.287621	(12,15]
chr12	49581654	49582154	2.469548591	34.06	5.33	31.48	5.786747	(5,7]
chr1	156186285	156186785	0.820696079	311.61	175.99	828.88	5.882856	(5,7]
chr10	51547333	51547833	2.648194718	105.57	16	6.99	7.844866	(7,10]
chr2	220264822	220265322	3.488000771	10.22	0	1.17	6.222746	(5,7]
chrY	58993091	58993591	1.009750971	15.33	7.11	0	9.688916	(7,10]
chr12	125478182	125478682	3.914552915	148.14	8.89	6.99	10.77738	(10,12]
chr8	91899785	91900285	3.732212064	59.6	3.56	0.58	10.864392	(10,12]
chr20	38274008	38274508	3.175485501	56.19	5.33	1.17	5.948847	(5,7]
chr8	128923334	128923834	1.518140926	52.79	17.78	47.21	7.201123	(7,10]
chr5	145407246	145407746	2.946475062	20.43	1.78	0.58	9.990248	(7,10]
chr5	102342603	102343103	2.588468444	122.6	19.55	1.75	10.22029	(10,12]
chr20	19110701	19111201	0.587239841	8.51	5.33	0.58	8.949521	(7,10]
chr5	142236850	142237350	2.941458344	61.3	7.11	1.75	6.606986	(5,7]
chr15	74232733	74233233	0.665693773	3.41	1.78	1.17	4.124037	(2,5]
chr8	22601251	22601751	3.724979979	35.76	1.78	15.74	10.943814	(10,12]
chr15	99292373	99292873	3.102205966	206.04	23.11	16.32	11.448939	(10,12]
chr7	127899893	127900393	1.367247386	15.33	5.33	1.75	6.702549	(5,7]
chr7	2578934	2579434	2.616006193	223.07	35.55	9.91	14.556321	(12,15]
chr20	61045123	61045623	2.779680799	189.01	26.67	3.5	14.210879	(12,15]
chr6	12844497	12844997	2.343283135	22.14	3.56	0	5.257746	(5,7]
chr21	43810820	43811320	2.445559444	23.84	3.56	5.25	11.265688	(10,12]
chr6	20693903	20694403	0.422138556	5.11	3.56	0	2.146435	(2,5]
chr18	10122061	10122561	1.490237665	6.81	1.78	0	7.121909	(7,10]
chr1	15351978	15352478	0.422138556	5.11	3.56	3.5	10.274489	(10,12]
chr12	102942234	102942734	2.139303577	120.9	26.67	1.17	14.351675	(12,15]
chr12	74310442	74310942	1.640113551	18.73	5.33	0.58	4.362225	(2,5]
chr3	187634890	187635390	3.159508385	23.84	1.78	2.33	8.277603	(7,10]
chr13	109363610	109364110	1.510121992	17.03	5.33	1.17	12.272834	(12,15]
chr8	37456146	37456646	2.397409357	32.35	5.33	11.66	3.282016	(2,5]
chr1	42325770	42326270	4.302319051	18.73	0	31.48	5.919088	(5,7]
chr2	42569577	42570077	1.282617137	18.73	7.11	22.73	6.336773	(5,7]
chr19	19660455	19660955	2.601148555	69.81	10.67	1.17	12.391562	(12,15]
chr16	70170460	70170960	2.968754094	326.94	40.89	13.41	7.334434	(7,10]
chr5	53951922	53952422	1.774360458	8.51	1.78	1.75	7.587516	(7,10]
chr13	32642302	32642802	1.677360809	47.68	14.22	5.25	8.609714	(7,10]
chrX	154216277	154216777	2.61117238	5.11	0	4.08	8.019576	(7,10]
chr21	45595863	45596363	2.245584943	37.46	7.11	2.33	7.936486	(7,10]
chrX	9975042	9975542	1.512615045	22.14	7.11	0	13.080269	(12,15]
chr11	77979238	77979738	1.774360458	8.51	1.78	2.33	7.308219	(7,10]
chr21	43506071	43506571	1.060411517	8.51	3.56	7.58	3.365904	(2,5]
chr15	102151886	102152386	2.554368003	15.33	1.78	2.91	8.329956	(7,10]
chr8	37450943	37451443	2.946475062	20.43	1.78	7.58	6.79676	(5,7]
chr15	93289125	93289625	1.512615045	22.14	7.11	5.83	9.541636	(7,10]
chr1	164717585	164718085	3.416223439	47.68	3.56	21.57	8.861054	(7,10]
chr2	171095247	171095747	3.113482634	223.07	24.89	20.4	13.500823	(12,15]
chr2	566945	567445	3.099790244	144.74	16	8.74	4.152372	(2,5]
chr8	128812018	128812518	2.783057708	42.57	5.33	99.09	10.452128	(10,12]
chr15	39826478	39826978	2.946475062	20.43	1.78	0.58	7.369418	(7,10]
chr17	47090131	47090631	2.039912942	32.35	7.11	4.08	11.548864	(10,12]
chr14	77391169	77391669	0.303117049	6.81	5.33	0.58	7.081803	(7,10]
chr16	85345078	85345578	3.488000771	10.22	0	6.41	3.819145	(2,5]
chr6	122966640	122967140	-0.756074417	1.7	3.56	6.41	5.388803	(5,7]
chr19	3737374	3737874	0.850169492	13.62	7.11	8.74	5.565552	(5,7]
chr7	140692319	140692819	3.724979979	35.76	1.78	3.5	5.814809	(5,7]
chr7	131310463	131310963	2.537859362	35.76	5.33	7.58	8.071746	(7,10]
chr12	121613673	121614173	3.198811189	40.87	3.56	1.75	6.232694	(5,7]
chr11	117173727	117174227	2.534272894	45.98	7.11	16.32	9.26576	(7,10]
chr14	44344264	44344764	1.774360458	8.51	1.78	0	3.641725	(2,5]
chr3	186490403	186490903	2.610486506	91.95	14.22	34.39	5.687723	(5,7]
chr1	180197566	180198066	2.601148555	69.81	10.67	12.24	11.95036	(10,12]
chr4	99426908	99427408	1.490237665	6.81	1.78	0	6.677892	(5,7]
chr9	126090022	126090522	4.819668183	27.24	0	18.07	10.02246	(10,12]
chr22	39696000	39696500	0.303117049	6.81	5.33	9.33	11.994588	(10,12]
chr8	110552134	110552634	2.445260927	362.7	65.78	89.18	14.088016	(12,15]
chr1	169498542	169499042	2.30798545	39.16	7.11	7.58	7.957798	(7,10]
chr6	122942035	122942535	3.869871406	13.62	0	12.24	8.722358	(7,10]
chr1	16940628	16941128	1.502500341	11.92	3.56	86.85	5.779417	(5,7]
chr7	36312406	36312906	2.870581032	32.35	3.56	2.33	6.254913	(5,7]
chr21	47714199	47714699	1.782954708	39.16	10.67	2.91	9.551963	(7,10]
chr2	228568110	228568610	1.490237665	6.81	1.78	2.33	5.746353	(5,7]
chr18	13808670	13809170	0.665693773	3.41	1.78	0.58	4.302873	(2,5]
chr3	149225342	149225842	2.946475062	20.43	1.78	12.24	3.586008	(2,5]
chr6	43919281	43919781	2.397409357	32.35	5.33	0	8.853777	(7,10]
chr19	16574628	16575128	2.502810274	216.25	37.33	24.48	11.985331	(10,12]
chr18	54808795	54809295	1.432959407	1.7	0	1.17	7.038993	(7,10]
chr22	45139526	45140026	1.432959407	1.7	0	8.16	8.299982	(7,10]
chr16	84758064	84758564	2.549972224	108.98	17.78	30.89	10.772448	(10,12]
chr4	40324734	40325234	1.680837582	13.62	3.56	1.17	6.731169	(5,7]
chr19	7684830	7685330	1.152625577	17.03	7.11	16.32	7.530882	(7,10]
chr7	64059802	64060302	2.763291421	90.25	12.44	2.33	10.019802	(10,12]
chr10	79239798	79240298	0.665693773	3.41	1.78	0	9.825607	(7,10]
chr1	38887195	38887695	3.09112066	68.11	7.11	0	14.528271	(12,15]
chr6	15675063	15675563	-2.6622055	0	5.33	0.58	5.249825	(5,7]
chr2	161850020	161850520	2.140778656	3.41	0	1.17	7.017521	(7,10]
chr4	86410676	86411176	-1.475084883	0	1.78	0	3.252479	(2,5]
chr8	94233412	94233912	1.614891354	23.84	7.11	0	9.974787	(7,10]
chr12	51419509	51420009	2.232526121	20.43	3.56	25.06	5.346183	(5,7]
chr18	9785333	9785833	2.965322548	6.81	0	15.16	5.678544	(5,7]
chr19	4970718	4971218	2.689314186	143.03	21.33	106.09	10.853552	(10,12]
chr15	52477415	52477915	2.189537636	108.98	23.11	7.58	11.641417	(10,12]
chrX	18419776	18420276	0.665693773	3.41	1.78	0.58	8.382986	(7,10]
chr1	235012059	235012559	2.081874492	40.87	8.89	8.16	6.654399	(5,7]
chr7	155162428	155162928	2.784561763	103.87	14.22	13.99	7.263905	(7,10]
chr18	60892887	60893387	3.249445341	8.51	0	17.49	10.806887	(10,12]
chr1	209719676	209720176	2.369343308	86.84	16	4.66	10.776651	(10,12]
chr2	26980863	26981363	2.981396632	119.2	14.22	8.16	10.309567	(10,12]
chr8	102524464	102524964	1.640113551	18.73	5.33	40.8	7.630766	(7,10]
chr10	43606143	43606643	2.912073493	86.84	10.67	8.74	6.495988	(5,7]
chr3	15334271	15334771	2.789921727	91.95	12.44	31.48	2.489649	(2,5]
chr13	31317293	31317793	3.488000771	10.22	0	1.17	2.083492	(2,5]
chr11	79064892	79065392	3.647589144	78.33	5.33	5.25	5.644506	(5,7]
chr1	21568103	21568603	5.702657543	51.08	0	6.41	7.907231	(7,10]
chr2	227015773	227016273	3.343888841	117.49	10.67	8.16	11.478382	(10,12]
chr3	127803156	127803656	1.40185803	20.43	7.11	8.74	6.114088	(5,7]
chr9_gl000199_random	72501	73001	0	0	0	0	1.797714	(0,2]
chr5	71146586	71147086	0.285257943	158.36	129.77	26635.96	7.575977	(7,10]
chr1	72472497	72472997	1.432959407	1.7	0	0.58	4.62407	(2,5]
chr7	84165451	84165951	1.517366754	42.57	14.22	0.58	3.628699	(2,5]
chr7	65478777	65479277	0.385563644	11.92	8.89	8.74	4.175769	(2,5]
chr7	29351941	29352441	2.61117238	5.11	0	0	7.42424	(7,10]
chr1	204349905	204350405	2.541062641	25.54	3.56	25.65	1.164667	(0,2]
chr10	27293387	27293887	1.060411517	8.51	3.56	2.33	3.588164	(2,5]
chr17	60882117	60882617	1.367247386	15.33	5.33	2.91	5.405652	(5,7]
chr3	149955295	149955795	0.587239841	8.51	5.33	7.58	4.82469	(2,5]
chr21	18500602	18501102	1.819240531	71.52	19.55	1.75	14.556321	(12,15]
chr4	140796530	140797030	3.380152759	83.44	7.11	6.41	5.056977	(5,7]
chr10	112549558	112550058	2.860493815	57.9	7.11	8.16	10.918884	(10,12]
chr2	241191002	241191502	2.61117238	5.11	0	0	9.195706	(7,10]
chr21	43476938	43477438	1.614891354	23.84	7.11	14.57	1.905914	(0,2]
chr3	129413096	129413596	3.290092729	78.33	7.11	11.08	9.46313	(7,10]
chr13	36602808	36603308	2.965322548	6.81	0	0.58	10.309567	(10,12]
chr13	23553170	23553670	1.799966269	27.24	7.11	4.66	5.094295	(5,7]
chr8	91593548	91594048	2.397409357	32.35	5.33	7.58	12.034507	(12,15]
chr22	38618744	38619244	2.946475062	20.43	1.78	0.58	6.104963	(5,7]
chr13	107405552	107406052	3.488000771	10.22	0	5.83	9.391878	(7,10]
chr5	173256627	173257127	2.343283135	22.14	3.56	1.17	10.816329	(10,12]
chr6	134850960	134851460	2.541062641	25.54	3.56	2.33	8.847775	(7,10]
chr20	35907966	35908466	3.019797945	93.65	10.67	20.4	7.334434	(7,10]
chr19	18943397	18943897	2.318511634	74.92	14.22	39.05	8.184106	(7,10]
chr3	184923729	184924229	2.537859362	35.76	5.33	0.58	6.361193	(5,7]
chr15	80961079	80961579	3.159508385	23.84	1.78	2.91	4.524529	(2,5]
chr2	241899781	241900281	-0.042125476	1.7	1.78	0.58	4.310773	(2,5]
chr7	26692562	26693062	1.432959407	1.7	0	1.17	9.143803	(7,10]
chr14	96082872	96083372	1.799966269	27.24	7.11	0	6.40981	(5,7]
chr9	131869503	131870003	2.140778656	3.41	0	4.08	8.284253	(7,10]
chr14	97966357	97966857	1.502500341	11.92	3.56	0	9.67826	(7,10]
chr22	40049461	40049961	2.445559444	23.84	3.56	0.58	12.268786	(12,15]
chr5	173224388	173224888	0.303117049	6.81	5.33	0	7.334434	(7,10]
chr22	21241778	21242278	1.906317984	49.38	12.44	12.24	6.720388	(5,7]
chr8	16574272	16574772	2.012915888	10.22	1.78	0	14.022862	(12,15]
chr1	41389270	41389770	3.172450508	136.22	14.22	5.25	13.599283	(12,15]
chr19	45221681	45222181	2.729564169	52.79	7.11	8.16	8.136879	(7,10]
chr22	35709339	35709839	1.432959407	1.7	0	1.75	9.887881	(7,10]
chr7	2728689	2729189	2.527497825	107.28	17.78	74.03	12.385579	(12,15]
chr8	17385248	17385748	2.946475062	20.43	1.78	6.99	8.305653	(7,10]
chr21	30230003	30230503	2.682955629	51.08	7.11	0.58	12.719829	(12,15]
chr17	48394556	48395056	2.585555348	47.68	7.11	37.89	8.289739	(7,10]
chr18	20837724	20838224	2.488031825	194.12	33.78	25.06	14.082033	(12,15]
chr14	75389043	75389543	2.766715066	187.31	26.67	18.07	12.132293	(12,15]
chr14	101693048	101693548	2.946475062	20.43	1.78	0	7.359047	(7,10]
chr3	65703633	65704133	3.255011583	25.54	1.78	15.16	12.953608	(12,15]
chr16	85180897	85181397	2.827234168	18.73	1.78	3.5	6.129906	(5,7]
chr6	18457196	18457696	0.665693773	3.41	1.78	2.91	7.67002	(7,10]
chr4	56813264	56813764	2.770120898	163.47	23.11	7.58	13.775311	(12,15]
chr22	30932322	30932822	2.765061988	78.33	10.67	1.17	11.982398	(10,12]
chr16	9141423	9141923	2.177316471	91.95	19.55	13.41	9.733638	(7,10]
chr22	40402638	40403138	0	0	0	0	8.73942	(7,10]
chr5	176450417	176450917	2.067890966	25.54	5.33	15.74	3.103264	(2,5]
chr3	63899146	63899646	2.167063237	107.28	23.11	141.64	10.032785	(10,12]
chr6	43682038	43682538	2.940437566	74.92	8.89	5.25	14.400994	(12,15]
chr2	204979574	204980074	3.256229384	42.57	3.56	1.17	11.314235	(10,12]
chr5	99983203	99983703	2.940437566	74.92	8.89	16.32	10.060326	(10,12]
chr7	139441579	139442079	2.942720267	34.06	3.56	6.99	11.145152	(10,12]
chr2	112690346	112690846	3.350636763	81.73	7.11	1.17	13.548574	(12,15]
chr10	12192139	12192639	2.987196326	105.57	12.44	3.5	13.548574	(12,15]
chr16	79205618	79206118	2.66900344	73.22	10.67	3.5	11.069039	(10,12]
chr17	75282638	75283138	1.510121992	17.03	5.33	26.23	4.1658	(2,5]
chr10	76581481	76581981	-0.054379366	6.81	7.11	8.74	9.043718	(7,10]
chr17	39692170	39692670	4.181304853	81.73	3.56	39.64	9.647335	(7,10]
chr15	83620824	83621324	2.232526121	20.43	3.56	16.32	9.250955	(7,10]
chr12	98752164	98752664	1.490237665	6.81	1.78	0	3.017531	(2,5]
chr1	202501216	202501716	1.946823214	91.95	23.11	6.99	10.309567	(10,12]
chr2	43500658	43501158	3.073394944	171.98	19.55	5.83	12.769664	(12,15]
chr12	133043027	133043527	4.730096466	25.54	0	0.58	4.599467	(2,5]
chr1	15789663	15790163	3.488000771	10.22	0	0	5.952061	(5,7]
chr22	28195552	28196052	2.012915888	10.22	1.78	2.33	8.175448	(7,10]
chr3	164352550	164353050	2.508787216	136.22	23.11	2.91	11.462466	(10,12]
chr8	98361093	98361593	1.894094341	35.76	8.89	0	11.964792	(10,12]
chr7	80506088	80506588	1.502500341	11.92	3.56	51.29	5.187596	(5,7]
chr12	116309961	116310461	2.827234168	18.73	1.78	7.58	8.024305	(7,10]
chr8	75547714	75548214	3.885856896	66.41	3.56	1.17	10.885906	(10,12]
chr1	36669468	36669968	2.113285227	18.73	3.56	0	12.590226	(12,15]
chr11	65185928	65186428	3.011031037	35.76	3.56	18.07	8.189417	(7,10]
chr16	48439387	48439887	2.621877444	81.73	12.44	2.33	14.210879	(12,15]
chr1	207020817	207021317	2.79509977	30.65	3.56	2.33	5.208024	(5,7]
chr3	123985290	123985790	3.656669208	34.06	1.78	3.5	8.692739	(7,10]
chr15	64916042	64916542	4.532316959	22.14	0	5.25	9.669282	(7,10]
chr21	37560400	37560900	2.827234168	18.73	1.78	12.24	3.758936	(2,5]
chr17	7855030	7855530	2.420030893	108.98	19.55	25.06	3.516563	(2,5]
chr21	16572510	16573010	2.232526121	20.43	3.56	20.98	0.103343	(0,2]
chr10	82726251	82726751	2.736160294	88.55	12.44	2.91	10.309567	(10,12]
chr7	117622394	117622894	1.029328665	11.92	5.33	0	7.453299	(7,10]
chr3	134046356	134046856	2.901543974	59.6	7.11	3.5	9.453694	(7,10]
chr14	76028369	76028869	2.61117238	5.11	0	6.41	5.64441	(5,7]
chrY	58993715	58994215	-0.054379366	6.81	7.11	0	8.823156	(7,10]
chr18	77165214	77165714	0	0	0	1.17	10.571087	(10,12]
chr6	10248714	10249214	3.309622336	97.06	8.89	0.58	7.334434	(7,10]
chr10	45137467	45137967	3.256229384	42.57	3.56	0	10.404422	(10,12]
chr13	54130866	54131366	-0.042125476	1.7	1.78	0	0.735788	(0,2]
chr2	16687509	16688009	2.450920119	91.95	16	1.17	12.22471	(12,15]
chr1	10010429	10010929	2.431845787	71.52	12.44	13.99	11.284842	(10,12]
chrX	10127812	10128312	1.298966946	10.22	3.56	0	8.809743	(7,10]
chr2	238231654	238232154	-0.056731885	10.22	10.67	0	10.441482	(10,12]
chr6	139833595	139834095	3.488000771	10.22	0	0	6.956302	(5,7]
chr10	29919166	29919666	2.242278598	28.95	5.33	6.99	6.614148	(5,7]
chr22	30092396	30092896	5.605257263	47.68	0	6.99	10.869134	(10,12]
chr22	29877681	29878181	2.841901255	95.36	12.44	10.49	9.704401	(7,10]
chr6	120122005	120122505	3.691534165	11.92	0	0.58	8.222905	(7,10]
chr1	177445790	177446290	2.729564169	52.79	7.11	2.33	12.769664	(12,15]
chr16	366687	367187	3.357043289	154.95	14.22	17.49	12.636216	(12,15]
chr3	37220495	37220995	2.603081358	37.46	5.33	4.66	10.099174	(10,12]
chr10	70973351	70973851	1.598513577	28.95	8.89	6.41	8.282268	(7,10]
chr20	30147529	30148029	-0.579410108	6.81	10.67	30.31	9.067354	(7,10]
chr7	157047977	157048477	2.817967114	194.12	26.67	23.9	11.448527	(10,12]
chr4	139831824	139832324	4.13017238	47.68	1.78	0.58	9.371541	(7,10]
chr1	48247866	48248366	0.303117049	6.81	5.33	0	10.376267	(10,12]
chr7	34076519	34077019	3.133060595	148.14	16	0.58	10.311532	(10,12]
chr5	6495944	6496444	1.510121992	17.03	5.33	2.91	6.713647	(5,7]
chr10	133978080	133978580	2.574225208	57.9	8.89	16.9	8.716929	(7,10]
chr13	37203664	37204164	3.087060584	52.79	5.33	1.75	9.316559	(7,10]
chr10	6345972	6346472	2.012915888	10.22	1.78	0.58	8.127342	(7,10]
chr6	120288997	120289497	3.691534165	11.92	0	1.17	9.296154	(7,10]
chr17	55417828	55418328	1.87011146	22.14	5.33	18.07	5.899968	(5,7]
chr10	4170083	4170583	-0.042125476	1.7	1.78	0	9.326048	(7,10]
chr12	39836823	39837323	2.012915888	10.22	1.78	11.66	5.066405	(5,7]
chr1	91565565	91566065	1.510121992	17.03	5.33	1.17	10.116296	(10,12]
chr4	93404451	93404951	-2.6622055	0	5.33	0.58	4.797751	(2,5]
chr18	73537348	73537848	3.691534165	11.92	0	0.58	8.719767	(7,10]
chr3	125930493	125930993	2.216449282	11.92	1.78	1.75	8.669193	(7,10]
chr1	109788779	109789279	2.757147864	137.93	19.55	19.82	14.022862	(12,15]
chr14	46360571	46361071	2.79509977	30.65	3.56	2.91	10.889774	(10,12]
chr9	20478345	20478845	1.298966946	10.22	3.56	0	7.075702	(7,10]
chr15	72261381	72261881	2.442442223	81.73	14.22	3.5	13.274441	(12,15]
chr1	19752198	19752698	2.012915888	10.22	1.78	4.08	7.130262	(7,10]
chr3	192925599	192926099	2.61117238	5.11	0	0	11.94835	(10,12]
chr10	120045240	120045740	0	0	0	0	5.408739	(5,7]
chr21	39140257	39140757	2.980298086	63	7.11	1.75	12.452272	(12,15]
chr9	118088627	118089127	3.509048712	30.65	1.78	0	11.158986	(10,12]
chr10	80918174	80918674	2.588468444	122.6	19.55	12.24	11.725356	(10,12]
chr19	1207901	1208401	2.297061752	117.49	23.11	30.89	12.283504	(12,15]
chr16	85508300	85508800	-0.521426844	3.41	5.33	36.14	7.318792	(7,10]
chr5	134462979	134463479	4.730096466	25.54	0	0.58	11.17737	(10,12]
chr14	62025953	62026453	2.833024781	132.82	17.78	18.65	11.368477	(10,12]
chr20	38915467	38915967	-0.048255169	3.41	3.56	0	7.386532	(7,10]
chr11	78107507	78108007	0.673098712	20.43	12.44	2.91	8.499705	(7,10]
chr16	72947159	72947659	1.82578357	34.06	8.89	13.41	9.289691	(7,10]
chr11	125952901	125953401	3.584529973	32.35	1.78	4.08	7.323253	(7,10]
chr2	159580093	159580593	2.946475062	20.43	1.78	21.57	8.826724	(7,10]
chr2	235885129	235885629	0	0	0	0.58	9.494112	(7,10]
chr2	100226175	100226675	2.665481865	39.16	5.33	2.91	3.023473	(2,5]
chr9	136738297	136738797	2.541062641	25.54	3.56	10.49	11.278251	(10,12]
chr2	130997134	130997634	2.875904397	149.85	19.55	2.91	14.238929	(12,15]
chr2	16159326	16159826	1.298966946	10.22	3.56	0	9.133689	(7,10]
chr21	15642852	15643352	0.422138556	5.11	3.56	0.58	6.092338	(5,7]
chrX	3294520	3295020	-1.475084883	0	1.78	0.58	6.005575	(5,7]
chr7	152396338	152396838	-0.783138685	6.81	12.44	1.75	4.460226	(2,5]
chr8	110650511	110651011	0.67183225	11.92	7.11	5.25	9.500037	(7,10]
chr19	51547561	51548061	2.256054815	139.63	28.44	1.75	10.330127	(10,12]
chr20	34671136	34671636	3.159508385	23.84	1.78	2.33	9.46313	(7,10]
chr8	111314721	111315221	0	0	0	0	8.309859	(7,10]
chr11	78559885	78560385	1.510121992	17.03	5.33	1.17	8.968182	(7,10]
chr16	2794612	2795112	2.725639513	40.87	5.33	5.25	11.995912	(10,12]
chr6	159255997	159256497	2.783057708	42.57	5.33	0.58	8.626761	(7,10]
chr1	24894447	24894947	0.67183225	11.92	7.11	6.41	2.82325	(2,5]
chr14	38896313	38896813	2.61117238	5.11	0	0	10.992021	(10,12]
chr11	111205139	111205639	2.292958344	56.19	10.67	1.75	9.785615	(7,10]
chr11	69356389	69356889	3.656669208	34.06	1.78	3.5	11.638866	(10,12]
chr15	40627023	40627523	2.946475062	20.43	1.78	2.91	8.632731	(7,10]
chr3	149956072	149956572	0.587239841	8.51	5.33	18.65	5.620521	(5,7]
chr1	150954181	150954681	2.630634359	27.24	3.56	43.13	4.952951	(2,5]
chr4	143536336	143536836	2.164753715	154.95	33.78	15.16	13.911507	(12,15]
chr8	94417114	94417614	3.691534165	11.92	0	0.58	4.765944	(2,5]
chr20	55204209	55204709	2.860493815	57.9	7.11	90.35	13.289052	(12,15]
chr3	52466733	52467233	2.768920199	66.41	8.89	5.83	10.301311	(10,12]
chr14	106134642	106135142	3.13865354	39.16	3.56	0	14.238929	(12,15]
chr21	41038824	41039324	1.680837582	13.62	3.56	1.75	8.432461	(7,10]
chr5	19885123	19885623	3.311449577	44.27	3.56	0	7.342056	(7,10]
chr9	102173337	102173837	2.870581032	32.35	3.56	0.58	11.340427	(10,12]
chr2	123809088	123809588	1.513697663	27.24	8.89	0	12.752846	(12,15]
chr18	42921986	42922486	4.029452886	15.33	0	0.58	10.577906	(10,12]
chr10	82723948	82724448	2.204533428	52.79	10.67	0	10.88593	(10,12]
chrX	67682041	67682541	3.738921068	107.28	7.11	0.58	12.475101	(12,15]
chrX	130699929	130700429	1.678163074	30.65	8.89	2.91	6.416942	(5,7]
chr7	80800479	80800979	2.394786523	13.62	1.78	0.58	6.718738	(5,7]
chr11	68714019	68714519	2.875330583	110.68	14.22	10.49	10.500653	(10,12]
chr22	26338836	26339336	2.140778656	3.41	0	0	5.818236	(5,7]
chr15	75081380	75081880	1.598513577	28.95	8.89	27.4	10.95271	(10,12]
chr11	46385058	46385558	1.759354445	20.43	5.33	8.74	8.593496	(7,10]
chr6	158460561	158461061	-0.756074417	1.7	3.56	5.25	10.943814	(10,12]
chr1	23857301	23857801	1.502500341	11.92	3.56	2.33	8.672336	(7,10]
chr6	83799818	83800318	3.551530596	73.22	5.33	4.66	10.153879	(10,12]
chr10	481989	482489	2.991222037	190.71	23.11	27.4	12.330159	(12,15]
chr8	112126386	112126886	2.140778656	3.41	0	0	7.91592	(7,10]
chr8	29140367	29140867	1.840419061	15.33	3.56	6.41	8.659756	(7,10]
chr5	134632605	134633105	3.465745393	49.38	3.56	0	9.624245	(7,10]
chr5	134382314	134382814	0.99634853	18.73	8.89	0.58	11.762556	(10,12]
chr7	105399700	105400200	1.476624512	56.19	19.55	7.58	11.911732	(10,12]
chr15	78045495	78045995	3.167725561	103.87	10.67	0.58	13.022166	(12,15]
chr11	101307199	101307699	4.634593268	23.84	0	2.91	7.832697	(7,10]
chr18	41456619	41457119	0.665693773	3.41	1.78	0	9.045826	(7,10]
chr6	82971129	82971629	1.774360458	8.51	1.78	0	6.156489	(5,7]
chr7	34787799	34788299	0.67183225	11.92	7.11	1.17	9.487461	(7,10]
chrX	2812663	2813163	1.432959407	1.7	0	0	6.487943	(5,7]
chr6	32521912	32522412	2.79565158	80.03	10.67	17.49	10.212621	(10,12]
chr16	1428802	1429302	2.946475062	20.43	1.78	18.65	6.657428	(5,7]
chr12	12651949	12652449	2.965322548	6.81	0	4.66	9.471254	(7,10]
chr15	38885581	38886081	1.77476109	51.08	14.22	2.91	12.518934	(12,15]
chr2	232570888	232571388	2.783057708	42.57	5.33	38.47	9.078007	(7,10]
chr4	37482201	37482701	3.776391449	134.52	8.89	1.75	13.548574	(12,15]
chr16	377086	377586	1.909794547	56.19	14.22	13.99	8.66139	(7,10]
chr6	120462856	120463356	3.280289708	112.38	10.67	1.75	10.291592	(10,12]
chr1	162135380	162135880	3.691534165	11.92	0	41.39	7.946217	(7,10]
chr9	131061050	131061550	1.866259444	54.49	14.22	6.99	12.325672	(12,15]
chr20	42930885	42931385	1.207665907	13.62	5.33	6.99	11.985331	(10,12]
chr2	241308749	241309249	2.61117238	5.11	0	1.17	4.189503	(2,5]
chr14	74068744	74069244	2.817989086	56.19	7.11	16.9	6.742045	(5,7]
chr6	139909360	139909860	-0.756074417	1.7	3.56	0	5.213488	(5,7]
chr14	51343107	51343607	0.665693773	3.41	1.78	0.58	6.943653	(5,7]
chr13	93886213	93886713	4.029452886	15.33	0	0.58	11.216333	(10,12]
chr14	95103021	95103521	2.376513233	59.6	10.67	0.58	6.105743	(5,7]
chr17	47964723	47965223	2.816069368	93.65	12.44	9.91	12.470201	(12,15]
chr13	21079743	21080243	2.394786523	13.62	1.78	6.41	7.107295	(7,10]
chr12	63480299	63480799	4.302319051	18.73	0	0	5.670884	(5,7]
chr19	34032624	34033124	2.715450274	28.95	3.56	1.75	5.126783	(5,7]
chr7	111724927	111725427	2.368143099	40.87	7.11	0.58	12.987146	(12,15]
chr14	77577509	77578009	2.566089918	68.11	10.67	20.4	10.436381	(10,12]
chr5	77071048	77071548	2.965322548	6.81	0	32.06	6.156489	(5,7]
chrX	7136795	7137295	1.432959407	1.7	0	1.17	4.143124	(2,5]
chr10	71079247	71079747	1.972387769	23.84	5.33	37.89	6.958481	(5,7]
chr8	96236089	96236589	2.946475062	20.43	1.78	2.91	10.480465	(10,12]
chr6	83277339	83277839	0.587239841	8.51	5.33	3.5	4.764231	(2,5]
chrX	115416640	115417140	3.095656904	98.76	10.67	1.75	13.911507	(12,15]
chr18	76653741	76654241	1.432959407	1.7	0	6.99	3.81929	(2,5]
chr4	3829186	3829686	2.112052177	34.06	7.11	16.32	9.172538	(7,10]
chr22	35661229	35661729	2.321928095	30.65	5.33	8.16	12.485303	(12,15]
chr18	74826888	74827388	-1.475084883	0	1.78	1.17	12.042748	(12,15]
chr22	43795847	43796347	2.825606021	81.73	10.67	0	9.360183	(7,10]
chr1	3130146	3130646	-0.756074417	1.7	3.56	0.58	4.156439	(2,5]
chr18	22691486	22691986	1.490237665	6.81	1.78	0	4.000703	(2,5]
chr5	16628413	16628913	0.776288724	6.81	3.56	0.58	7.782106	(7,10]
chr18	9808488	9808988	0.665693773	3.41	1.78	11.08	5.23798	(5,7]
chr3	133758618	133759118	2.841901255	95.36	12.44	2.33	13.364442	(12,15]
chr16	20025322	20025822	1.85679603	47.68	12.44	2.33	4.50678	(2,5]
chr17	6579279	6579779	2.757673122	126.01	17.78	6.99	11.543756	(10,12]
chr9	79595522	79596022	2.665481865	39.16	5.33	0	6.068445	(5,7]
chrX	37764075	37764575	2.554368003	15.33	1.78	1.75	10.220341	(10,12]
chr13	30912668	30913168	0	0	0	0	2.309175	(2,5]
chr5	159596820	159597320	2.940437566	74.92	8.89	14.57	10.731557	(10,12]
chr1	223842817	223843317	2.216449282	11.92	1.78	1.17	8.867607	(7,10]
chr13	99072132	99072632	0.587239841	8.51	5.33	6.99	3.886815	(2,5]
chr17	72754357	72754857	3.465745393	49.38	3.56	70.53	5.828975	(5,7]
chr1	154913861	154914361	1.799966269	27.24	7.11	1.17	8.930211	(7,10]
chr12	123288349	123288849	1.060411517	8.51	3.56	0	5.80935	(5,7]
chr15	90325419	90325919	2.528909696	86.84	14.22	4.66	10.309567	(10,12]
chr21	41357085	41357585	3.555614305	136.22	10.67	0.58	14.053983	(12,15]
chr11	69511857	69512357	3.076253033	37.46	3.56	4.08	11.691891	(10,12]
chr3	125643518	125644018	3.810966176	63	3.56	9.33	13.144941	(12,15]
chr17	77866833	77867333	0.757586395	18.73	10.67	2.91	9.682316	(7,10]
chr16	68741676	68742176	2.343283135	22.14	3.56	0.58	5.817314	(5,7]
chr1	223385843	223386343	4.705222137	71.52	1.78	0	11.536029	(10,12]
chr12	67938967	67939467	0.825795271	10.22	5.33	1.75	4.553103	(2,5]
chr1	19908617	19909117	1.799966269	27.24	7.11	5.83	8.49453	(7,10]
chr6	11046811	11047311	2.554368003	15.33	1.78	4.08	4.683612	(2,5]
chr2	43011687	43012187	0.776288724	6.81	3.56	7.58	8.394069	(7,10]
chr17	45751191	45751691	1.983293667	17.03	3.56	20.98	2.34904	(2,5]
chr11	69325463	69325963	1.774360458	8.51	1.78	0.58	10.123844	(10,12]
chr20	734685	735185	2.554368003	15.33	1.78	1.75	8.734904	(7,10]
chr20	55511620	55512120	4.349349136	91.95	3.56	2.91	8.809743	(7,10]
chr10	130339318	130339818	3.030751511	137.93	16	9.33	8.764311	(7,10]
chr3	184929255	184929755	1.614891354	23.84	7.11	1.17	9.269103	(7,10]
chr18	20427084	20427584	3.034413714	80.03	8.89	2.91	10.511944	(10,12]
chr2	236113448	236113948	1.983293667	17.03	3.56	1.17	8.989848	(7,10]
chrX	133704586	133705086	0.825795271	10.22	5.33	2.33	7.07232	(7,10]
chr5	77157351	77157851	4.803457499	76.63	1.78	1.75	9.375457	(7,10]
chr11	10764438	10764938	2.47706776	93.65	16	5.25	11.144178	(10,12]
chr3	161526338	161526838	3.488000771	10.22	0	1.75	5.060868	(5,7]
chr5	100090828	100091328	3.057232076	22.14	1.78	2.91	3.796212	(2,5]
chr3	129087850	129088350	1.640113551	18.73	5.33	2.33	10.124538	(10,12]
chr11	30460112	30460612	-0.042125476	1.7	1.78	0	3.593945	(2,5]
chrX	137070586	137071086	-0.521426844	3.41	5.33	0.58	10.189742	(10,12]
chr6	134212403	134212903	1.680837582	13.62	3.56	0	3.97968	(2,5]
chr6	37537578	37538078	3.284391967	95.36	8.89	1.75	13.144941	(12,15]
chr15	60197843	60198343	0.665693773	3.41	1.78	0	10.375707	(10,12]
chr12	105169521	105170021	2.603081358	37.46	5.33	0	13.483502	(12,15]
chr10	123260173	123260673	2.140778656	3.41	0	0.58	7.808749	(7,10]
chr1	154301689	154302189	1.900530552	42.57	10.67	7.58	13.307006	(12,15]
chr11	108537916	108538416	3.465745393	49.38	3.56	11.66	13.764641	(12,15]
chr2	186094230	186094730	2.394786523	13.62	1.78	0	11.787048	(10,12]
chr5	104952330	104952830	0.866356971	17.03	8.89	0	3.504649	(2,5]
chr1	82852389	82852889	2.140778656	3.41	0	0	1.986015	(0,2]
chr12	53752610	53753110	3.444065624	126.01	10.67	6.99	7.356273	(7,10]
chr20	56556085	56556585	2.554368003	15.33	1.78	0.58	11.708406	(10,12]
chr2	217957227	217957727	3.240337047	126.01	12.44	6.41	14.528271	(12,15]
chr6	38404556	38405056	2.804852053	68.11	8.89	0	12.221817	(12,15]
chr16	10684219	10684719	2.113285227	18.73	3.56	1.75	9.714044	(7,10]
chr8	1571433	1571933	2.157924887	51.08	10.67	0	8.422325	(7,10]
chr17	46877988	46878488	1.840419061	15.33	3.56	0	7.921332	(7,10]
chr6	3226802	3227302	3.3377945	63	5.33	5.25	8.808813	(7,10]
chr7	131311356	131311856	2.867131624	97.06	12.44	14.57	11.078431	(10,12]
chr20	36738249	36738749	1.136087497	5.11	1.78	2.91	7.300745	(7,10]
chr11	46255658	46256158	2.79509977	30.65	3.56	0	9.227408	(7,10]
chr12	78780513	78781013	2.397409357	32.35	5.33	0	11.219285	(10,12]
chr1	207074509	207075009	2.180362947	35.76	7.11	18.65	5.781396	(5,7]
chr6	44205727	44206227	2.827234168	18.73	1.78	14.57	8.080625	(7,10]
chr11	34844683	34845183	2.232526121	20.43	3.56	1.17	6.109419	(5,7]
chr13	30494149	30494649	2.965322548	6.81	0	1.17	11.168601	(10,12]
chr5	60629487	60629987	2.697242609	17.03	1.78	12.82	8.384732	(7,10]
chr16	638017	638517	2.662466035	95.36	14.22	48.96	11.692423	(10,12]
chr8	17607179	17607679	-1.475084883	0	1.78	0.58	11.723206	(10,12]
chr6	44191404	44191904	4.362606117	56.19	1.78	17.49	13.328174	(12,15]
chr22	27080594	27081094	2.112052177	34.06	7.11	7.58	7.971026	(7,10]
chr5	72926084	72926584	2.178991866	124.3	26.67	8.74	11.840676	(10,12]
chr3	127350965	127351465	2.113285227	18.73	3.56	9.91	11.843336	(10,12]
chr6	672750	673250	-0.756074417	1.7	3.56	3.5	4.479461	(2,5]
chr3	168674849	168675349	1.774360458	8.51	1.78	0	9.800251	(7,10]
chr11	82351027	82351527	2.827234168	18.73	1.78	0	8.643703	(7,10]
chr11	63640343	63640843	1.840419061	15.33	3.56	21.57	9.000666	(7,10]
chr10	9230051	9230551	-1.165191865	3.41	8.89	1.75	3.363164	(2,5]
chr14	91639567	91640067	2.394786523	13.62	1.78	0	5.478277	(5,7]
chr6	64200898	64201398	2.590616682	154.95	24.89	2.91	10.318532	(10,12]
chr15	44486695	44487195	2.012915888	10.22	1.78	1.75	7.119403	(7,10]
chr10	80922490	80922990	1.983293667	17.03	3.56	8.16	2.713621	(2,5]
chr22	38576849	38577349	3.488000771	10.22	0	5.25	7.307975	(7,10]
chr2	72801980	72802480	2.635077303	49.38	7.11	1.75	10.30641	(10,12]
chr11	45430423	45430923	3.057232076	22.14	1.78	0	7.565299	(7,10]
chr15	64237873	64238373	0.825795271	10.22	5.33	6.41	6.936192	(5,7]
chr9	132949318	132949818	1.367247386	15.33	5.33	7.58	5.39921	(5,7]
chr5	139037771	139038271	2.729564169	52.79	7.11	15.16	12.174876	(12,15]
chr1	201014084	201014584	0.850169492	13.62	7.11	2.91	10.546192	(10,12]
chr11	121196747	121197247	2.110144583	64.71	14.22	0	12.825082	(12,15]
chr10	120141064	120141564	2.113285227	18.73	3.56	0.58	8.770964	(7,10]
chr6	158470272	158470772	3.249445341	8.51	0	5.83	10.531901	(10,12]
chr20	20753152	20753652	0.776288724	6.81	3.56	0	7.646822	(7,10]
chr10	121076960	121077460	4.634593268	23.84	0	6.99	4.464037	(2,5]
chr5	158602277	158602777	3.691534165	11.92	0	2.33	3.477503	(2,5]
chr8	135746961	135747461	2.603081358	37.46	5.33	8.16	9.377088	(7,10]
chr13	113979851	113980351	1.432959407	1.7	0	4.66	6.39112	(5,7]
chr20	47303022	47303522	0.723482365	15.33	8.89	27.98	6.032944	(5,7]
chr5	176040695	176041195	2.554368003	15.33	1.78	4.08	6.223663	(5,7]
chr5	135031405	135031905	1.680837582	13.62	3.56	0.58	2.680694	(2,5]
chr1	15303700	15304200	2.694029479	63	8.89	5.83	12.304672	(12,15]
chr1	203028422	203028922	2.603081358	37.46	5.33	3.5	7.497663	(7,10]
chr19	2670201	2670701	0.723482365	15.33	8.89	2.91	11.95838	(10,12]
chr8	91766481	91766981	3.159508385	23.84	1.78	0	10.513399	(10,12]
chr3	102043209	102043709	2.157462684	27.24	5.33	1.17	12.849329	(12,15]
chr20	60981511	60982011	3.217990229	57.9	5.33	13.99	5.69158	(5,7]
chr6	167935117	167935617	2.368143099	40.87	7.11	0	9.667026	(7,10]
chr1	112015837	112016337	2.012915888	10.22	1.78	1.17	9.136176	(7,10]
chr16	82170785	82171285	1.983293667	17.03	3.56	3.5	7.747062	(7,10]
chr6	14619666	14620166	2.554368003	15.33	1.78	1.17	11.292246	(10,12]
chr9	68420155	68420655	-0.188738997	17.03	19.55	12.24	1.196544	(0,2]
chr11	17791521	17792021	2.946475062	20.43	1.78	4.66	5.816877	(5,7]
chr11	70606320	70606820	1.680837582	13.62	3.56	8.16	4.13011	(2,5]
chr12	53551639	53552139	2.901543974	59.6	7.11	5.83	11.270397	(10,12]
chr5	35205677	35206177	2.343283135	22.14	3.56	20.4	9.771751	(7,10]
chr12	27776578	27777078	3.488000771	10.22	0	2.91	10.951823	(10,12]
chr3	107544472	107544972	1.502500341	11.92	3.56	2.91	11.191007	(10,12]
chr2	77059580	77060080	2.140778656	3.41	0	0	5.684189	(5,7]
chr1	154162937	154163437	3.182738687	185.6	19.55	3.5	13.746988	(12,15]
chr16	11224247	11224747	-3.019701914	0	7.11	1.75	5.419306	(5,7]
chr22	23611758	23612258	2.946475062	20.43	1.78	12.82	6.674353	(5,7]
chr5	66530518	66531018	1.512615045	22.14	7.11	14.57	2.893133	(2,5]
chr14	77610912	77611412	0.776288724	6.81	3.56	14.57	8.552957	(7,10]
chr7	80572104	80572604	2.603081358	37.46	5.33	13.99	4.44383	(2,5]
chr3	187646318	187646818	2.891769309	45.98	5.33	1.75	9.550998	(7,10]
chr7	55302500	55303000	3.040452044	51.08	5.33	0	9.568475	(7,10]
chr11	122967069	122967569	3.018339123	64.71	7.11	4.66	10.114278	(10,12]
chr1	75169031	75169531	-0.756074417	1.7	3.56	1.75	13.365927	(12,15]
chr1	40606695	40607195	1.490237665	6.81	1.78	0	6.481119	(5,7]
chr19	1166725	1167225	2.585555348	47.68	7.11	12.82	7.022194	(7,10]
chr13	109739933	109740433	3.167725561	103.87	10.67	2.91	13.754611	(12,15]
chr5	16590133	16590633	-0.042125476	1.7	1.78	6.41	11.966112	(10,12]
chr17	45212803	45213303	-0.217591435	13.62	16	0.58	3.929331	(2,5]
chr9	87562514	87563014	2.012915888	10.22	1.78	1.17	7.854544	(7,10]
chr1	188484570	188485070	3.076253033	37.46	3.56	0	11.315491	(10,12]
chr19	36737419	36737919	0.303117049	6.81	5.33	3.5	7.29733	(7,10]
chr10	76503005	76503505	1.774360458	8.51	1.78	1.17	5.124122	(5,7]
chrX	20489466	20489966	4.302319051	18.73	0	0	4.969817	(2,5]
chr3	100583783	100584283	1.136087497	5.11	1.78	1.17	9.114876	(7,10]
chr21	46167749	46168249	1.567316376	49.38	16	0	13.472789	(12,15]
chr6	10859105	10859605	0.67183225	11.92	7.11	1.17	10.977809	(10,12]
chr18	49017919	49018419	2.940437566	74.92	8.89	1.17	11.376275	(10,12]
chr12	6346600	6347100	2.827234168	18.73	1.78	44.88	7.31293	(7,10]
chr8	91924949	91925449	2.012915888	10.22	1.78	0	1.862481	(0,2]
chr14	59827764	59828264	2.939888871	88.55	10.67	22.15	10.630371	(10,12]
chr21	16743175	16743675	3.584529973	32.35	1.78	1.17	12.916753	(12,15]
chr10	114055818	114056318	1.060411517	8.51	3.56	1.17	6.477021	(5,7]
chr9	84278215	84278715	1.799966269	27.24	7.11	1.75	13.074887	(12,15]
chr21	43812753	43813253	3.249445341	8.51	0	2.91	10.600213	(10,12]
chr19	2579051	2579551	0.303117049	6.81	5.33	19.24	8.391187	(7,10]
chr9	33234083	33234583	2.445559444	23.84	3.56	17.49	8.413494	(7,10]
chrX	16489597	16490097	-0.521426844	3.41	5.33	1.17	2.241179	(2,5]
chr6	125526226	125526726	4.302319051	18.73	0	43.72	6.631241	(5,7]
chr5	6519268	6519768	1.136087497	5.11	1.78	0	5.653822	(5,7]
chr20	55465086	55465586	1.502500341	11.92	3.56	1.75	4.26676	(2,5]
chr19	54600135	54600635	2.204533428	52.79	10.67	6.99	13.806094	(12,15]
chrX	16635366	16635866	1.367247386	15.33	5.33	2.33	8.252037	(7,10]
chr2	142948077	142948577	1.060411517	8.51	3.56	0.58	10.259482	(10,12]
chr10	134813464	134813964	2.942720267	34.06	3.56	0.58	13.455452	(12,15]
chr6	121508873	121509373	2.615275368	59.6	8.89	0.58	9.598914	(7,10]
chr5	59650802	59651302	2.883878763	85.14	10.67	0.58	14.541877	(12,15]
chr13	40377357	40377857	2.61117238	5.11	0	2.91	8.861044	(7,10]
chr15	100989068	100989568	3.249445341	8.51	0	0	11.157357	(10,12]
chr3	13517596	13518096	3.582650976	117.49	8.89	57.12	9.573784	(7,10]
chr14	75741875	75742375	1.40185803	20.43	7.11	4.66	11.964805	(10,12]
chr14	44118707	44119207	1.490237665	6.81	1.78	0	8.787838	(7,10]
chr12	53024801	53025301	2.140778656	3.41	0	0.58	4.183988	(2,5]
chr9	139222455	139222955	2.012915888	10.22	1.78	4.66	7.682373	(7,10]
chr19	6681672	6682172	3.584529973	32.35	1.78	1.17	12.230251	(12,15]
chr2	1950529	1951029	2.394786523	13.62	1.78	0.58	11.567806	(10,12]
chr16	17317211	17317711	1.983293667	17.03	3.56	0.58	10.226895	(10,12]
chr1	108479193	108479693	1.029328665	11.92	5.33	5.83	7.151003	(7,10]
chr4	84572624	84573124	3.79437644	136.22	8.89	4.08	13.274441	(12,15]
chr2	46047719	46048219	3.003824123	78.33	8.89	1.17	12.950043	(12,15]
chr21	16505020	16505520	-0.042125476	1.7	1.78	1.75	2.596019	(2,5]
chr6	106076317	106076817	2.368143099	40.87	7.11	0.58	12.611482	(12,15]
chr10	134352782	134353282	1.774360458	8.51	1.78	1.75	6.725629	(5,7]
chr22	39867075	39867575	-0.408529534	5.11	7.11	0	11.715739	(10,12]
chr2	42001384	42001884	2.697242609	17.03	1.78	0	6.005966	(5,7]
chr7	34109111	34109611	5.553974808	45.98	0	0	10.114278	(10,12]
chr9	97891433	97891933	0	0	0	1.17	7.566701	(7,10]
chr15	71544465	71544965	0.665693773	3.41	1.78	9.33	7.912239	(7,10]
chr2	11664384	11664884	2.774453983	54.49	7.11	26.23	13.133521	(12,15]
chr9	136825100	136825600	1.152625577	17.03	7.11	1.17	8.916871	(7,10]
chr1	184516840	184517340	2.965322548	6.81	0	6.99	6.119099	(5,7]
chr4	52924390	52924890	2.891769309	45.98	5.33	2.91	11.128722	(10,12]
chr2	142468127	142468627	1.96443168	30.65	7.11	0	7.405409	(7,10]
chr13	29169216	29169716	-0.042125476	1.7	1.78	0	6.95926	(5,7]
chr16	11457001	11457501	1.640113551	18.73	5.33	6.99	10.32005	(10,12]
chr21	37985204	37985704	2.012915888	10.22	1.78	1.75	5.353981	(5,7]
chr18	46500915	46501415	3.290092729	78.33	7.11	47.21	10.866589	(10,12]
chr5	60600338	60600838	2.774453983	54.49	7.11	1.75	6.794967	(5,7]
chr3	170038238	170038738	3.010161749	107.28	12.44	82.19	10.352471	(10,12]
chr3	124781569	124782069	1.367247386	15.33	5.33	1.75	7.770508	(7,10]
chr14	103337251	103337751	2.394786523	13.62	1.78	0.58	8.636268	(7,10]
chr7	42872229	42872729	2.694029479	63	8.89	2.33	10.659858	(10,12]
chr10	78401898	78402398	2.245584943	37.46	7.11	1.75	13.746988	(12,15]
chr1	55106817	55107317	0.665693773	3.41	1.78	1.75	6.148499	(5,7]
chr4	105817775	105818275	2.768920199	66.41	8.89	0.58	13.764641	(12,15]
chr2	238404964	238405464	1.298966946	10.22	3.56	12.24	7.693243	(7,10]
chr19	41558223	41558723	3.724979979	35.76	1.78	0	10.78913	(10,12]
chr22	43196854	43197354	3.249445341	8.51	0	2.33	6.846167	(5,7]
chr20	50534416	50534916	0.385563644	11.92	8.89	1.75	4.635971	(2,5]
chr12	6373855	6374355	2.081874492	40.87	8.89	12.24	6.350469	(5,7]
chr8	68649345	68649845	-0.048255169	3.41	3.56	0.58	5.274878	(5,7]
chr1	64901830	64902330	3.159508385	23.84	1.78	0.58	8.621756	(7,10]
chrX	18117802	18118302	3.249445341	8.51	0	21.57	6.97782	(5,7]
chr3	156884216	156884716	-1.586742507	1.7	7.11	4.66	8.689073	(7,10]
chr9	112913840	112914340	3.076253033	37.46	3.56	1.75	5.678544	(5,7]
chr16	11221770	11222270	1.680837582	13.62	3.56	2.91	6.187106	(5,7]
chr21	43077044	43077544	2.397419978	69.81	12.44	5.25	10.916991	(10,12]
chr11	101314373	101314873	0.665693773	3.41	1.78	0	6.368071	(5,7]
chr6	12288372	12288872	2.110046561	49.38	10.67	10.49	6.241024	(5,7]
chr19	27738657	27739157	0.693521953	40.87	24.89	0.58	6.682406	(5,7]
chr18	54909479	54909979	4.634593268	23.84	0	11.08	6.051067	(5,7]
chr2	149934392	149934892	3.259040389	59.6	5.33	2.33	11.144409	(10,12]
chr12	58116953	58117453	1.906317984	49.38	12.44	18.65	8.681423	(7,10]
chr12	52774062	52774562	1.680837582	13.62	3.56	0.58	3.964403	(2,5]
chr10	73068729	73069229	2.725639513	40.87	5.33	0.58	13.877386	(12,15]
chrX	133887204	133887704	-0.042125476	1.7	1.78	0	6.915182	(5,7]
chr21	46184598	46185098	1.136087497	5.11	1.78	7.58	5.87507	(5,7]
chr16	803434	803934	2.596756933	177.09	28.44	19.82	12.892077	(12,15]
chr1	71381028	71381528	3.691534165	11.92	0	0.58	4.87842	(2,5]
chrX	139573029	139573529	3.249445341	8.51	0	0.58	4.322148	(2,5]
chr19	454848	455348	3.3377945	63	5.33	2.33	14.238929	(12,15]
chr6	138428444	138428944	-0.048255169	3.41	3.56	8.16	2.886886	(2,5]
chr17	62209114	62209614	3.226706173	74.92	7.11	0.58	12.783269	(12,15]
chrX	16329441	16329941	2.140778656	3.41	0	0	3.128345	(2,5]
chr10	125503350	125503850	2.541062641	25.54	3.56	11.08	8.642749	(7,10]
chr11	63641964	63642464	0.665693773	3.41	1.78	7.58	2.700844	(2,5]
chr1	15556306	15556806	-0.408529534	5.11	7.11	3.5	5.777041	(5,7]
chr14	41285620	41286120	3.011031037	35.76	3.56	0.58	12.806099	(12,15]
chr14	93454346	93454846	0.422138556	5.11	3.56	11.66	9.924323	(7,10]
chr5	75599764	75600264	0.665693773	3.41	1.78	0	8.963596	(7,10]
chr17	38179679	38180179	0.665693773	3.41	1.78	3.5	3.804883	(2,5]
chr16	4163348	4163848	3.259040389	59.6	5.33	27.98	11.623777	(10,12]
chr18	9348449	9348949	-0.340647973	6.81	8.89	1.17	10.218643	(10,12]
chr8	143669335	143669835	1.490237665	6.81	1.78	2.33	6.328268	(5,7]
chr13	107402041	107402541	-1.229246092	1.7	5.33	0	9.376112	(7,10]
chr14	37125386	37125886	0.67183225	11.92	7.11	6.99	9.154283	(7,10]
chr1	111289019	111289519	1.226346438	22.14	8.89	0	8.002727	(7,10]
chr7	44193066	44193566	2.039912942	32.35	7.11	3.5	12.017181	(12,15]
chr15	89658723	89659223	0.866356971	17.03	8.89	4.08	3.509798	(2,5]
chr1	43438904	43439404	2.61117238	5.11	0	1.17	11.716004	(10,12]
chr4	186431848	186432348	2.654849235	139.63	21.33	4.08	9.876539	(7,10]
chr17	47126415	47126915	0.665693773	3.41	1.78	1.17	7.462286	(7,10]
chr5	132385241	132385741	2.157924887	51.08	10.67	14.57	8.102217	(7,10]
chr12	67877652	67878152	1.983293667	17.03	3.56	1.75	7.557947	(7,10]
chr16	8773008	8773508	2.568487827	120.9	19.55	50.71	11.711642	(10,12]
chr10	102884161	102884661	2.541062641	25.54	3.56	1.75	11.528783	(10,12]
chr5	136108608	136109108	3.849007213	64.71	3.56	1.17	13.559994	(12,15]
chr12	124877475	124877975	3.375835537	64.71	5.33	8.16	11.127945	(10,12]
chr7	92237830	92238330	3.452779309	243.5	21.33	19.24	12.321742	(12,15]
chr22	47592887	47593387	1.432959407	1.7	0	0	9.318138	(7,10]
chr10	30811595	30812095	4.172327492	17.03	0	0.58	8.867267	(7,10]
chr1	156586187	156586687	-0.05103312	5.11	5.33	8.16	8.504666	(7,10]
chr17	48733028	48733528	5.265286858	37.46	0	8.16	8.144314	(7,10]
chr19	47599333	47599833	3.255011583	25.54	1.78	22.73	7.984902	(7,10]
chr16	49044170	49044670	3.160831853	119.2	12.44	1.75	13.897901	(12,15]
chr16	89069631	89070131	0.850169492	13.62	7.11	1.75	7.888875	(7,10]
chr5	177423824	177424324	3.869871406	13.62	0	1.17	11.417744	(10,12]
chr6	73738072	73738572	3.160831853	119.2	12.44	5.25	11.363258	(10,12]
chr7	17595825	17596325	3.737649174	83.44	5.33	2.33	12.937921	(12,15]
chr5	65976423	65976923	1.983293667	17.03	3.56	4.08	10.993892	(10,12]
chr7	48351096	48351596	1.799966269	27.24	7.11	0	8.335894	(7,10]
chr22	45106523	45107023	2.825606021	81.73	10.67	4.08	7.973796	(7,10]
chr12	52765524	52766024	3.869871406	13.62	0	2.33	8.643322	(7,10]
chr5	57391098	57391598	2.635077303	49.38	7.11	0.58	6.703593	(5,7]
chr2	15782404	15782904	-1.229246092	1.7	5.33	2.33	10.123844	(10,12]
chr13	104451271	104451771	2.394786523	13.62	1.78	0	11.195001	(10,12]
chr6	26296237	26296737	2.180362947	35.76	7.11	9.33	5.368609	(5,7]
chr7	105710611	105711111	2.112052177	34.06	7.11	14.57	7.3784	(7,10]
chr3	174854341	174854841	2.507886934	126.01	21.33	1.75	14.541877	(12,15]
chrX	54774090	54774590	1.87011146	22.14	5.33	2.33	9.982259	(7,10]
chr8	37002273	37002773	2.801158656	117.49	16	9.33	13.16611	(12,15]
chr2	170085605	170086105	2.140778656	3.41	0	0.58	8.686968	(7,10]
chr15	70654599	70655099	-0.05103312	5.11	5.33	0	5.715815	(5,7]
chr18	42497964	42498464	0.422138556	5.11	3.56	0	8.221121	(7,10]
chr1	15374965	15375465	2.30798545	39.16	7.11	0.58	2.557556	(2,5]
chr9	132087086	132087586	2.946475062	20.43	1.78	17.49	9.689237	(7,10]
chr6	2040655	2041155	3.790201975	37.46	1.78	1.17	10.654938	(10,12]
chr1	175156247	175156747	1.753644335	32.35	8.89	19.24	13.683318	(12,15]
chr11	69966724	69967224	1.502500341	11.92	3.56	0.58	11.93033	(10,12]
chr1	47915732	47916232	-0.933560276	5.11	10.67	2.33	4.840444	(2,5]
chr11	2484421	2484921	-0.05103312	5.11	5.33	0.58	10.268351	(10,12]
chr3	139032683	139033183	3.087060584	52.79	5.33	1.75	12.684538	(12,15]
chr8	117010407	117010907	2.18292612	68.11	14.22	6.41	11.006875	(10,12]
chr8	124537248	124537748	-0.054379366	6.81	7.11	1.75	8.810807	(7,10]
chr6	125518957	125519457	1.40185803	20.43	7.11	58.29	7.087105	(7,10]
chr4	9700667	9701167	2.715450274	28.95	3.56	4.66	10.787374	(10,12]
chr3	95706292	95706792	2.321928095	30.65	5.33	0	12.445026	(12,15]
chr1	30769074	30769574	-0.042125476	1.7	1.78	0.58	9.409877	(7,10]
chr20	39026184	39026684	-0.521426844	3.41	5.33	0	4.613911	(2,5]
chr7	1976157	1976657	3.849007213	64.71	3.56	1.17	10.751383	(10,12]
chr10	134577924	134578424	-0.756074417	1.7	3.56	1.75	3.629449	(2,5]
chr3	149996437	149996937	0.468298856	10.22	7.11	0.58	4.568229	(2,5]
chr21	46124156	46124656	1.759354445	20.43	5.33	5.25	6.200296	(5,7]
chr3	141145665	141146165	2.232526121	20.43	3.56	17.49	9.417676	(7,10]
chr14	37103437	37103937	4.029452886	15.33	0	3.5	6.565603	(5,7]
chr10	563137	563637	2.067890966	25.54	5.33	5.25	13.321604	(12,15]
chr17	57409475	57409975	2.725639513	40.87	5.33	7.58	5.68503	(5,7]
chr10	49495926	49496426	2.942720267	34.06	3.56	4.08	6.013105	(5,7]
chr21	22369198	22369698	2.655189737	61.3	8.89	19.82	8.173159	(7,10]
chr20	46875070	46875570	1.226346438	22.14	8.89	0.58	8.14574	(7,10]
chr12	116823592	116824092	2.697242609	17.03	1.78	10.49	3.583254	(2,5]
chr2	88490833	88491333	1.9460665	98.76	24.89	0.58	13.69544	(12,15]
chr10	93441492	93441992	1.060411517	8.51	3.56	0.58	8.985255	(7,10]
chr3	63141830	63142330	1.124345917	47.68	21.33	1.17	12.892077	(12,15]
chr13	26068181	26068681	-0.878923259	3.41	7.11	0	6.165962	(5,7]
chr1	30818355	30818855	1.298966946	10.22	3.56	0.58	4.177287	(2,5]
chr1	48386634	48387134	3.790201975	37.46	1.78	2.91	13.022166	(12,15]
chr2	174748032	174748532	1.983293667	17.03	3.56	1.75	10.212022	(10,12]
chr20	47486930	47487430	1.680837582	13.62	3.56	0.58	7.386477	(7,10]
chr4	2424197	2424697	3.970178325	42.57	1.78	9.33	12.174876	(12,15]
chr4	38967862	38968362	1.432959407	1.7	0	0	9.807895	(7,10]
chr11	106331795	106332295	2.910289273	166.87	21.33	0	10.980375	(10,12]
chr9	109801215	109801715	1.136087497	5.11	1.78	0	7.398648	(7,10]
chr12	55327220	55327720	2.838277902	44.27	5.33	2.33	10.445809	(10,12]
chr2	222292675	222293175	3.869871406	13.62	0	2.91	12.793977	(12,15]
chr1	48237459	48237959	1.432959407	1.7	0	1.17	8.141123	(7,10]
chr20	10642965	10643465	1.972387769	23.84	5.33	0	12.636216	(12,15]
chr2	10161801	10162301	2.394786523	13.62	1.78	17.49	6.968373	(5,7]
chr11	77861710	77862210	3.298954758	61.3	5.33	5.83	2.534391	(2,5]
chr6	3718314	3718814	4.22757266	51.08	1.78	4.66	13.548574	(12,15]
chr19	3606219	3606719	0.665693773	3.41	1.78	2.33	9.049235	(7,10]
chr2	225196438	225196938	3.249445341	8.51	0	0	4.852432	(2,5]
chr10	127929178	127929678	2.965322548	6.81	0	0	5.874221	(5,7]
chr2	15906394	15906894	0.850169492	13.62	7.11	1.75	7.198721	(7,10]
chr5	55325690	55326190	3.175485501	56.19	5.33	1.75	7.925262	(7,10]
chr8	8094375	8094875	2.980298086	63	7.11	9.91	14.034283	(12,15]
chr13	28074752	28075252	2.232526121	20.43	3.56	0	12.804008	(12,15]
chr18	30349859	30350359	1.502500341	11.92	3.56	2.91	9.944711	(7,10]
chr5	137224346	137224846	2.817989086	56.19	7.11	7.58	8.16383	(7,10]
chr1	6970123	6970623	2.140778656	3.41	0	7.58	7.306727	(7,10]
chr5	116822736	116823236	2.630634359	27.24	3.56	22.15	6.645197	(5,7]
chr17	4479060	4479560	2.541062641	25.54	3.56	4.08	9.429628	(7,10]
chr11	63639620	63640120	0.825795271	10.22	5.33	33.23	2.902269	(2,5]
chr5	111331507	111332007	0.850169492	13.62	7.11	0	13.307006	(12,15]
chr17	29981961	29982461	2.113285227	18.73	3.56	2.33	6.420038	(5,7]
chr8	30106646	30107146	1.432959407	1.7	0	0	6.50565	(5,7]
chr1	172715506	172716006	3.13865354	39.16	3.56	0.58	8.085827	(7,10]
chr21	42694078	42694578	1.759354445	20.43	5.33	16.32	4.685241	(2,5]
chr11	116611546	116612046	4.819668183	27.24	0	2.91	10.569004	(10,12]
chr17	39662073	39662573	1.136087497	5.11	1.78	2.33	10.362092	(10,12]
chr10	15503267	15503767	2.343283135	22.14	3.56	1.17	8.205934	(7,10]
chr2	240628837	240629337	2.140778656	3.41	0	0	-5.342114	(-10,-2]
chr4	41507125	41507625	1.640113551	18.73	5.33	1.17	6.022152	(5,7]
chr8	101919996	101920496	2.502899647	95.36	16	24.48	11.774925	(10,12]
chr17	71606976	71607476	2.697242609	17.03	1.78	1.17	9.579242	(7,10]
chr2	9946335	9946835	2.232526121	20.43	3.56	2.33	12.600599	(12,15]
chr8	129120284	129120784	3.248714641	228.17	23.11	13.41	7.060235	(7,10]
chrX	39478752	39479252	0.665693773	3.41	1.78	0	6.763495	(5,7]
chr5	78489426	78489926	2.31773334	119.2	23.11	16.32	11.110144	(10,12]
chrX	121497340	121497840	3.198811189	40.87	3.56	2.91	4.006514	(2,5]
chr14	95978014	95978514	0.303117049	6.81	5.33	12.24	8.792316	(7,10]
chr17	38857265	38857765	2.343283135	22.14	3.56	27.98	3.411041	(2,5]
chr2	201049646	201050146	5.115277606	95.36	1.78	0	11.605835	(10,12]
chr20	30260257	30260757	2.480781487	44.27	7.11	7.58	8.159894	(7,10]
chr1	61962059	61962559	1.060411517	8.51	3.56	0	8.741168	(7,10]
chr2	159920091	159920591	-0.756074417	1.7	3.56	4.66	7.793195	(7,10]
chr1	151941334	151941834	0.146801509	11.92	10.67	0	5.168856	(5,7]
chr10	113150183	113150683	1.680837582	13.62	3.56	0	10.889555	(10,12]
chr13	114797685	114798185	3.488000771	10.22	0	8.16	11.250419	(10,12]
chr2	7057847	7058347	2.216449282	11.92	1.78	1.17	5.802922	(5,7]
chr14	94425679	94426179	-0.05652518	8.51	8.89	1.17	9.373553	(7,10]
chr3	53179228	53179728	1.136087497	5.11	1.78	0.58	7.369868	(7,10]
chr16	54130107	54130607	1.136087497	5.11	1.78	2.91	9.219718	(7,10]
chr1	185614627	185615127	2.285839642	73.22	14.22	0	10.915813	(10,12]
chr12	6028401	6028901	2.870581032	32.35	3.56	0	11.63172	(10,12]
chr1	79857963	79858463	0	0	0	0	8.341032	(7,10]
chr20	62495372	62495872	1.424125945	25.54	8.89	37.89	4.536963	(2,5]
chr7	73121162	73121662	1.136087497	5.11	1.78	5.83	9.345363	(7,10]
chr21	19118294	19118794	2.61117238	5.11	0	0	11.078302	(10,12]
chr16	2769182	2769682	2.113285227	18.73	3.56	7.58	4.361705	(2,5]
chr3	42861311	42861811	1.490237665	6.81	1.78	0.58	8.938842	(7,10]
chr16	25130875	25131375	1.060411517	8.51	3.56	16.32	4.239183	(2,5]
chr9	33199770	33200270	2.603081358	37.46	5.33	0.58	14.238929	(12,15]
chr3	160818575	160819075	2.242278598	28.95	5.33	13.41	11.129307	(10,12]
chr21	43795470	43795970	1.282617137	18.73	7.11	50.71	5.660967	(5,7]
chr1	157408230	157408730	2.140778656	3.41	0	0	10.510929	(10,12]
chr19	48565875	48566375	2.552926719	98.76	16	10.49	11.057522	(10,12]
chr9	140067504	140068004	2.965322548	6.81	0	1.75	9.61973	(7,10]
chr15	81664903	81665403	-0.048255169	3.41	3.56	0	8.105335	(7,10]
chr1	230193470	230193970	2.140778656	3.41	0	0	10.192868	(10,12]
chr1	205621894	205622394	3.159508385	23.84	1.78	1.17	7.334434	(7,10]
chr22	29219727	29220227	2.694029479	63	8.89	14.57	7.334434	(7,10]
chr15	74861627	74862127	2.039912942	32.35	7.11	1.17	10.478586	(10,12]
chr21	16235597	16236097	4.078889925	45.98	1.78	1.17	11.408736	(10,12]
chr17	26824733	26825233	1.587021435	34.06	10.67	16.32	9.992285	(7,10]
chr2	132321478	132321978	0.825795271	10.22	5.33	15.16	8.699955	(7,10]
chr2	23018501	23019001	3.584529973	32.35	1.78	0.58	9.991189	(7,10]
chrX	9778108	9778608	0	0	0	0.58	7.116137	(7,10]
chr15	70600536	70601036	2.009242152	45.98	10.67	2.33	9.387009	(7,10]
chr5	133372883	133373383	3.298954758	61.3	5.33	4.08	13.311479	(12,15]
chr6	46942511	46943011	-0.042125476	1.7	1.78	0	5.623397	(5,7]
chr10	19521257	19521757	3.36456043	119.2	10.67	5.83	12.161928	(12,15]
chr11	68740489	68740989	1.432959407	1.7	0	2.33	8.021641	(7,10]
chr1	102517623	102518123	0.665693773	3.41	1.78	0	4.053079	(2,5]
chr16	4193973	4194473	2.694029479	63	8.89	1.17	10.478586	(10,12]
chr2	10466919	10467419	-0.295287315	8.51	10.67	0.58	5.816906	(5,7]
chr19	38221671	38222171	1.432959407	1.7	0	0.58	8.578511	(7,10]
chr5	173146637	173147137	-0.048255169	3.41	3.56	0	6.320012	(5,7]
chr3	58082526	58083026	3.691161905	57.9	3.56	31.48	4.56929	(2,5]
chr4	173791576	173792076	-2.189033824	0	3.56	0	6.930393	(5,7]
chr3	193588139	193588639	5.702657543	51.08	0	40.22	4.299304	(2,5]
chr14	99375655	99376155	1.490237665	6.81	1.78	1.17	7.346531	(7,10]
chr4	68795657	68796157	1.87011146	22.14	5.33	2.33	11.263558	(10,12]
chr2	157981742	157982242	2.588468444	122.6	19.55	1.75	11.759823	(10,12]
chr9	117670382	117670882	2.012915888	10.22	1.78	0	3.09402	(2,5]
chr18	71613764	71614264	-0.05103312	5.11	5.33	0	13.469057	(12,15]
chr16	80757199	80757699	2.827234168	18.73	1.78	5.25	10.024568	(10,12]
chr19	47406664	47407164	2.488185377	54.49	8.89	7.58	10.950919	(10,12]
chr1	21965374	21965874	-0.042125476	1.7	1.78	1.17	7.140321	(7,10]
chr7	44264586	44265086	4.172327492	17.03	0	0.58	7.230976	(7,10]
chr8	97972382	97972882	-1.229246092	1.7	5.33	0	9.033713	(7,10]
chr1	235098978	235099478	2.178991866	124.3	26.67	26.23	7.686476	(7,10]
chrX	16651741	16652241	2.157924887	51.08	10.67	2.33	11.21783	(10,12]
chr8	97428793	97429293	2.61117238	5.11	0	0	6.940136	(5,7]
chr20	38092207	38092707	3.344583301	27.24	1.78	0.58	6.153399	(5,7]
chr12	6387627	6388127	1.298966946	10.22	3.56	6.41	4.280087	(2,5]
chr20	55494163	55494663	2.015282929	74.92	17.78	1.17	8.750584	(7,10]
chr13	98530435	98530935	4.210820849	83.44	3.56	1.17	12.890154	(12,15]
chr8	119012694	119013194	0.18203025	10.22	8.89	1.75	1.928617	(0,2]
chr12	15396226	15396726	5.327687364	39.16	0	2.91	12.011014	(12,15]
chr10	27271000	27271500	1.87011146	22.14	5.33	1.17	6.117369	(5,7]
chr2	166269619	166270119	2.66900344	73.22	10.67	0	12.247722	(12,15]
chrX	104868465	104868965	-0.042125476	1.7	1.78	0.58	9.71104	(7,10]
chr15	90371241	90371741	2.409264402	98.76	17.78	22.73	9.102661	(7,10]
chr13	43341960	43342460	2.012915888	10.22	1.78	0	10.143391	(10,12]
chr14	38119787	38120287	1.614891354	23.84	7.11	3.5	2.831346	(2,5]
chr7	140010076	140010576	1.513697663	27.24	8.89	5.25	6.162528	(5,7]
chr5	128577413	128577913	1.207665907	13.62	5.33	2.91	6.612168	(5,7]
chr10	101795249	101795749	-0.756074417	1.7	3.56	0.58	3.814256	(2,5]
chr10	112867554	112868054	2.110046561	49.38	10.67	6.41	12.747122	(12,15]
chr17	54483931	54484431	2.61117238	5.11	0	0	8.08081	(7,10]
chr22	30694256	30694756	2.012915888	10.22	1.78	9.33	5.629852	(5,7]
chr10	134363014	134363514	1.840419061	15.33	3.56	2.33	7.323936	(7,10]
chr10	77005291	77005791	1.298966946	10.22	3.56	1.17	7.262938	(7,10]
chr2	5271107	5271607	1.060411517	8.51	3.56	0	5.050282	(5,7]
chr1	150980368	150980868	1.752022168	44.27	12.44	27.4	8.173262	(7,10]
chr8	643816	644316	0.665693773	3.41	1.78	3.5	2.692167	(2,5]
chr14	99357484	99357984	2.368143099	40.87	7.11	0.58	6.34466	(5,7]
chr2	139193201	139193701	1.502500341	11.92	3.56	3.5	5.609381	(5,7]
chr1	200306275	200306775	1.720554202	37.46	10.67	1.75	7.236622	(7,10]
chr17	55489175	55489675	3.011031037	35.76	3.56	1.75	11.773434	(10,12]
chr14	106235648	106236148	2.113285227	18.73	3.56	0	13.764641	(12,15]
chr12	6174367	6174867	2.245584943	37.46	7.11	4.66	6.489474	(5,7]
chr15	72267715	72268215	3.198811189	40.87	3.56	3.5	2.097735	(2,5]
chr14	84283102	84283602	0.303117049	6.81	5.33	0	1.785159	(0,2]
chr17	46577335	46577835	2.009242152	45.98	10.67	0.58	6.412527	(5,7]
chr7	2480390	2480890	1.298966946	10.22	3.56	28.56	3.278722	(2,5]
chr14	65283714	65284214	0.627594836	17.03	10.67	0	9.829854	(7,10]
chr2	132191893	132192393	3.406487696	103.87	8.89	1.75	14.238929	(12,15]
chr6	18055940	18056440	1.690120731	59.6	17.78	0.58	11.207856	(10,12]
chr2	130672143	130672643	1.614891354	23.84	7.11	0	8.499413	(7,10]
chr5	147685378	147685878	4.050252717	103.87	5.33	4.08	12.470201	(12,15]
chr8	42749035	42749535	2.216449282	11.92	1.78	15.16	2.926865	(2,5]
chr17	16825812	16826312	1.367247386	15.33	5.33	0.58	5.346916	(5,7]
chr2	121161612	121162112	3.144147056	102.17	10.67	7.58	12.487854	(12,15]
chr14	100056813	100057313	3.452652461	107.28	8.89	11.66	12.37901	(12,15]
chr17	75817019	75817519	2.232526121	20.43	3.56	1.17	5.621952	(5,7]
chr10	79631989	79632489	3.91276013	40.87	1.78	2.91	10.913191	(10,12]
chr6	96028810	96029310	2.140778656	3.41	0	4.08	2.99681	(2,5]
chr2	178384617	178385117	2.697242609	17.03	1.78	0.58	9.46313	(7,10]
chr7	130578866	130579366	1.614891354	23.84	7.11	5.83	8.759887	(7,10]
chr16	85779897	85780397	1.680837582	13.62	3.56	24.48	8.618205	(7,10]
chr11	68586935	68587435	-0.05103312	5.11	5.33	6.99	6.75644	(5,7]
chr14	23541289	23541789	2.701675431	74.92	10.67	47.21	13.064514	(12,15]
chr13	44843013	44843513	-2.189033824	0	3.56	0.58	4.636474	(2,5]
chr5	55701901	55702401	1.298966946	10.22	3.56	1.75	9.67826	(7,10]
chr2	20313622	20314122	1.207665907	13.62	5.33	15.74	8.66139	(7,10]
chr3	127485951	127486451	2.541062641	25.54	3.56	0	11.305907	(10,12]
chr3	46029259	46029759	2.012915888	10.22	1.78	3.5	8.817472	(7,10]
chr20	58328855	58329355	3.076253033	37.46	3.56	0.58	12.406094	(12,15]
chr6	3748476	3748976	2.83991069	69.81	8.89	5.83	9.88623	(7,10]
chr10	34716260	34716760	2.715450274	28.95	3.56	7.58	6.49185	(5,7]
chr18	45652995	45653495	1.900530552	42.57	10.67	0.58	13.736591	(12,15]
chr2	216844527	216845027	0.303117049	6.81	5.33	25.06	2.18947	(2,5]
chr14	104346221	104346721	4.078889925	45.98	1.78	54.79	8.37789	(7,10]
chr19	36060112	36060612	2.157462684	27.24	5.33	0	8.608229	(7,10]
chr1	12546360	12546860	3.198811189	40.87	3.56	8.74	8.747636	(7,10]
chr16	84820048	84820548	0.587239841	8.51	5.33	8.74	8.551245	(7,10]
chr12	1939644	1940144	0.422138556	5.11	3.56	1.75	6.097265	(5,7]
chrX	9389352	9389852	2.965322548	6.81	0	0	7.155424	(7,10]
chr10	70571227	70571727	2.574225208	57.9	8.89	8.74	10.636989	(10,12]
chr2	109521593	109522093	4.029452886	15.33	0	2.33	9.992285	(7,10]
chr21	41000320	41000820	-0.05103312	5.11	5.33	1.17	3.428378	(2,5]
chr16	88829790	88830290	0.876827289	20.43	10.67	37.31	5.498734	(5,7]
chr10	133976489	133976989	2.965322548	6.81	0	11.66	5.167578	(5,7]
chr9	137304075	137304575	0.776288724	6.81	3.56	5.83	7.428266	(7,10]
chr8	111188846	111189346	0.303117049	6.81	5.33	0	8.345699	(7,10]
chr4	90622278	90622778	3.584529973	32.35	1.78	0	8.183117	(7,10]
chr12	43109756	43110256	2.827234168	18.73	1.78	0	10.286622	(10,12]
chr14	71645847	71646347	-3.305970521	0	8.89	0	9.943336	(7,10]
chr11	84848394	84848894	2.039912942	32.35	7.11	0	3.212421	(2,5]
chr1	180136844	180137344	1.87011146	22.14	5.33	13.99	6.813578	(5,7]
chr1	205475127	205475627	2.697242609	17.03	1.78	0.58	10.036975	(10,12]
chr6	617468	617968	-0.878923259	3.41	7.11	3.5	9.069875	(7,10]
chr13	28609211	28609711	2.072103546	63	14.22	9.33	11.119865	(10,12]
chr2	64500589	64501089	3.055188806	66.41	7.11	0.58	10.696692	(10,12]
chr16	10688292	10688792	0.303117049	6.81	5.33	6.99	4.860419	(2,5]
chr1	223322340	223322840	2.113285227	18.73	3.56	0.58	3.110759	(2,5]
chr6	1525921	1526421	2.321928095	30.65	5.33	5.25	12.433097	(12,15]
chr7	47571932	47572432	2.615275368	59.6	8.89	1.75	9.294242	(7,10]
chr13	33953420	33953920	0.776288724	6.81	3.56	0	0.121585	(0,2]
chr10	127322695	127323195	1.884782183	28.95	7.11	17.49	3.763399	(2,5]
chr8	98326436	98326936	2.157924887	51.08	10.67	0	12.620529	(12,15]
chr18	11177608	11178108	0.303117049	6.81	5.33	0.58	12.023963	(12,15]
chr22	33936235	33936735	1.432959407	1.7	0	1.75	4.970972	(2,5]
chr3	129690169	129690669	2.636634147	93.65	14.22	4.66	10.312549	(10,12]
chr2	208215977	208216477	2.537859362	35.76	5.33	0.58	14.541877	(12,15]
chr8	101731798	101732298	0.422138556	5.11	3.56	109	3.059276	(2,5]
chr22	23509014	23509514	1.840419061	15.33	3.56	2.33	2.842225	(2,5]
chr20	49031216	49031716	3.255011583	25.54	1.78	0.58	6.978502	(5,7]
chr2	1917238	1917738	1.510121992	17.03	5.33	0	13.736591	(12,15]
chr2	110828963	110829463	0	0	0	0	11.782633	(10,12]
chr11	64126624	64127124	3.488000771	10.22	0	8.74	5.160674	(5,7]
chr1	41384966	41385466	1.490237665	6.81	1.78	0	6.719596	(5,7]
chr7	87044219	87044719	0.825795271	10.22	5.33	1.75	3.010275	(2,5]
chr7	55245227	55245727	1.490237665	6.81	1.78	0.58	8.681907	(7,10]
chrX	142721672	142722172	-0.521426844	3.41	5.33	1.17	11.829796	(10,12]
chr9	110303807	110304307	1.972387769	23.84	5.33	3.5	7.218549	(7,10]
chr8	102474878	102475378	3.732212064	59.6	3.56	29.73	6.210259	(5,7]
chr4	57625238	57625738	2.113285227	18.73	3.56	1.17	10.309567	(10,12]
chr3	168388874	168389374	2.992573717	49.38	5.33	1.75	8.713942	(7,10]
chr2	134340265	134340765	0.48472023	15.33	10.67	0	12.448447	(12,15]
chr16	66311883	66312383	1.367247386	15.33	5.33	0.58	7.131319	(7,10]
chr18	2385343	2385843	1.502500341	11.92	3.56	2.91	0.967651	(0,2]
chr8	37424445	37424945	1.490237665	6.81	1.78	0	8.541633	(7,10]
chr3	107543105	107543605	-0.042125476	1.7	1.78	4.08	6.721692	(5,7]
chr14	24134513	24135013	4.179694334	49.38	1.78	0	10.895538	(10,12]
chr8	26059616	26060116	1.774360458	8.51	1.78	2.33	4.936066	(2,5]
chr18	10131841	10132341	-0.042125476	1.7	1.78	0.58	5.712339	(5,7]
chr19	3384794	3385294	3.255011583	25.54	1.78	4.66	10.060326	(10,12]
chr2	170066729	170067229	1.490237665	6.81	1.78	0	10.286038	(10,12]
chr17	7860919	7861419	1.799966269	27.24	7.11	13.41	6.476348	(5,7]
chr12	15375009	15375509	-1.586742507	1.7	7.11	2.33	7.061771	(7,10]
chr19	31493565	31494065	-0.048255169	3.41	3.56	0	5.340381	(5,7]
chr14	75125223	75125723	2.855122018	83.44	10.67	11.66	12.950043	(12,15]
chr2	201611597	201612097	2.312391832	83.44	16	1.75	10.02246	(10,12]
chr2	204974270	204974770	1.87011146	22.14	5.33	9.33	4.648096	(2,5]
chr19	51224515	51225015	3.13865354	39.16	3.56	1.17	13.036464	(12,15]
chr10	61110099	61110599	1.983293667	17.03	3.56	1.17	7.558371	(7,10]
chr19	23587521	23588021	-0.05103312	5.11	5.33	1.17	6.538319	(5,7]
chr17	77916257	77916757	2.946475062	20.43	1.78	9.33	10.825414	(10,12]
chr3	156355439	156355939	2.534272894	45.98	7.11	9.33	7.92309	(7,10]
chr2	112292905	112293405	1.490237665	6.81	1.78	1.75	7.756835	(7,10]
chr11	131579734	131580234	2.946475062	20.43	1.78	0.58	12.609015	(12,15]
chr11	120507798	120508298	3.055188806	66.41	7.11	2.33	11.074501	(10,12]
chr11	77118692	77119192	1.96443168	30.65	7.11	0.58	11.158014	(10,12]
chr22	37417112	37417612	2.827234168	18.73	1.78	5.25	12.596209	(12,15]
chr3	156886258	156886758	2.012915888	10.22	1.78	5.25	4.200276	(2,5]
chr8	128213298	128213798	2.335463073	57.9	10.67	1.75	11.646252	(10,12]
chr3	114117588	114118088	0.665693773	3.41	1.78	1.17	6.786532	(5,7]
chr7	33003415	33003915	1.490237665	6.81	1.78	0.58	5.17999	(5,7]
chr11	75062180	75062680	2.012915888	10.22	1.78	18.07	8.791777	(7,10]
chr12	18496583	18497083	2.61117238	5.11	0	0.58	6.507084	(5,7]
chr10	79267030	79267530	-2.189033824	0	3.56	1.75	8.284443	(7,10]
chr9	86047133	86047633	2.394786523	13.62	1.78	3.5	5.589334	(5,7]
chr10	104928121	104928621	3.217990229	57.9	5.33	6.99	11.803385	(10,12]
chr12	120599932	120600432	4.029452886	15.33	0	13.99	8.726338	(7,10]
chr11	117054425	117054925	3.488000771	10.22	0	8.16	5.28125	(5,7]
chr10	122691191	122691691	0.422138556	5.11	3.56	0	10.666888	(10,12]
chr16	54128528	54129028	4.024702272	73.22	3.56	7.58	7.521137	(7,10]
chr2	38741853	38742353	-1.475084883	0	1.78	0.58	7.538556	(7,10]
chr14	61951812	61952312	1.060411517	8.51	3.56	3.5	3.591939	(2,5]
chr11	129503152	129503652	1.432959407	1.7	0	1.17	7.896571	(7,10]
chr6	139852219	139852719	1.432959407	1.7	0	0	3.770318	(2,5]
chr6	46766527	46767027	3.408909504	85.14	7.11	0	14.010741	(12,15]
chrX	21955391	21955891	2.394786523	13.62	1.78	1.17	9.491109	(7,10]
chr8	109679091	109679591	2.965322548	6.81	0	0	8.386339	(7,10]
chr8	141268019	141268519	4.302319051	18.73	0	0.58	8.799102	(7,10]
chr9	101639446	101639946	0	0	0	0.58	11.19699	(10,12]
chr1	223617810	223618310	2.394786523	13.62	1.78	0.58	5.229413	(5,7]
chr1	230636164	230636664	3.205782133	90.25	8.89	0.58	9.880953	(7,10]
chr12	31612805	31613305	3.055188806	66.41	7.11	2.33	7.837845	(7,10]
chr11	117055874	117056374	2.140778656	3.41	0	6.99	6.513657	(5,7]
chr9	127539915	127540415	1.207665907	13.62	5.33	0	8.063018	(7,10]
chr13	41469739	41470239	2.216449282	11.92	1.78	8.74	8.430031	(7,10]
chr15	99992555	99993055	2.946475062	20.43	1.78	0	13.620976	(12,15]
chr17	55884617	55885117	2.891769309	45.98	5.33	2.33	12.615701	(12,15]
chr7	47581581	47582081	3.181093083	120.9	12.44	7.58	12.216232	(12,15]
chrX	139122575	139123075	2.140778656	3.41	0	0.58	8.822074	(7,10]
chr10	22922028	22922528	3.51810152	71.52	5.33	6.99	11.292246	(10,12]
chr13	52493626	52494126	1.490237665	6.81	1.78	7.58	9.17672	(7,10]
chr2	16170324	16170824	0.776288724	6.81	3.56	0	11.578008	(10,12]
chr4	70424213	70424713	3.198811189	40.87	3.56	0	7.334434	(7,10]
chr7	116066390	116066890	4.210820849	83.44	3.56	0	6.88297	(5,7]
chr18	76734559	76735059	2.140778656	3.41	0	0	5.150168	(5,7]
chr2	163345740	163346240	3.678178736	80.03	5.33	0.58	11.075464	(10,12]
chr9	112851999	112852499	3.159508385	23.84	1.78	1.75	8.056809	(7,10]
chr1	212731242	212731742	2.321928095	30.65	5.33	22.15	11.742527	(10,12]
chr18	21631200	21631700	1.87011146	22.14	5.33	4.66	5.795405	(5,7]
chr2	140402962	140403462	2.140778656	3.41	0	0.58	6.630075	(5,7]
chr15	77888950	77889450	2.397409357	32.35	5.33	1.75	7.232818	(7,10]
chr8	142068117	142068617	2.140778656	3.41	0	4.08	5.758421	(5,7]
chr21	16919734	16920234	4.302319051	18.73	0	0	10.87553	(10,12]
chr9	137787472	137787972	0.468298856	10.22	7.11	1.75	9.29959	(7,10]
chr2	100234280	100234780	1.759354445	20.43	5.33	13.41	10.984778	(10,12]
chr17	80850746	80851246	2.61117238	5.11	0	1.75	4.178247	(2,5]
chr5	139022917	139023417	2.140778656	3.41	0	6.41	7.082127	(7,10]
chr18	22669974	22670474	1.060411517	8.51	3.56	0	8.545526	(7,10]
chr2	237501471	237501971	1.432959407	1.7	0	1.17	9.16268	(7,10]
chr15	44214308	44214808	2.61117238	5.11	0	1.17	5.285724	(5,7]
chr16	85495726	85496226	2.827234168	18.73	1.78	146.31	5.56943	(5,7]
chr1	161691196	161691696	-0.042125476	1.7	1.78	0	8.045692	(7,10]
chr18	21302478	21302978	2.985624523	161.77	19.55	13.99	14.073571	(12,15]
chr7	98424246	98424746	3.465745393	49.38	3.56	7.58	10.690774	(10,12]
chr2	75548820	75549320	2.946475062	20.43	1.78	0	8.868206	(7,10]
chr18	9494791	9495291	1.298966946	10.22	3.56	6.99	10.309567	(10,12]
chr1	85225349	85225849	1.906317984	49.38	12.44	0	12.871252	(12,15]
chr12	12014241	12014741	3.488000771	10.22	0	0.58	11.970526	(10,12]
chr22	30095256	30095756	1.614891354	23.84	7.11	4.66	7.334434	(7,10]
chr9	109715154	109715654	1.774360458	8.51	1.78	3.5	6.647429	(5,7]
chr10	12542226	12542726	1.502500341	11.92	3.56	0	8.788595	(7,10]
chr16	500426	500926	2.967019998	90.25	10.67	6.41	12.056767	(12,15]
chr5	73650747	73651247	2.140778656	3.41	0	0.58	5.106413	(5,7]
chr12	18658141	18658641	0.229743427	8.51	7.11	1.17	6.604806	(5,7]
chr20	62197283	62197783	0.422138556	5.11	3.56	1.17	4.374565	(2,5]
chr10	58543276	58543776	1.490237665	6.81	1.78	0	9.586495	(7,10]
chr2	108912230	108912730	3.198811189	40.87	3.56	1.75	7.485347	(7,10]
chr18	46547854	46548354	3.953387357	97.06	5.33	31.48	8.584593	(7,10]
chr19	16088754	16089254	3.311449577	44.27	3.56	2.33	13.548574	(12,15]
chr11	122968341	122968841	1.060411517	8.51	3.56	2.33	12.191511	(12,15]
chr2	68076558	68077058	2.216449282	11.92	1.78	0	8.688858	(7,10]
chr14	77446774	77447274	1.060411517	8.51	3.56	0	6.311673	(5,7]
chr1	246382590	246383090	0.665693773	3.41	1.78	1.17	11.58563	(10,12]
chr17	70513843	70514343	4.302319051	18.73	0	1.75	10.045123	(10,12]
chr1	30805706	30806206	2.965322548	6.81	0	0	10.407228	(10,12]
chr3	108133000	108133500	0.665693773	3.41	1.78	0.58	5.736999	(5,7]
chr19	39174402	39174902	2.827234168	18.73	1.78	20.98	8.73249	(7,10]
chr18	9495907	9496407	0.665693773	3.41	1.78	6.99	2.438153	(2,5]
chr18	76652765	76653265	1.840419061	15.33	3.56	6.41	8.261455	(7,10]
chr1	117401504	117402004	3.956847387	69.81	3.56	1.75	9.46313	(7,10]
chr16	80655395	80655895	1.510121992	17.03	5.33	32.64	10.402905	(10,12]
chr1	205617378	205617878	2.012915888	10.22	1.78	2.33	9.879891	(7,10]
chr19	16086564	16087064	1.678163074	30.65	8.89	5.83	7.166872	(7,10]
chr11	134040071	134040571	1.432959407	1.7	0	1.75	7.893947	(7,10]
chr21	46962685	46963185	1.136087497	5.11	1.78	3.5	2.722068	(2,5]
chr19	40986060	40986560	2.531720479	56.19	8.89	22.15	4.430875	(2,5]
chr12	834189	834689	3.095656904	98.76	10.67	8.16	12.432263	(12,15]
chr17	17790201	17790701	1.752022168	44.27	12.44	2.91	8.701827	(7,10]
chr10	88768062	88768562	1.510121992	17.03	5.33	2.91	9.2782	(7,10]
chr4	125898746	125899246	3.217990229	57.9	5.33	1.75	10.001068	(10,12]
chrX	3168582	3169082	1.490237665	6.81	1.78	0	7.740779	(7,10]
chr3	58374324	58374824	2.66900344	73.22	10.67	4.08	11.219314	(10,12]
[truncated: 19,729 more rows]
