# Supplementary material for: RNA fine-tunes estrogen receptor-alpha binding on low-affinity DNA motifs for transcriptional regulation
Source: EMBO J. 2024 Sep 16;43(21):5186–210. doi: 10.1038/s44318-024-00225-y (PMC11535219; doi:10.1038/s44318-024-00225-y)
Supplement: Supplementary file 7 — Source data Fig. 5A_RBM [file 44318_2024_225_MOESM7_ESM.zip]

Archive with 7 entries (7 files):
- 5A_RBM/RRGG_45_mins_E2_0001_LSM.oir
- 5A_RBM/RRGG_45_mins_E2_0002_LSM.oir
- 5A_RBM/RRGG_45_mins_E2_0003_LSM.oir
- 5A_RBM/RRGG_45_mins_E2_0004_LSM.oir
- 5A_RBM/RRGG_45_mins_E2_0005_LSM.oir
- 5A_RBM/RRGG_45_mins_E2_0006_LSM.oir
- 5A_RBM/RRGG_45_mins_E2_0007_LSM.oir
