# Supplementary material for: RNA fine-tunes estrogen receptor-alpha binding on low-affinity DNA motifs for transcriptional regulation
Source: EMBO J. 2024 Sep 16;43(21):5186–210. doi: 10.1038/s44318-024-00225-y (PMC11535219; doi:10.1038/s44318-024-00225-y)
Supplement: Supplementary file 8 — Source data Fig. 5A_WT [file 44318_2024_225_MOESM8_ESM.zip]

Archive with 8 entries (8 files):
- 5A_WT/WT_45_mins_E2_0003_LSM.oir
- 5A_WT/WT_45_mins_E2_0004_LSM.oir
- 5A_WT/WT_45_mins_E2_0005_LSM.oir
- 5A_WT/WT_45_mins_E2_0006_LSM.oir
- 5A_WT/WT_45_mins_E2_0007_LSM.oir
- 5A_WT/WT_45_mins_E2_0008_LSM.oir
- 5A_WT/WT_45_mins_E2_0009_LSM.oir
- 5A_WT/WT_45_mins_E2_0010_LSM.oir
