# Supplementary material for: RNA fine-tunes estrogen receptor-alpha binding on low-affinity DNA motifs for transcriptional regulation
Source: EMBO J. 2024 Sep 16;43(21):5186–210. doi: 10.1038/s44318-024-00225-y (PMC11535219; doi:10.1038/s44318-024-00225-y)
Supplement: Supplementary file 9 — Source data Fig. 5 [file 44318_2024_225_MOESM9_ESM.zip]

Archive with 12 entries (7 files):
- Figure_5_sourcedatafile/5Band5C/
- Figure_5_sourcedatafile/5Band5C/Numericaldata_5Aand5B.csv
- Figure_5_sourcedatafile/5D/
- Figure_5_sourcedatafile/5D/NumericalData.csv
- Figure_5_sourcedatafile/5E/
- Figure_5_sourcedatafile/5E/Numericaldata.csv
- Figure_5_sourcedatafile/5F/
- Figure_5_sourcedatafile/5F/ERaWB.tif
- Figure_5_sourcedatafile/5F/Molecularmarker.tif
- Figure_5_sourcedatafile/5G/
- Figure_5_sourcedatafile/5G/ERaWB.tif
- Figure_5_sourcedatafile/5G/Molecularmarker.tif
