# Supplementary material for: RNA fine-tunes estrogen receptor-alpha binding on low-affinity DNA motifs for transcriptional regulation
Source: EMBO J. 2024 Sep 16;43(21):5186–210. doi: 10.1038/s44318-024-00225-y (PMC11535219; doi:10.1038/s44318-024-00225-y)
Supplement: Supplementary file 9 — Source data Fig. 5 [file 44318_2024_225_MOESM9_ESM.zip › Figure_5_sourcedatafile/5Band5C/Numericaldata_5Aand5B.csv]

	ROI
Frame	1	2	3	4	5	6	7	8	9	10	11	12	13	14	15	16
1	0.962356635	0.947487173	0.970435959	1	0.997074987	0.745867144	1	1	0.99511682	1	1	0.996030534	0.970975126	0.918023777	1	1
2	0.880291259	0.849786734	0.998414385	0.837193247	1	0.755814471	0.971757752	0.872641373	0.867855594	0.970032484	0.903204346	0.850778626	0.701378955	0.869424314	0.97511588	0.945940406
3	1	0.854059776	1	0.866119394	0.800869517	0.73448733	0.858436739	0.905120351	1	0.967148655	0.964198388	0.960656489	0.928765293	0.883340119	0.986552559	0.960800779
4	0.97942608	0.837601224	0.958603522	0.850751291	0.989033698	0.740137198	0.872436856	0.804504869	0.829785268	0.899017878	0.929747726	1	0.879065947	0.887431805	0.989803922	0.942532762
5	0.939621686	0.876626538	0.861307024	0.7779544	0.904947065	0.748349527	0.890272522	0.779495478	0.777435015	0.9732328	0.886286845	0.957862595	0.906439141	0.867506718	0.987113106	0.980766106
6	0	0	0	0	0	0	0	0	0	0	0	0	0	0	0	0
7	0.225579985	0.177872133	0.292440767	0.210831351	0.287729421	0.226092604	0.145794831	0.123573266	0.087854599	0.144464897	0.164550277	0.18210687	0.190409744	0.242419184	0.079238225	0.095644371
8	0.407647664	0.307036997	0.373233233	0.333723966	0.405533565	0.294024486	0.341444454	0.227143353	0.229196727	0.264107089	0.294238479	0.254549618	0.408696509	0.31543034	0.134431728	0.196443738
9	0.404196926	0.342998547	0.473700961	0.370174624	0.577021179	0.37247313	0.453775411	0.272358193	0.274645134	0.34961933	0.383567439	0.290290076	0.395564123	0.403041283	0.205713218	0.262097275
10	0.504494787	0.42890369	0.50845377	0.420577827	0.569004847	0.42853139	0.513853442	0.303963071	0.398316831	0.396740438	0.4406341	0.320534351	0.446347795	0.476540998	0.24220664	0.269997032
11	0.538783375	0.494270415	0.524497462	0.387410802	0.61733744	0.549887892	0.688704567	0.403603317	0.478963941	0.504943526	0.471382053	0.377282443	0.626352395	0.529838775	0.302371086	0.377884518
12	0.55376472	0.476641219	0.538347437	0.581151012	0.592140401	0.541034949	0.622488193	0.408710665	0.489014621	0.526183598	0.499915383	0.520839695	0.715144412	0.532049507	0.340386806	0.44714998
13	0.594716802	0.46243123	0.560750638	0.461576841	0.650116551	0.605305538	0.717687524	0.465635565	0.469808866	0.554411701	0.548438676	0.47129771	0.706559621	0.602047879	0.386023501	0.482493236
14	0.727549093	0.480860172	0.625510778	0.427997911	0.610738691	0.652252829	0.741800874	0.472512786	0.496634373	0.638949162	0.562257456	0.454045802	0.732984305	0.628531879	0.403282852	0.547302916
15	0.604919316	0.576682945	0.680211643	0.485368684	0.828392591	0.648466973	0.710317111	0.442959517	0.629702815	0.712824811	0.661938831	0.546763359	0.874844744	0.640648156	0.421805569	0.567172958
16	0.626713854	0.628303301	0.652943617	0.475999304	0.917450746	0.756281586	0.787812784	0.427572456	0.582136231	0.744595036	0.648079201	0.468580153	0.816687659	0.687545802	0.458120678	0.531154479
17	0.65945172	0.604600668	0.627857943	0.441915647	0.873775213	0.692994163	0.768811053	0.404130667	0.528378599	0.695638304	0.613555593	0.625801527	0.842152879	0.653212279	0.486032322	0.537897104
18	0.706825475	0.657094177	0.674090829	0.467268086	0.856689345	0.753781408	0.923523717	0.393085214	0.586095375	0.734700388	0.635494657	0.670870229	0.88104621	0.697467633	0.473615871	0.575830883
19	0.793466245	0.661738116	0.686110811	0.455885595	0.880708392	0.809132323	0.633664819	0.422428988	0.529608279	0.789915966	0.691817275	0.55189313	0.953262286	0.74035502	0.503848427	0.646526993
20	0.826664722	0.716105427	0.59253113	0.379352556	0.830289357	0.773244537	0.841121769	0.360989106	0.561252994	0.786444738	0.676653381	0.540656489	0.745043318	0.733877534	0.544108232	0.659613965
21	0.748307258	0.689617203	0.598214336	0.481354064	0.946076939	0.796150972	0.736967937	0.33942555	0.574992714	0.860771063	0.745111198	0.555557252	0.813055717	0.844389708	0.559584455	0.63436888
22	0.80706576	0.698348736	0.619196736	0.55563033	0.827698774	0.793090256	0.736689255	0.478313636	0.50247713	0.797876246	0.778272186	0.670580153	0.813971369	0.821468121	0.568645212	0.6549635
23	0.811806206	0.706129845	0.593076718	0.461356385	0.948452888	0.78355221	0.819267212	0.400482561	0.540099654	0.844594783	0.736063048	0.758442748	0.711773146	0.805830144	0.602744689	0.598099507
24	0.803760882	0.703494931	0.662940377	0.44236236	0.843007672	0.70495231	0.856815982	0.420348484	0.661518122	0.802051342	0.798670643	0.71659542	0.795509359	0.851885026	0.572954121	0.58161106
25	0.708261043	0.67590947	0.644276727	0.468608226	0.841475285	0.720651826	0.738273343	0.424061606	0.581652889	0.783900183	0.823693839	0.660305344	0.852242582	0.860577315	0.57300439	0.613586431
26	0.776193364	0.71084719	0.681604028	0.290015664	0.83415277	0.716906008	0.767116959	0.459003959	0.573969166	0.841062788	0.760794463	0.589480916	0.869282921	0.865898542	0.612179144	0.539469652
27	0.734208749	0.777994993	0.739390874	0.348506121	0.727674315	0.748990142	0.831287219	0.427810848	0.58818512	0.847478612	0.758787005	0.619129771	0.875738491	0.864823711	0.59500231	0.637552364
28	0.794091907	0.866260741	0.670862768	0.395614086	0.807038999	0.758465905	0.781784447	0.424617852	0.542559014	0.818787171	0.859816411	0.663969466	0.805093044	0.895672177	0.640337391	0.666900881
29	0.753788519	0.821127218	0.650670334	0.38657539	0.865324622	0.832510321	0.79303441	0.488383853	0.605748932	0.867065356	0.814240113	0.568778626	0.823524386	0.853293706	0.655713076	0.647525088
30	0.755189541	0.791146381	0.613377132	0.36008006	0.886638282	0.805795786	0.791618997	0.545727743	0.613468195	0.856765605	0.802863545	0.71410687	0.992385626	0.889076622	0.66231634	0.70514725
31	0.737824538	0.913886227	0.656819564	0.36543482	0.922871504	0.878963805	0.746633811	0.457161846	0.563406711	0.788087938	0.748294536	0.771648855	0.902047075	0.845953098	0.663245843	0.574239141
32	0.796989913	0.836225814	0.670561558	0.402419214	0.864176579	0.803571429	0.762995394	0.405170919	0.51242119	0.828684351	0.690457572	0.708091603	0.880509523	0.896124094	0.695033894	0.551541392
33	0.858826826	0.822444675	0.601681093	0.432627487	0.714696443	0.858797779	0.837073543	0.421005866	0.532138719	0.902767615	0.697387387	0.766152672	0.885217029	0.853822979	0.59554863	0.614443312
34	0.857959343	0.88025051	0.587910683	0.461965539	0.854023889	0.771896576	0.909633606	0.471747045	0.486754284	0.899126749	0.607734549	0.776427481	0.828052267	0.950008143	0.574737249	0.592662082
35	0.796805669	0.798000247	0.589604278	0.413325985	0.924503721	0.845322621	0.85875209	0.399962435	0.552332483	0.794503761	0.75383547	0.772900763	0.758881064	0.933881606	0.560446617	0.583951373
36	0.815571694	0.844957347	0.635069932	0.388420259	0.761466699	1	0.84310188	0.375682665	0.539140077	0.875354782	0.770572067	0.679603053	0.853243667	1	0.531932693	0.509336918
37	0.757995425	0.873153242	0.629199179	0.284997389	0.776511049	0.937780269	0.832519288	0.388252377	0.516728625	0.792640286	0.794165534	0.750152672	0.944287576	0.949971501	0.47572717	0.470856106
38	0.790437733	0.878558293	0.657177606	0.410454255	0.829740293	0.975594348	0.862594972	0.37287254	0.513920974	0.750658926	0.688170004	0.682320611	1	0.884435307	0.455744755	0.446223863
39	0.781689979	0.772589943	0.750950516	0.376730289	0.791989658	0.846861876	0.848778198	0.392283353	0.575774592	0.814733607	0.842942677	0.606793893	0.950101313	0.933645469	0.443880314	0.399313398
40	0.752848106	0.844864623	0.676659638	0.503330046	0.669388692	0.833449	0.854205169	0.43239807	0.481871104	0.810280002	0.797728188	0.69421374	0.820269219	0.884044459	0.414901639	0.45785825
41	0.729798406	0.842654695	0.733736083	0.381168417	0.803415177	0.823781942	0.755126287	0.334910567	0.488908001	0.824851061	0.792047199	0.653633588	0.860720036	0.872103249	0.428959896	0.446019582
42	0.777337213	0.803405298	0.745102497	0.428943552	0.810373314	0.858539754	0.725057937	0.405582686	0.501759224	0.802003236	0.70096463	0.695832061	0.847955663	0.944157642	0.333437349	0.444839828
43	0.873462714	0.850045589	0.711031673	0.38649417	0.947060262	0.81572087	0.845954707	0.383564019	0.471991016	0.792956773	0.649552699	0.818916031	0.826282297	0.951046332	0.325215991	0.417007648
44	0.82387803	0.779165636	0.743215672	0.464228114	0.777254781	0.858455228	0.846695415	0.385825122	0.527696233	0.862634539	0.653509258	0.681587786	0.8529808	0.854136471	0.357665127	0.389554552
45	0.707930939	0.804429128	0.816415374	0.456053838	0.863717362	0.863522315	0.890976561	0.40551767	0.512080007	0.768686022	0.684706555	0.799694656	0.871894065	0.910683169	0.336757002	0.272000762
46	0.804831801	0.819604995	0.802235774	0.451650519	0.530919782	0.962314933	0.876492417	0.362448349	0.508526019	0.759725644	0.72159943	0.839984733	0.899488505	0.848363325	0.352033098	0.300930436
47	0.722766425	0.894290505	0.832373819	0.4228346	0.632286951	0.834970461	0.885021561	0.369881816	0.651638033	0.785862402	0.735403622	0.828534351	0.814435767	0.852727791	0.357541825	0.303638865
48	0.732420046	0.886045775	0.884642271	0.455972617	0.432387779	0.86461225	0.864325736	0.353418384	0.721864849	0.799056109	0.776617784	0.924320611	0.838814471	0.736226692	0.371627588	0.31799882
49	0.730093964	0.837303734	0.827702223	0.3885827	0.450312218	0.878750267	0.882410748	0.407013032	0.65881709	0.788331	0.786421648	0.759832061	0.869020055	0.852060093	0.4049294	0.252216408
50	0.723322995	0.88381653	0.825894963	0.456361316	0.76408224	0.893938181	0.841723136	0.418853122	0.656663373	0.78532564	0.764931927	0.809236641	0.830591122	0.762669978	0.428052208	0.218026857
51	0.672536887	0.855767448	0.938166711	0.467378314	0.527370833	0.771425012	0.901771833	0.362274973	0.663160065	0.712252602	0.809023057	0.85621374	0.950870199	0.810585457	0.420501419	0.3375549
52	0.723138751	0.984843451	0.839887018	0.371712015	0.456601494	0.784815645	0.877863827	0.381555755	0.756622858	0.67124349	0.848425254	0.856137405	0.820363413	0.797842195	0.398672328	0.399880311
53	0.722455513	0.951964981	0.872781418	0.391512444	0.519763803	0.86433643	0.856815982	0.42930621	0.720158934	0.67236512	0.817087902	0.687175573	0.798795194	0.880229623	0.35708561	0.354412834
54	0.767887028	0.866245287	0.7285189	0.398712073	0.516569249	0.848209837	0.765598874	0.412012021	0.767142664	0.733386334	0.843587514	0.783022901	0.798205934	0.850846837	0.379069302	0.314303949
55	0.740519108	0.881421153	0.860539791	0.4877937	0.464013856	0.877980639	0.814360938	0.378947901	0.768990738	0.718959593	0.877688039	0.831038168	0.71245879	0.838514779	0.373620328	0.346684453
56	0.739874253	0.90132982	0.824172951	0.430225677	0.567182953	0.782440031	0.823212767	0.34251741	0.757539787	0.767493499	0.856408401	0.748671756	0.776300369	0.766114323	0.29059675	0.309153066
57	0.735425527	0.856679236	0.797314117	0.529018971	0.646971913	0.817260125	0.822332717	0.425072962	0.757134632	0.657282618	0.847754156	0.720854962	0.93761076	0.791030861	0.300090958	0.366686112
58	0.642086718	0.954696483	0.819609336	0.48511922	0.640278325	0.913508079	0.791868345	0.383535123	0.77917647	0.724937399	0.875613471	0.905160305	0.904257347	0.727868252	0.366155851	0.206142946
59	0.66646451	0.942769828	0.734798843	0.512397749	0.507404875	0.823185814	0.728013435	0.415168896	0.814439145	0.722137122	0.909924078	0.890778626	0.827167282	0.736401759	0.367965536	0.255877689
60	0.648842333	1	0.768244514	0.505424378	0.504789334	0.900993843	0.756116343	0.423368105	0.864266066	0.626522619	0.866086799	0.899007634	0.974133909	0.756286133	0.346775716	0.254484058
