# Supplementary material for: RNA fine-tunes estrogen receptor-alpha binding on low-affinity DNA motifs for transcriptional regulation
Source: EMBO J. 2024 Sep 16;43(21):5186–210. doi: 10.1038/s44318-024-00225-y (PMC11535219; doi:10.1038/s44318-024-00225-y)
Supplement: Supplementary file 9 — Source data Fig. 5 [file 44318_2024_225_MOESM9_ESM.zip › Figure_5_sourcedatafile/5D/NumericalData.csv]

	RRGG	WT
1	0.066309	0.043938
2	0.041281	0.062987
3	0.044994	0.051671
4	0.040205	0.028363
5	0.039838	0.038511
6	0.046532	0.033858
7	0.021707	0.04508
8	0.035827	0.08415
9	0.048441	0.043337
10	0.054467	0.052117
11	0.053794	0.046383
12	0.031698	0.046024
13	0.046145	0.041736
14	0.052975	0.06939
15	0.157147	0.039946
16	0.042473	0.054495
17	0.0573	0.063243
18	0.059598	0.082455
19	0.034527	0.063248
20	0.080152	0.053553
21	0.036979	0.053132
22	0.034323	0.04583
23	0.056709	0.050956
24	0.023056	0.078128
25	0.034003	0.077004
26	0.054434	0.054655
27	0.037708	0.07153
28	0.029268	0.07104
29	0.028752	0.049326
30	0.035466	0.063419
31	0.042575	0.035839
32	0.062399	0.051979
33	0.074951	0.038187
34	0.050427	0.040715
35	0.059544	0.032764
36	0.039655	0.032911
37	0.079002	0.112681
38	0.076955	0.051453
39	0.061955	0.0431
40	0.074836	0.009942
41	0.05847	0.020013
42	0.09654	0.030206
43	0.022799	0.020983
44	0.041734	0.089005
45	0.042522	0.084742
46	0.026838	0.087285
47	0.010438	0.076973
48	0.125023	0.055043
49	0.096792	0.055657
50	0.034623	0.132706
51	0.041006	0.054226
52	0.015583	0.055852
53	0.058719	0.06296
54	0.060116	0.08593
55	0.100044	0.035224
56	0.079576	0.05526
57	0.047412	0.057027
58	0.029177	0.084758
59	0.033698	0.055072
60	0.063547	0.083451
61	0.054082	0.056627
62	0.040394	0.050693
63		0.0862
64		0.068047
65		0.086527
66		0.040049
67		0.051744
	0
	0
