# Supplementary material for: RNA fine-tunes estrogen receptor-alpha binding on low-affinity DNA motifs for transcriptional regulation
Source: EMBO J. 2024 Sep 16;43(21):5186–210. doi: 10.1038/s44318-024-00225-y (PMC11535219; doi:10.1038/s44318-024-00225-y)
Supplement: Supplementary file 9 — Source data Fig. 5 [file 44318_2024_225_MOESM9_ESM.zip › Figure_5_sourcedatafile/5E/Numericaldata.csv]

RRGG_+CSK	RRGG_-CSK	WT_+CSK	WT_-CSK
17944.43462	20989.96889	15539.9238	20723.45647
13848.93598	19999.634	11661.90217	19787.81174
11285.97932	17548.39644	11513.88757	16560.30965
9948.766873	16395.01112	10943.86285	15800.79227
7998.918914	14227.98949	10427.03669	13489.51692
7388.486148	12798.07274	9963.203025	11688.26727
5954.641587	12526.6864	9868.262683	11237.63042
5322.157124	11044.55207	9683.860153	10736.16142
5256.245716	10631.30213	9663.752648	10071.44772
4809.533452	8539.817235	9288.513827	8847.971102
4581.532133	8464.891987	9073.788807	8517.534211
4357.840671	8424.713598	8438.704127	8515.200049
4138.498108	8352.949594	8012.736568	8196.669943
4121.353245	8144.924945	7891.517786	8150.684905
3741.43657	7893.540603	6655.710432	8143.344969
3710.559146	7848.211877	6531.716963	8113.889782
3549.741297	7845.368709	6353.28802	7530.080351
3474.361811	7524.696875	6184.493431	7529.830703
3370.922455	6843.752145	6140.771211	7467.192907
3204.926569	6515.946708	5926.269942	7369.741881
3152.092874	6263.315991	5527.192278	6890.942255
3146.788266	6048.538992	5468.012488	6853.649393
3087.679755	5903.470894	4769.31672	6587.953878
3009.95472	5768.498084	4717.97447	6504.214683
2957.299919	5713.016608	4345.370406	6339.824393
2866.924325	5703.750123	4238.294097	6149.95346
2863.227079	5516.731347	4125.947122	6112.497797
2733.756548	4885.165274	4017.509335	5919.299436
2570.973218	4819.594037	3903.455837	5842.678766
2541.282923	4740.658223	3679.272394	5829.874278
2445.054421	4579.806938	3592.376811	5766.549887
2380.917697	4473.599593	3571.261227	5621.598884
2351.790544	4283.659271	3459.340224	5544.178401
2339.470735	4277.195393	3339.616538	5317.890142
2283.531331	4159.737071	3116.732396	5120.85513
2224.285638	3966.381595	3077.629644	4749.877663
2195.230937	3955.913549	3062.275545	4458.347373
2178.366687	3809.679691	3016.568631	4414.343122
1951.576752	3595.969001	2804.8457	4388.528155
1948.907676	3395.074053	2692.593905	4074.008093
1790.22106	3220.31541	2632.116975	4064.640773
1762.483101	3151.937965	2525.829643	3974.654866
1745.642103	2951.412815	2510.887659	3859.791856
1719.818284	2931.29062	2417.537661	3655.528014
1689.327363	2928.158279	2357.808353	3582.776609
1685.418236	2897.073508	2048.006775	3461.460808
1637.621117	2889.386259	1998.776484	3399.792445
1606.707926	2837.049703	1963.092027	3378.955218
1577.359535	2768.821925	1772.999284	3283.843524
1521.619644	2712.804028	1739.85149	3225.764962
1463.345656	2546.189023	1452.356831	3030.015533
1452.45951	2527.331516	1421.397843	2881.509969
1433.83518	2465.639504	1357.856713	2702.346506
1409.919252	2409.012781	1355.961677	2685.305294
1322.023696	2364.71146	1349.321779	2626.73185
1318.466952	2325.160511	1300.381565	2577.845471
1284.160098	2148.729647	1297.311483	2547.907685
1245.402365	2129.059054	1101.52127	2506.608636
1196.889993	2019.24874	1081.973256	2450.943063
1181.414552	1981.512239	1071.138758	2400.794851
1085.435614	1902.796163	1057.34321	2389.985695
1078.57093	1885.298936	1041.314327	2349.389634
1067.077415	1703.91599	1029.768212	2283.814286
1060.29805	1699.456797	1007.936538	2256.575228
1050.153716	1527.510409	986.3871721	2221.440413
1020.686815	1523.063332	957.9061491	2195.693992
1008.768823	1485.70728	914.4567572	2180.535795
959.3138756	1459.803451	889.058529	2175.690807
957.7221881	1401.291566	872.9009676	2120.812773
953.7468205	1384.138071	872.0006881	2001.075413
903.5650061	1350.080891	860.5336385	1989.466977
890.8256933	1289.459538	849.0960307	1983.160273
882.0674562	1260.550564	848.6042389	1905.923852
868.7533943	1128.091547	845.7284174	1880.583303
864.0677564	1126.223972	814.4701553	1877.977407
820.3099769	1092.431221	810.547372	1874.432182
803.8506331	1054.993749		1872.549675
	1032.829619		1840.989966
	1022.101624		1821.844669
	993.1278383		1815.36264
	981.2519757		1717.514635
	937.9633446		1685.180581
	931.1826384		1679.351821
	927.4694448		1672.910841
	912.2023079		1664.281472
	892.5571943		1656.442362
	842.0460094		1635.97827
	819.8636507		1596.896356
			1543.610601
			1456.17243
			1343.74292
			1341.261873
			1337.868895
			1318.691648
			1315.592206
			1288.097556
			1224.808604
			1206.331523
			1203.632761
			1187.89194
			1173.546403
			1169.371033
			1166.673827
			1157.718503
			1151.57671
			1129.732266
			1109.985707
			1097.686856
			1043.841364
			1005.614525
			987.5939915
			966.1205445
			927.8004489
			922.1088706
			921.4347225
			919.1747895
			919.1376287
			886.1269979
			868.866439
			858.2971007
			813.9678596
