# Supplementary material for: RNA fine-tunes estrogen receptor-alpha binding on low-affinity DNA motifs for transcriptional regulation
Source: EMBO J. 2024 Sep 16;43(21):5186–210. doi: 10.1038/s44318-024-00225-y (PMC11535219; doi:10.1038/s44318-024-00225-y)
Supplement: Supplementary file 10 — Source data Fig. 6 [file 44318_2024_225_MOESM10_ESM.zip]

Archive with 5 entries (3 files):
- Figure_6_sourcedatafile/6A/
- Figure_6_sourcedatafile/6A/Numericaldata.csv
- Figure_6_sourcedatafile/6D/
- Figure_6_sourcedatafile/6D/Molecularmarker.tif
- Figure_6_sourcedatafile/6D/PolIIS2p_FLAG_H3WB.tif
