# Supplementary material for: RNA fine-tunes estrogen receptor-alpha binding on low-affinity DNA motifs for transcriptional regulation
Source: EMBO J. 2024 Sep 16;43(21):5186–210. doi: 10.1038/s44318-024-00225-y (PMC11535219; doi:10.1038/s44318-024-00225-y)
Supplement: Supplementary file 10 — Source data Fig. 6 [file 44318_2024_225_MOESM10_ESM.zip › Figure_6_sourcedatafile/6A/Numericaldata.csv]

S.NO	WT FIREFLY	WT Renilla TK					RRGG Firefly	RRGG Renilla TK
1	62.33	35.56	1.752812148	1			87.07	29.25	2.976752137	1.698272196
2	24.98	28.64	0.872206704	1			65.99	30.67	2.151613955	2.466862437
3	28.26	28.15	1.003907638	1			109.9	29.13	3.772742877	3.758057749
4	39.19	20.6	1.902427184	1			103.6	28.25	3.667256637	4.321323414
5	36.27	12.96	2.798611111	1			104.9	12.76	8.221003135	2.937529656
6	60.88	17.43	3.492828457	1			148.8	16.43	9.056603774	2.592913991
